# Supplementary material for: Direct correction of haemoglobin E β-thalassaemia using base editors
Source: Nat Commun. 2023 Apr 19;14:2238. doi: 10.1038/s41467-023-37604-8 (PMC10115876; doi:10.1038/s41467-023-37604-8)
Supplement: Supplementary file 4 — Supplementary Data 1 [file 41467_2023_37604_MOESM4_ESM.xlsx]

## Sheet: Table 1 Potential off-targets
		chrom	start	end	Strand	CIRCLE-seq_Patient1	CIRCLE-seq_Patient2	CIRCLE-seq_HUDEP	CRISPOR	CasOFFinder	Total	list	Annotation	Detailed_Annotation	Distance to TSS	Nearest PromoterID	Entrez ID	Nearest Unigene	Nearest Refseq	Nearest Ensembl	Gene Name	Gene Alias	Gene Description	Gene Type	Simplified annotation	Recurrently mutated in haematological malignancy	ML predicted change	Tagetted with Capture	Offtarget editing detected in vivo	Actual off target editing frequencies
offtarget1	1	chrX	21104503	21104525	-	1	1	1	1	0	4	Patient1,Patient2,HUDEP,CRISPOR	Intergenic	L1MA2|LINE|L1	-288023	NM_001168649	22866	Hs.555917	NM_014927	ENSG00000149970	CNKSR2	CNK2|KSR2|MAGUIN|MRXSHG	connector enhancer of kinase suppressor of Ras 2	protein-coding	Intergenic	0	0	0	0												Summary of potential off-target sites identified by CIRCLE-seq, ML predicitons, and results of off-target capture analysis.
offtarget2	2	chrX	114727746	114727768	-	1	1	1	1	0	4	Patient1,Patient2,HUDEP,CRISPOR	Intergenic	L2|LINE|L2	-67745	NM_001282337	5358	Hs.496622	NM_005032	ENSG00000102024	PLS3	BMND18|T-plastin	plastin 3	protein-coding	Intergenic	0	0	1	0
offtarget3	3	chr9	88057886	88057908	-	1	1	1	1	0	4	Patient1,Patient2,HUDEP,CRISPOR	Intergenic	Intergenic	299048	NM_001286715	23287	Hs.719980	NM_015239	ENSG00000135049	AGTPBP1	CCP1|CONDCA|NNA1	ATP/GTP binding protein 1	protein-coding	Intergenic	0	0	1	1	chr9	88057904	0.00032219
offtarget4	4	chr9	133763209	133763231	-	1	1	1	1	0	4	Patient1,Patient2,HUDEP,CRISPOR	TTS (NM_007313)	TTS (NM_007313)	8980	NM_198180	347148	Hs.660704	NM_198180	ENSG00000188710	QRFP	26RFa|P518	pyroglutamylated RFamide peptide	protein-coding	TTS	0	0	1	0
offtarget5	5	chr9	133691582	133691604	-	1	1	1	1	0	4	Patient1,Patient2,HUDEP,CRISPOR	intron (NM_007313, intron 1 of 10)	L2a|LINE|L2	-19049	NM_005157	25	Hs.431048	NM_005157	ENSG00000097007	ABL1	ABL|CHDSKM|JTK7|bcr/abl|c-ABL|c-ABL1|p150|v-abl	ABL proto-oncogene 1, non-receptor tyrosine kinase	protein-coding	intron	1	0	1	0
offtarget6	6	chr8	11471751	11471773	-	1	1	1	1	0	4	Patient1,Patient2,HUDEP,CRISPOR	Intergenic	Intergenic	37717	NR_040035	83655	Hs.742430	NR_040035	ENSG00000170983	LINC00208	C8orf14|NCRNA00208|VIR35	long intergenic non-protein coding RNA 208	ncRNA	Intergenic	0	0	1	0
offtarget7	7	chr7	44306288	44306310	-	1	1	1	1	0	4	Patient1,Patient2,HUDEP,CRISPOR	intron (NM_172078, intron 2 of 20)	intron (NM_172078, intron 2 of 20)	58895	NM_172080	816	Hs.351887	NM_001220	ENSG00000058404	CAMK2B	CAM2|CAMK2|CAMKB|MRD54	calcium/calmodulin dependent protein kinase II beta	protein-coding	intron	0	0	1	0
offtarget8	8	chr7	30688844	30688866	-	1	1	1	1	0	4	Patient1,Patient2,HUDEP,CRISPOR	Intergenic	Intergenic	33218	NM_001883	1395	Hs.546246	NM_001883	ENSG00000106113	CRHR2	CRF-RB|CRF2|CRFR2|HM-CRF	corticotropin releasing hormone receptor 2	protein-coding	Intergenic	0	0	1	1	chr7	30688860	0.000268192	chr7	30688863	0.000196547
offtarget9	9	chr7	127230107	127230129	-	1	1	1	1	0	4	Patient1,Patient2,HUDEP,CRISPOR	intron (NM_001662, intron 3 of 5)	intron (NM_001662, intron 3 of 5)	1652	NM_001662	381	Hs.653202	NM_001662	ENSG00000004059	ARF5	-	ADP ribosylation factor 5	protein-coding	intron	0	0	1	0
offtarget10	10	chr7	1136828	1136850	-	1	1	1	1	0	4	Patient1,Patient2,HUDEP,CRISPOR	intron (NM_001350968, intron 2 of 5)	L1MC4|LINE|L1	9089	NM_001098201	2852	Hs.20961	NM_001505	ENSG00000164850	GPER1	CEPR|CMKRL2|DRY12|FEG-1|GPCR-Br|GPER|GPR30|LERGU|LERGU2|LyGPR|mER	G protein-coupled estrogen receptor 1	protein-coding	intron	0	0	1	0
offtarget11	11	chr7	1051890	1051912	+	1	1	1	1	0	4	Patient1,Patient2,HUDEP,CRISPOR	intron (NR_146964, intron 1 of 4)	intron (NR_146964, intron 1 of 4)	10762	NR_029898	442907		NR_029898	ENSG00000199023	MIR339	MIRN339|hsa-mir-339|mir-339	microRNA 339	ncRNA	intron	0	0	1	0
offtarget12	12	chr7	1051889	1051890	+	1	1	1	0	1	4	Patient1,Patient2,HUDEP,CasOFF	intron (NR_146964, intron 1 of 4)	intron (NR_146964, intron 1 of 4)	10762	NR_029898	442907		NR_029898	ENSG00000199023	MIR339	MIRN339|hsa-mir-339|mir-339	microRNA 339	ncRNA	intron	0	0	1	0
offtarget13	13	chr6	97539428	97539450	-	1	1	1	1	0	4	Patient1,Patient2,HUDEP,CRISPOR	intron (NR_136580, intron 6 of 9)	intron (NR_136580, intron 6 of 9)	81486	NM_001323261	114792	Hs.45056	NM_052904	ENSG00000186231	KLHL32	BKLHD5|KIAA1900|UG0030H05|dJ21F7.1	kelch like family member 32	protein-coding	intron	0	0	1	1	chr6	97539446	0.000269735
offtarget14	14	chr6	44694955	44694977	-	1	1	1	1	0	4	Patient1,Patient2,HUDEP,CRISPOR	Intergenic	MIRb|SINE|MIR	-175347	NR_134609	105375075	Hs.123393	NR_134609		LOC105375075	-	uncharacterized LOC105375075	ncRNA	Intergenic	0	0	1	0
offtarget15	15	chr5	6253321	6253343	+	1	1	1	1	0	4	Patient1,Patient2,HUDEP,CRISPOR	Intergenic	MLT1J1|LTR|ERVL-MaLR	84074	NR_028351	401172	Hs.376760	NM_001001702	ENSG00000250490	LINC02145	-	long intergenic non-protein coding RNA 2145	ncRNA	Intergenic	0	0	1	0
offtarget16	16	chr5	172139782	172139804	-	1	1	1	1	0	4	Patient1,Patient2,HUDEP,CRISPOR	Intergenic	L2c|LINE|L2	-42714	NR_161233	101928093	Hs.646902	NR_161233		LOC101928093	-	uncharacterized LOC101928093	ncRNA	Intergenic	0	0	1	0
offtarget17	17	chr5	1342099	1342121	-	1	1	1	1	0	4	Patient1,Patient2,HUDEP,CRISPOR	intron (NM_030782, intron 2 of 16)	intron (NM_030782, intron 2 of 16)	3105	NM_030782	81037	Hs.444673	NM_030782	ENSG00000049656	CLPTM1L	CRR9	CLPTM1 like	protein-coding	intron	0	0	1	0
offtarget18	18	chr5	133478573	133478595	+	1	1	1	1	0	4	Patient1,Patient2,HUDEP,CRISPOR	intron (NR_033449, intron 5 of 7)	intron (NR_033449, intron 5 of 7)	19274	NM_001366502	6932	Hs.573153	NM_003202	ENSG00000081059	TCF7	TCF-1	transcription factor 7	protein-coding	intron	0	0	1	0
offtarget19	19	chr5	104345975	104345997	-	1	1	1	1	0	4	Patient1,Patient2,HUDEP,CRISPOR	Intergenic	Intergenic	-89190	NR_000039	9366	Hs.158296	NR_000039	ENSG00000232159	RAB9BP1	RAB9P1	RAB9B, member RAS oncogene family pseudogene 1	pseudo	Intergenic	0	0	1	1	chr5	104345992	0.000501408	chr5	104345994	0.000539994
offtarget20	20	chr4	3434485	3434507	+	1	1	1	1	0	4	Patient1,Patient2,HUDEP,CRISPOR	TTS (NM_002926)	TTS (NM_002926)	-9200	NM_001297439	3083	Hs.104	NM_001528	ENSG00000109758	HGFAC	HGFA	HGF activator	protein-coding	TTS	0	0	1	0
offtarget21	21	chr3	192069311	192069333	+	1	1	1	1	0	4	Patient1,Patient2,HUDEP,CRISPOR	intron (NM_004113, intron 3 of 5)	intron (NM_004113, intron 3 of 5)	57517	NM_021032	2257	Hs.390250	NM_004113	ENSG00000114279	FGF12	EIEE47|FGF12B|FHF1	fibroblast growth factor 12	protein-coding	intron	0	0	1	1	chr3	192069327	0.000216343
offtarget22	22	chr3	192069310	192069311	+	1	1	1	0	1	4	Patient1,Patient2,HUDEP,CasOFF	intron (NM_004113, intron 3 of 5)	intron (NM_004113, intron 3 of 5)	57517	NM_021032	2257	Hs.390250	NM_004113	ENSG00000114279	FGF12	EIEE47|FGF12B|FHF1	fibroblast growth factor 12	protein-coding	intron	0	0	1	0
offtarget23	23	chr3	140249668	140249690	-	1	1	1	1	0	4	Patient1,Patient2,HUDEP,CRISPOR	intron (NM_022131, intron 8 of 16)	intron (NM_022131, intron 8 of 16)	-22047	NR_108084	101927808	Hs.581236	NR_108084	ENSG00000250433	CLSTN2-AS1	-	CLSTN2 antisense RNA 1	ncRNA	intron	0	0	1	0
offtarget24	24	chr22	43899255	43899277	-	1	1	1	1	0	4	Patient1,Patient2,HUDEP,CRISPOR	intron (NM_001044370, intron 6 of 6)	intron (NM_001044370, intron 6 of 6)	-12869	NR_046563	100874197	Hs.627997	NR_046563		EFCAB6-AS1	-	EFCAB6 antisense RNA 1	ncRNA	intron	0	0	1	1	chr22	43899272	0.000341028
offtarget25	25	chr2	238820128	238820150	-	1	1	1	1	0	4	Patient1,Patient2,HUDEP,CRISPOR	intron (NM_001308353, intron 3 of 3)	intron (NM_001308353, intron 3 of 3)	51872	NM_001308353	10267	Hs.471783	NM_005855	ENSG00000132329	RAMP1	-	receptor activity modifying protein 1	protein-coding	intron	0	0	1	1	chr2	238820143	0.000574425	chr2	238820145	0.000700606	chr2	238820146	0.000792073
offtarget26	26	chr22	37529925	37529947	-	1	1	1	1	0	4	Patient1,Patient2,HUDEP,CRISPOR	intron (NM_001346222, intron 8 of 9)	L2b|LINE|L2	16021	NM_000878	3560	Hs.474787	NM_000878	ENSG00000100385	IL2RB	CD122|IL15RB|P70-75	interleukin 2 receptor subunit beta	protein-coding	intron	0	0	1	0
offtarget27	27	chr22	19593575	19593597	-	1	1	1	1	0	4	Patient1,Patient2,HUDEP,CRISPOR	Intergenic	Intergenic	-39223	NR_024381	150185	Hs.719752	NR_024381		LINC00895	-	long intergenic non-protein coding RNA 895	ncRNA	Intergenic	0	0	1	0
offtarget28	28	chr2	159065039	159065061	+	1	1	1	1	0	4	Patient1,Patient2,HUDEP,CRISPOR	intron (NR_038850, intron 4 of 4)	MLT1N2|LTR|ERVL-MaLR	41887	NR_038850	554201	Hs.570262	NR_038850	ENSG00000227480	CCDC148-AS1	-	CCDC148 antisense RNA 1	ncRNA	intron	0	0	1	0
offtarget29	29	chr19	54634725	54634747	-	1	1	1	1	0	4	Patient1,Patient2,HUDEP,CRISPOR	intron (NM_015629, intron 13 of 13)	intron (NM_015629, intron 13 of 13)	-6743	NM_014516	4849	Hs.343571	NM_014516	ENSG00000088038	CNOT3	LENG2|NOT3|NOT3H	CCR4-NOT transcription complex subunit 3	protein-coding	intron	0	0	1	1	chr19	54634742	0.000500933
offtarget30	30	chr18	76699383	76699405	-	1	1	1	1	0	4	Patient1,Patient2,HUDEP,CRISPOR	Intergenic	Intergenic	-40882	NM_171999	27164	Hs.700557	NM_171999	ENSG00000256463	SALL3	ZNF796	spalt like transcription factor 3	protein-coding	Intergenic	0	0	1	1	chr18	76699400	0.0265589	chr18	76699402	0.00683631
offtarget31	31	chr17	77674028	77674050	-	1	1	1	1	0	4	Patient1,Patient2,HUDEP,CRISPOR	Intergenic	Intergenic	7020	NR_039893	100616170		NR_039893	ENSG00000266665	MIR4739	mir-4739	microRNA 4739	ncRNA	Intergenic	0	0	1	0
offtarget32	32	chr17	77121275	77121297	+	1	1	1	1	0	4	Patient1,Patient2,HUDEP,CRISPOR	intron (NM_001350453, intron 2 of 12)	intron (NM_001350453, intron 2 of 12)	50266	NM_001042573	64772	Hs.29288	NM_022759	ENSG00000167280	ENGASE	-	endo-beta-N-acetylglucosaminidase	protein-coding	intron	0	0	1	0
offtarget33	33	chr1	7635639	7635661	-	1	1	1	1	0	4	Patient1,Patient2,HUDEP,CRISPOR	intron (NM_001349609, intron 6 of 22)	MIR3|SINE|MIR	-94141	NM_001349620	23261	Hs.397705	NM_015215	ENSG00000171735	CAMTA1	CANPMR	calmodulin binding transcription activator 1	protein-coding	intron	0	0	1	0
offtarget34	34	chr17	28580151	28580173	+	1	1	1	1	0	4	Patient1,Patient2,HUDEP,CRISPOR	intron (NM_000386, intron 11 of 11)	intron (NM_000386, intron 11 of 11)	-17446	NM_001045	6532	Hs.29792	NM_001045	ENSG00000108576	SLC6A4	5-HTT|5-HTTLPR|5HTT|HTT|OCD1|SERT|SERT1|hSERT	solute carrier family 6 member 4	protein-coding	intron	0	0	1	0
offtarget35	35	chr17	28580150	28580151	+	1	1	1	0	1	4	Patient1,Patient2,HUDEP,CasOFF	intron (NM_000386, intron 11 of 11)	intron (NM_000386, intron 11 of 11)	-17446	NM_001045	6532	Hs.29792	NM_001045	ENSG00000108576	SLC6A4	5-HTT|5-HTTLPR|5HTT|HTT|OCD1|SERT|SERT1|hSERT	solute carrier family 6 member 4	protein-coding	intron	0	0	1	0
offtarget36	36	chr16	4303749	4303771	+	1	1	1	1	0	4	Patient1,Patient2,HUDEP,CRISPOR	promoter-TSS (NR_039999)	promoter-TSS (NR_039999)	31	NR_039999	100507501	Hs.632979	NR_039999		LINC01569	-	long intergenic non-protein coding RNA 1569	ncRNA	promoter	0	0	1	1	chr16	4303765	0.0002345
offtarget37	37	chr16	4303748	4303749	+	1	1	1	0	1	4	Patient1,Patient2,HUDEP,CasOFF	promoter-TSS (NR_039999)	promoter-TSS (NR_039999)	31	NR_039999	100507501	Hs.632979	NR_039999		LINC01569	-	long intergenic non-protein coding RNA 1569	ncRNA	promoter	0	0	1	0
offtarget38	38	chr15	70539788	70539810	+	1	1	1	1	0	4	Patient1,Patient2,HUDEP,CRISPOR	Intergenic	Intergenic	-149542	NM_001105192	7090	Hs.287362	NM_005078	ENSG00000140332	TLE3	ESG|ESG3|GRG3|HsT18976	TLE family member 3, transcriptional corepressor	protein-coding	Intergenic	0	0	1	1	chr15	70539804	0.000215269
offtarget39	39	chr1	54747044	54747066	-	1	1	1	1	0	4	Patient1,Patient2,HUDEP,CRISPOR	intron (NM_145716, intron 5 of 17)	intron (NM_145716, intron 5 of 17)	44938	NR_103541	619518	Hs.591438	NM_001034847	ENSG00000198711	SSBP3-AS1	C1orf191|MST128|MSTP128	SSBP3 antisense RNA 1	ncRNA	intron	0	0	1	0
offtarget40	40	chr14	95970979	95971001	-	1	1	1	1	0	4	Patient1,Patient2,HUDEP,CRISPOR	Intergenic	Intergenic	-28817	NM_001363692	161176	Hs.41502	NM_024633	ENSG00000176438	SYNE3	C14orf139|C14orf49|KASH3|LINC00341|NCRNA00341|NET53|Nesp3	spectrin repeat containing nuclear envelope family member 3	protein-coding	Intergenic	0	0	1	0
offtarget41	41	chr14	59190394	59190416	+	1	1	1	1	0	4	Patient1,Patient2,HUDEP,CRISPOR	Intergenic	Intergenic	84849	NR_046095	51339	Hs.48950	NM_016651	ENSG00000165617	DACT1	DAPPER|DAPPER1|DPR1|FRODO|HDPR1|TBS2|THYEX3	dishevelled binding antagonist of beta catenin 1	protein-coding	Intergenic	0	0	1	0
offtarget42	42	chr14	105253656	105253678	-	1	1	1	1	0	4	Patient1,Patient2,HUDEP,CRISPOR	intron (NM_001014431, intron 2 of 13)	intron (NM_001014431, intron 2 of 13)	6272	NM_005163	207	Hs.525622	NM_005163	ENSG00000142208	AKT1	AKT|CWS6|PKB|PKB-ALPHA|PRKBA|RAC|RAC-ALPHA	AKT serine/threonine kinase 1	protein-coding	intron	0	0	1	0
offtarget43	43	chr1	36396690	36396712	+	1	1	1	1	0	4	Patient1,Patient2,HUDEP,CRISPOR	promoter-TSS (NM_177422)	promoter-TSS (NM_177422)	-6	NM_024852	192669	Hs.657659	NM_024852	ENSG00000126070	AGO3	EIF2C3	argonaute RISC catalytic component 3	protein-coding	promoter	0	0	1	0
offtarget44	44	chr1	36396689	36396690	+	1	1	1	0	1	4	Patient1,Patient2,HUDEP,CasOFF	promoter-TSS (NM_177422)	promoter-TSS (NM_177422)	-6	NM_024852	192669	Hs.657659	NM_024852	ENSG00000126070	AGO3	EIF2C3	argonaute RISC catalytic component 3	protein-coding	promoter	0	0	1	0
offtarget45	45	chr11	72414350	72414372	-	1	1	1	1	0	4	Patient1,Patient2,HUDEP,CRISPOR	intron (NM_001135190, intron 11 of 30)	intron (NM_001135190, intron 11 of 30)	2841	NR_146780	100506020	Hs.503165	NR_146780	ENSG00000245148	ARAP1-AS2	-	ARAP1 antisense RNA 2	ncRNA	intron	0	0	1	0
offtarget46	46	chr11	5255567	5255589	-	1	1	1	1	0	4	Patient1,Patient2,HUDEP,CRISPOR	exon (NM_000519, exon 1 of 3)	exon (NM_000519, exon 1 of 3)	136	NM_000519	3045	Hs.699280	NM_000519	ENSG00000223609	HBD	-	hemoglobin subunit delta	protein-coding	exon	0	0	1	1	chr11	5255584	0.231413
offtarget47	47	chr11	28480146	28480168	-	1	1	1	1	0	4	Patient1,Patient2,HUDEP,CRISPOR	Intergenic	Intergenic	18939	NR_107035	102466876		NR_107035	ENSG00000273912	MIR8068	hsa-mir-8068	microRNA 8068	ncRNA	Intergenic	0	0	1	1	chr11	28480163	0.00418756	chr11	28480164	0.00817712
offtarget48	48	chr1	116693186	116693208	-	1	1	1	1	0	4	Patient1,Patient2,HUDEP,CRISPOR	Intergenic	L2a|LINE|L2	38820	NM_152367	126868	Hs.376194	NM_152367	ENSG00000173212	MAB21L3	C1orf161	mab-21 like 3	protein-coding	Intergenic	0	0	1	1	chr1	116693203	0.000268421
offtarget49	49	chr11	117929134	117929135	+	1	1	1	0	1	4	Patient1,Patient2,HUDEP,CasOFF	intron (NM_001354434, intron 2 of 5)	intron (NM_001354434, intron 2 of 5)	-18582	NM_001290094	56649	Hs.161985	NM_019894	ENSG00000137648	TMPRSS4	CAPH2|MT-SP2|TMPRSS3	transmembrane serine protease 4	protein-coding	intron	0	0	1	0
offtarget50	50	chr1	10716423	10716445	+	1	1	1	1	0	4	Patient1,Patient2,HUDEP,CRISPOR	intron (NM_001079843, intron 8 of 20)	MIRb|SINE|MIR	140270	NM_001079843	54897	Hs.439894	NM_017766	ENSG00000130940	CASZ1	CAS11|CST|SRG|ZNF693|dJ734G22.1	castor zinc finger 1	protein-coding	intron	0	0	1	0
offtarget51	51	chr1	10716422	10716423	+	1	1	1	0	1	4	Patient1,Patient2,HUDEP,CasOFF	intron (NM_001079843, intron 8 of 20)	MIRb|SINE|MIR	140270	NM_001079843	54897	Hs.439894	NM_017766	ENSG00000130940	CASZ1	CAS11|CST|SRG|ZNF693|dJ734G22.1	castor zinc finger 1	protein-coding	intron	0	0	1	0
offtarget52	52	chrX	21104502	21104503	-	1	1	1	0	0	3	Patient1,Patient2,HUDEP	Intergenic	L1MA2|LINE|L1	-288023	NM_001168649	22866	Hs.555917	NM_014927	ENSG00000149970	CNKSR2	CNK2|KSR2|MAGUIN|MRXSHG	connector enhancer of kinase suppressor of Ras 2	protein-coding	Intergenic	0	0	0	0
offtarget53	53	chrX	151098278	151098300	+	1	1	0	1	0	3	Patient1,Patient2,CRISPOR	Intergenic	Intergenic	11528	NM_001011550	4103	Hs.37107	NM_002362	ENSG00000147381	MAGEA4	CT1.4|MAGE-41|MAGE-X2|MAGE4|MAGE4A|MAGE4B	MAGE family member A4	protein-coding	Intergenic	0	0	1	1	chrX	151098294	0.00028609
offtarget54	54	chrX	114727745	114727746	-	1	1	1	0	0	3	Patient1,Patient2,HUDEP	Intergenic	L2|LINE|L2	-67745	NM_001282337	5358	Hs.496622	NM_005032	ENSG00000102024	PLS3	BMND18|T-plastin	plastin 3	protein-coding	Intergenic	0	0	1	0
offtarget55	55	chr9	88057885	88057886	-	1	1	1	0	0	3	Patient1,Patient2,HUDEP	Intergenic	Intergenic	299048	NM_001286715	23287	Hs.719980	NM_015239	ENSG00000135049	AGTPBP1	CCP1|CONDCA|NNA1	ATP/GTP binding protein 1	protein-coding	Intergenic	0	0	1	0
offtarget56	56	chr9	136404047	136404070	+	1	1	1	0	0	3	Patient1,Patient2,HUDEP	intron (NM_014694, intron 4 of 18)	intron (NM_014694, intron 4 of 18)	4232	NM_014694	9719	Hs.522543	NM_014694	ENSG00000197859	ADAMTSL2	ADAMTSL-2|GPHYSD1	ADAMTS like 2	protein-coding	intron	0	0	1	0
offtarget57	57	chr9	133763208	133763209	-	1	1	1	0	0	3	Patient1,Patient2,HUDEP	TTS (NM_007313)	TTS (NM_007313)	8980	NM_198180	347148	Hs.660704	NM_198180	ENSG00000188710	QRFP	26RFa|P518	pyroglutamylated RFamide peptide	protein-coding	TTS	0	0	1	0
offtarget58	58	chr9	133691581	133691582	-	1	1	1	0	0	3	Patient1,Patient2,HUDEP	intron (NM_007313, intron 1 of 10)	L2a|LINE|L2	-19049	NM_005157	25	Hs.431048	NM_005157	ENSG00000097007	ABL1	ABL|CHDSKM|JTK7|bcr/abl|c-ABL|c-ABL1|p150|v-abl	ABL proto-oncogene 1, non-receptor tyrosine kinase	protein-coding	intron	1	0	0	0
offtarget59	59	chr8	89018948	89018971	-	1	1	1	0	0	3	Patient1,Patient2,HUDEP	Intergenic	Intergenic	-132716	NM_152418	138009	Hs.371738	NM_152418	ENSG00000176566	DCAF4L2	WDR21C	DDB1 and CUL4 associated factor 4 like 2	protein-coding	Intergenic	0	0	1	0
offtarget60	60	chr8	40973680	40973681	+	1	1	0	0	1	3	Patient1,Patient2,CasOFF	Intergenic	L2a|LINE|L2	154971	NR_049801	100847068		NR_049801	ENSG00000263372	MIR548AO	-	microRNA 548ao	ncRNA	Intergenic	0	0	1	0
offtarget61	61	chr8	37182891	37182913	-	1	0	1	1	0	3	Patient1,HUDEP,CRISPOR	intron (NR_031672, intron 2 of 2).2	intron (NR_031672, intron 2 of 2).2	168530	NR_121620	100507420	Hs.105962	NR_121620		LINC01605	LincDUSP	long intergenic non-protein coding RNA 1605	ncRNA	intron	0	0	1	1	chr8	37182908	0.000447616
offtarget62	62	chr8	144663378	144663400	-	1	1	0	1	0	3	Patient1,Patient2,CRISPOR	intron (NM_001195203, intron 4 of 7)	intron (NM_001195203, intron 4 of 7)	-2888	NM_001363146	93100	Hs.493164	NM_145201	ENSG00000147813	NAPRT	NAPRT1|PP3856	nicotinate phosphoribosyltransferase	protein-coding	intron	0	0	1	0
offtarget63	63	chr8	144175726	144175748	+	1	1	0	1	0	3	Patient1,Patient2,CRISPOR	Intergenic	Intergenic	13689	NM_001368160	101928108		NM_001368160	ENSG00000261667	LY6L	-	lymphocyte antigen 6 family member L	protein-coding	Intergenic	0	0	1	0
offtarget64	64	chr8	144175725	144175726	+	1	1	0	0	1	3	Patient1,Patient2,CasOFF	Intergenic	Intergenic	13689	NM_001368160	101928108		NM_001368160	ENSG00000261667	LY6L	-	lymphocyte antigen 6 family member L	protein-coding	Intergenic	0	0	1	0
offtarget65	65	chr8	143570472	143570494	+	1	1	1	0	0	3	Patient1,Patient2,HUDEP	intron (NM_001702, intron 15 of 30)	intron (NM_001702, intron 15 of 30)	39473	NM_001702	575	Hs.194654	NM_001702	ENSG00000181790	ADGRB1	BAI1|GDAIF	adhesion G protein-coupled receptor B1	protein-coding	intron	0	0	1	0
offtarget66	66	chr8	11471750	11471751	-	1	1	1	0	0	3	Patient1,Patient2,HUDEP	Intergenic	Intergenic	37717	NR_040035	83655	Hs.742430	NR_040035	ENSG00000170983	LINC00208	C8orf14|NCRNA00208|VIR35	long intergenic non-protein coding RNA 208	ncRNA	Intergenic	0	0	1	0
offtarget67	67	chr7	44306287	44306288	-	1	1	1	0	0	3	Patient1,Patient2,HUDEP	intron (NM_172078, intron 2 of 20)	intron (NM_172078, intron 2 of 20)	58895	NM_172080	816	Hs.351887	NM_001220	ENSG00000058404	CAMK2B	CAM2|CAMK2|CAMKB|MRD54	calcium/calmodulin dependent protein kinase II beta	protein-coding	intron	0	0	1	0
offtarget68	68	chr7	30688843	30688844	-	1	1	1	0	0	3	Patient1,Patient2,HUDEP	Intergenic	Intergenic	33218	NM_001883	1395	Hs.546246	NM_001883	ENSG00000106113	CRHR2	CRF-RB|CRF2|CRFR2|HM-CRF	corticotropin releasing hormone receptor 2	protein-coding	Intergenic	0	0	1	0
offtarget69	69	chr7	1505345	1505368	-	1	1	1	0	0	3	Patient1,Patient2,HUDEP	Intergenic	Intergenic	-6250	NM_182924	79778	Hs.376617	NM_024723	ENSG00000164877	MICALL2	JRAB|MICAL-L2	MICAL like 2	protein-coding	Intergenic	0	0	1	0
offtarget70	70	chr7	149513120	149513142	-	1	0	1	1	0	3	Patient1,HUDEP,CRISPOR	non-coding (NR_163594, exon 73 of 103)	non-coding (NR_163594, exon 73 of 103)	-22334	NM_001099220	643641	Hs.731923	NM_001099220	ENSG00000106479	ZNF862	-	zinc finger protein 862	protein-coding	non-coding	0	0	1	0
offtarget71	71	chr7	127230106	127230107	-	1	1	1	0	0	3	Patient1,Patient2,HUDEP	intron (NM_001662, intron 3 of 5)	intron (NM_001662, intron 3 of 5)	1652	NM_001662	381	Hs.653202	NM_001662	ENSG00000004059	ARF5	-	ADP ribosylation factor 5	protein-coding	intron	0	0	0	0
offtarget72	72	chr7	124371822	124371844	-	1	1	0	1	0	3	Patient1,Patient2,CRISPOR	Intergenic	HERVH-int|LTR|ERV1	34014	NM_005302	2861	Hs.406094	NM_005302	ENSG00000170775	GPR37	EDNRBL|PAELR|hET(B)R-LP	G protein-coupled receptor 37	protein-coding	Intergenic	0	0	0	0
offtarget73	73	chr7	1136827	1136828	-	1	1	1	0	0	3	Patient1,Patient2,HUDEP	intron (NM_001350968, intron 2 of 5)	L1MC4|LINE|L1	9089	NM_001098201	2852	Hs.20961	NM_001505	ENSG00000164850	GPER1	CEPR|CMKRL2|DRY12|FEG-1|GPCR-Br|GPER|GPR30|LERGU|LERGU2|LyGPR|mER	G protein-coupled estrogen receptor 1	protein-coding	intron	0	0	1	0
offtarget74	74	chr7	1104711	1104733	+	1	0	1	1	0	3	Patient1,HUDEP,CRISPOR	intron (NM_001350968, intron 2 of 5)	intron (NM_001350968, intron 2 of 5)	9715	NM_001303474	115330	Hs.585007	NM_138445	ENSG00000164849	GPR146	PGR8	G protein-coupled receptor 146	protein-coding	intron	0	0	1	1	chr7	1104730	0.000357957	chr7	1136845	0.000412527
offtarget75	75	chr6	97539427	97539428	-	1	1	1	0	0	3	Patient1,Patient2,HUDEP	intron (NR_136580, intron 6 of 9)	intron (NR_136580, intron 6 of 9)	81486	NM_001323261	114792	Hs.45056	NM_052904	ENSG00000186231	KLHL32	BKLHD5|KIAA1900|UG0030H05|dJ21F7.1	kelch like family member 32	protein-coding	intron	0	0	1	0
offtarget76	76	chr6	44694954	44694955	-	1	1	1	0	0	3	Patient1,Patient2,HUDEP	Intergenic	MIRb|SINE|MIR	-175347	NR_134609	105375075	Hs.123393	NR_134609		LOC105375075	-	uncharacterized LOC105375075	ncRNA	Intergenic	0	0	0	0
offtarget77	77	chr6	1402699	1402721	-	1	0	1	1	0	3	Patient1,HUDEP,CRISPOR	Intergenic	Intergenic	-12063	NR_106778	102466720		NR_106778	ENSG00000275859	MIR6720	hsa-mir-6720|mir-6720	microRNA 6720	ncRNA	Intergenic	0	0	1	1	chr6	1402716	0.000590826	chr6	1402718	0.000357709
offtarget78	78	chr5	6253320	6253321	+	1	1	1	0	0	3	Patient1,Patient2,HUDEP	Intergenic	MLT1J1|LTR|ERVL-MaLR	84074	NR_028351	401172	Hs.376760	NM_001001702	ENSG00000250490	LINC02145	-	long intergenic non-protein coding RNA 2145	ncRNA	Intergenic	0	0	1	0
offtarget79	79	chr5	2536298	2536321	+	1	1	1	0	0	3	Patient1,Patient2,HUDEP	Intergenic	Intergenic	-176396	NR_145480	101234261		NR_145480	ENSG00000281560	LSINCT5	-	long stress-induced non-coding transcript 5	ncRNA	Intergenic	0	0	1	0
offtarget80	80	chr5	177942209	177942231	-	1	0	1	1	0	3	Patient1,HUDEP,CRISPOR	intron (NM_173465, intron 2 of 28)	intron (NM_173465, intron 2 of 28)	75175	NM_173465	91522	Hs.660026	NM_173465	ENSG00000050767	COL23A1	-	collagen type XXIII alpha 1 chain	protein-coding	intron	0	0	1	1	chr5	177942226	0.000410866
offtarget81	81	chr5	172139781	172139782	-	1	1	1	0	0	3	Patient1,Patient2,HUDEP	Intergenic	L2c|LINE|L2	-42714	NR_161233	101928093	Hs.646902	NR_161233		LOC101928093	-	uncharacterized LOC101928093	ncRNA	Intergenic	0	0	0	0
offtarget82	82	chr5	148699311	148699334	-	1	1	1	0	0	3	Patient1,Patient2,HUDEP	intron (NM_001146337, intron 13 of 17)	intron (NM_001146337, intron 13 of 17)	-25740	NM_152407	134266	Hs.511816	NM_152407	ENSG00000164284	GRPEL2	Mt-GrpE#2	GrpE like 2, mitochondrial	protein-coding	intron	0	0	1	1	chr5	148699329	0.000196639
offtarget83	83	chr5	1342098	1342099	-	1	1	1	0	0	3	Patient1,Patient2,HUDEP	intron (NM_030782, intron 2 of 16)	intron (NM_030782, intron 2 of 16)	3105	NM_030782	81037	Hs.444673	NM_030782	ENSG00000049656	CLPTM1L	CRR9	CLPTM1 like	protein-coding	intron	0	0	0	0
offtarget84	84	chr5	133478572	133478573	+	1	1	1	0	0	3	Patient1,Patient2,HUDEP	intron (NR_033449, intron 5 of 7)	intron (NR_033449, intron 5 of 7)	19274	NM_001366502	6932	Hs.573153	NM_003202	ENSG00000081059	TCF7	TCF-1	transcription factor 7	protein-coding	intron	0	0	1	0
offtarget85	85	chr5	125444299	125444322	-	1	1	1	0	0	3	Patient1,Patient2,HUDEP	Intergenic	MER61C|LTR|ERV1	-70960	NR_105042	102546228	Hs.582529	NR_105042	ENSG00000248107	LINC02039	-	long intergenic non-protein coding RNA 2039	ncRNA	Intergenic	0	0	1	1	chr5	125444317	0.00035944	chr5	125444318	0.000305493
offtarget86	86	chr5	104345974	104345975	-	1	1	1	0	0	3	Patient1,Patient2,HUDEP	Intergenic	Intergenic	-89190	NR_000039	9366	Hs.158296	NR_000039	ENSG00000232159	RAB9BP1	RAB9P1	RAB9B, member RAS oncogene family pseudogene 1	pseudo	Intergenic	0	0	1	0
offtarget87	87	chr4	3434484	3434485	+	1	1	1	0	0	3	Patient1,Patient2,HUDEP	TTS (NM_002926)	TTS (NM_002926)	-9200	NM_001297439	3083	Hs.104	NM_001528	ENSG00000109758	HGFAC	HGFA	HGF activator	protein-coding	TTS	0	0	1	0
offtarget88	88	chr4	109827429	109827452	-	1	1	1	0	0	3	Patient1,Patient2,HUDEP	intron (NM_198721, intron 12 of 36)	L2a|LINE|L2	-143231	NM_001146627	64850	Hs.106576	NM_031279	ENSG00000164089	ETNPPL	AGXT2L1	ethanolamine-phosphate phospho-lyase	protein-coding	intron	0	0	1	1	chr4	109827447	0.00192816	chr4	109827448	0.000455407
offtarget89	89	chr3	140828222	140828223	+	1	1	0	0	1	3	Patient1,Patient2,CasOFF	intron (NM_080862, intron 2 of 2)	MIR3|SINE|MIR	58044	NM_080862	92369	Hs.655112	NM_080862	ENSG00000175093	SPSB4	SSB-4|SSB4	splA/ryanodine receptor domain and SOCS box containing 4	protein-coding	intron	0	0	1	0
offtarget90	90	chr3	140249667	140249668	-	1	1	1	0	0	3	Patient1,Patient2,HUDEP	intron (NM_022131, intron 8 of 16)	intron (NM_022131, intron 8 of 16)	-22047	NR_108084	101927808	Hs.581236	NR_108084	ENSG00000250433	CLSTN2-AS1	-	CLSTN2 antisense RNA 1	ncRNA	intron	0	0	1	0
offtarget91	91	chr3	127355624	127355646	-	1	1	0	1	0	3	Patient1,Patient2,CRISPOR	intron (NM_015720, intron 1 of 7)	intron (NM_015720, intron 1 of 7)	7606	NM_015720	50512	Hs.591290	NM_015720	ENSG00000114631	PODXL2	EG|PODLX2	podocalyxin like 2	protein-coding	intron	0	0	0	0
offtarget92	92	chr3	126728046	126728069	+	1	1	1	0	0	3	Patient1,Patient2,HUDEP	intron (NM_032242, intron 8 of 30)	intron (NM_032242, intron 8 of 30)	20620	NM_032242	5361	Hs.432329	NM_032242	ENSG00000114554	PLXNA1	NOV|NOVP|PLEXIN-A1|PLXN1	plexin A1	protein-coding	intron	0	0	1	0
offtarget93	93	chr3	126471294	126471317	+	1	1	1	0	0	3	Patient1,Patient2,HUDEP	intron (NM_032343, intron 4 of 7)	intron (NM_032343, intron 4 of 7)	48222	NM_001320610	84303	Hs.518119	NM_032343	ENSG00000159685	CHCHD6	CHCM1|MICOS25|Mic25|PPP1R23	coiled-coil-helix-coiled-coil-helix domain containing 6	protein-coding	intron	0	1	1	0
offtarget94	94	chr3	123413610	123413633	-	1	1	1	0	0	3	Patient1,Patient2,HUDEP	intron (NM_053028, intron 17 of 31)	intron (NM_053028, intron 17 of 31)	5130	NR_046629	100873940	Hs.667316	NR_046629	ENSG00000250174	MYLK-AS2	-	MYLK antisense RNA 2	ncRNA	intron	0	0	1	0
offtarget95	95	chr2	88571076	88571099	+	1	1	1	0	0	3	Patient1,Patient2,HUDEP	Intergenic	MER44B|DNA|TcMar-Tigger	98429	NM_018271	55258	Hs.739080	NM_018271	ENSG00000144115	THNSL2	SOFAT|THS2|TSH2	threonine synthase like 2	protein-coding	Intergenic	0	0	0	0
offtarget96	96	chr2	45047905	45047927	+	1	0	1	1	0	3	Patient1,HUDEP,CRISPOR	Intergenic	Intergenic	118112	NR_147194	107985879	Hs.436392	NR_147194	ENSG00000259439	LINC01833	K21.1|RP11-89	long intergenic non-protein coding RNA 1833	ncRNA	Intergenic	0	0	1	0
offtarget97	97	chr2	27256319	27256342	-	1	1	1	0	0	3	Patient1,Patient2,HUDEP	intron (NM_001083590, intron 1 of 15)	intron (NM_001083590, intron 1 of 15)	497	NM_017727	54867	Hs.533934	NM_017727	ENSG00000119777	TMEM214	-	transmembrane protein 214	protein-coding	intron	0	0	1	0
offtarget98	98	chr22	43899254	43899255	-	1	1	1	0	0	3	Patient1,Patient2,HUDEP	intron (NM_001044370, intron 6 of 6)	intron (NM_001044370, intron 6 of 6)	-12869	NR_046563	100874197	Hs.627997	NR_046563		EFCAB6-AS1	-	EFCAB6 antisense RNA 1	ncRNA	intron	0	0	1	0
offtarget99	99	chr2	242756955	242756977	-	1	1	0	1	0	3	Patient1,Patient2,CRISPOR	intron (NM_001167602, intron 4 of 4)	intron (NM_001167602, intron 4 of 4)	4474	NM_001167602	129807	Hs.551747	NM_080741	ENSG00000204099	NEU4	-	neuraminidase 4	protein-coding	intron	0	0	1	0
offtarget100	100	chr2	238820127	238820128	-	1	1	1	0	0	3	Patient1,Patient2,HUDEP	intron (NM_001308353, intron 3 of 3)	intron (NM_001308353, intron 3 of 3)	51872	NM_001308353	10267	Hs.471783	NM_005855	ENSG00000132329	RAMP1	-	receptor activity modifying protein 1	protein-coding	intron	0	0	1	0
offtarget101	101	chr22	37529924	37529925	-	1	1	1	0	0	3	Patient1,Patient2,HUDEP	intron (NM_001346222, intron 8 of 9)	L2b|LINE|L2	16021	NM_000878	3560	Hs.474787	NM_000878	ENSG00000100385	IL2RB	CD122|IL15RB|P70-75	interleukin 2 receptor subunit beta	protein-coding	intron	0	0	0	0
offtarget102	102	chr22	26600714	26600737	+	1	1	1	0	0	3	Patient1,Patient2,HUDEP	intron (NM_001184777, intron 1 of 14)	L2c|LINE|L2	35285	NM_001184775	23544	Hs.194766	NM_021115	ENSG00000100095	SEZ6L	-	seizure related 6 homolog like	protein-coding	intron	0	0	1	0
offtarget103	103	chr2	220284220	220284221	+	1	1	0	0	1	3	Patient1,Patient2,CasOFF	intron (NM_001927, intron 1 of 8)	intron (NM_001927, intron 1 of 8)	1132	NM_001927	1674	Hs.594952	NM_001927	ENSG00000175084	DES	CDCD3|CMD1F|CSM1|CSM2|LGMD1D|LGMD1E|LGMD2R	desmin	protein-coding	intron	0	0	0	0
offtarget104	104	chr22	19593574	19593575	-	1	1	1	0	0	3	Patient1,Patient2,HUDEP	Intergenic	Intergenic	-39223	NR_024381	150185	Hs.719752	NR_024381		LINC00895	-	long intergenic non-protein coding RNA 895	ncRNA	Intergenic	0	0	1	0
offtarget105	105	chr2	19554596	19554618	+	1	1	1	0	0	3	Patient1,Patient2,HUDEP	intron (NM_145260, intron 1 of 2)	intron (NM_145260, intron 1 of 2)	3777	NM_145260	130497	Hs.123933	NM_145260	ENSG00000143867	OSR1	ODD	odd-skipped related transcription factor 1	protein-coding	intron	0	0	1	0
offtarget106	106	chr2	159065038	159065039	+	1	1	1	0	0	3	Patient1,Patient2,HUDEP	intron (NR_038850, intron 4 of 4)	MLT1N2|LTR|ERVL-MaLR	41887	NR_038850	554201	Hs.570262	NR_038850	ENSG00000227480	CCDC148-AS1	-	CCDC148 antisense RNA 1	ncRNA	intron	0	0	1	0
offtarget107	107	chr21	45744617	45744640	+	1	1	1	0	0	3	Patient1,Patient2,HUDEP	intron (NM_002626, intron 17 of 21)	CpG-17326	13593	NM_001271442	755	Hs.517331	NM_004928	ENSG00000160226	CFAP410	C21orf2|LRRC76|RDMS|SMDAX|YF5/A2	cilia and flagella associated protein 410	protein-coding	intron	0	0	1	0
offtarget108	108	chr20	61745916	61745938	+	1	1	0	1	0	3	Patient1,Patient2,CRISPOR	Intergenic	Intergenic	-12255	NR_003245	768097	Hs.635159	NR_003245	ENSG00000231133	HAR1B	HAR1R|LINC00065|NCRNA00065	highly accelerated region 1B	ncRNA	Intergenic	0	0	1	1	chr20	61745932	0.000290703
offtarget109	109	chr20	43254173	43254196	+	1	1	1	0	0	3	Patient1,Patient2,HUDEP	intron (NM_001322050, intron 4 of 10)	intron (NM_001322050, intron 4 of 10)	26156	NM_000022	100	Hs.654536	NM_000022	ENSG00000196839	ADA	-	adenosine deaminase	protein-coding	intron	0	0	1	0
offtarget110	110	chr20	36278442	36278465	-	1	1	1	0	0	3	Patient1,Patient2,HUDEP	Intergenic	Intergenic	-26859	NR_040021	100287792	Hs.517026	NM_001001690	ENSG00000204117	LOC100287792	-	uncharacterized LOC100287792	ncRNA	Intergenic	0	0	1	0
offtarget111	111	chr20	24522594	24522617	+	1	1	1	0	0	3	Patient1,Patient2,HUDEP	intron (NM_001323606, intron 2 of 4)	intron (NM_001323606, intron 2 of 4)	72008	NR_147606	79953	Hs.124638	NM_024893	ENSG00000101463	SYNDIG1	C20orf39|DSPC2|IFITMD5|TMEM90B	synapse differentiation inducing 1	protein-coding	intron	0	0	1	1	chr20	24522611	0.000196697
offtarget112	112	chr19	5866461	5866484	+	1	1	1	0	0	3	Patient1,Patient2,HUDEP	3' UTR (NM_002034, exon 2 of 2)	3' UTR (NM_002034, exon 2 of 2)	4079	NM_002034	2527	Hs.631843	NM_002034	ENSG00000130383	FUT5	FUC-TV	fucosyltransferase 5	protein-coding	3' UTR	0	0	1	0
offtarget113	113	chr19	57348631	57348654	-	1	1	1	0	0	3	Patient1,Patient2,HUDEP	intron (NR_161476, intron 1 of 3)	intron (NR_161476, intron 1 of 3)	534	NM_001369733	5178	Hs.731875	NM_006210	ENSG00000198300	PEG3	PW1|ZKSCAN22|ZNF904|ZSCAN24	paternally expressed 3	protein-coding	intron	0	0	1	0
offtarget114	114	chr19	54634724	54634725	-	1	1	1	0	0	3	Patient1,Patient2,HUDEP	intron (NM_015629, intron 13 of 13)	intron (NM_015629, intron 13 of 13)	-6743	NM_014516	4849	Hs.343571	NM_014516	ENSG00000088038	CNOT3	LENG2|NOT3|NOT3H	CCR4-NOT transcription complex subunit 3	protein-coding	intron	0	0	1	0
offtarget115	115	chr19	50095248	50095271	+	1	1	1	0	0	3	Patient1,Patient2,HUDEP	TTS (NM_001316335)	TTS (NM_001316335)	820	NM_020719	57479	Hs.590971	NM_020719	ENSG00000126464	PRR12	KIAA1205	proline rich 12	protein-coding	TTS	0	1	1	0
offtarget116	116	chr19	46275578	46275601	-	1	1	1	0	0	3	Patient1,Patient2,HUDEP	TTS (NR_147193)	TTS (NR_147193)	-3079	NM_175875	147912	Hs.43314	NM_175875	ENSG00000177045	SIX5	BOR2|DMAHP	SIX homeobox 5	protein-coding	TTS	0	0	1	0
offtarget117	117	chr19	42819100	42819123	-	1	1	1	0	0	3	Patient1,Patient2,HUDEP	intron (NM_001366910, intron 5 of 14)	intron (NM_001366910, intron 5 of 14)	1650	NM_001366910	284339	Hs.382075	NM_173633	ENSG00000167619	TMEM145	-	transmembrane protein 145	protein-coding	intron	0	0	1	0
offtarget118	118	chr19	39306930	39306953	-	1	1	1	0	0	3	Patient1,Patient2,HUDEP	exon (NM_001398, exon 8 of 10)	exon (NM_001398, exon 8 of 10)	-3356	NM_006149	3960	Hs.5302	NM_006149	ENSG00000171747	LGALS4	GAL4|L36LBP	galectin 4	protein-coding	exon	0	0	1	0
offtarget119	119	chr19	38772981	38773004	+	1	1	1	0	0	3	Patient1,Patient2,HUDEP	intron (NM_001166103, intron 1 of 5)	L2b|LINE|L2	17779	NM_021102	10653	Hs.31439	NM_021102	ENSG00000167642	SPINT2	DIAR3|HAI-2|HAI2|Kop|PB	serine peptidase inhibitor, Kunitz type 2	protein-coding	intron	0	0	1	1	chr19	38772998	0.000411334
offtarget120	120	chr19	19015834	19015857	+	1	1	1	0	0	3	Patient1,Patient2,HUDEP	intron (NM_007263, intron 5 of 9)	intron (NM_007263, intron 5 of 9)	-8309	NM_001290265	10715	Hs.412355	NM_021267	ENSG00000223802	CERS1	EPM8|GDF-1|GDF1|LAG1|LASS1|UOG1	ceramide synthase 1	protein-coding	intron	0	0	1	0
offtarget121	121	chr18	76699382	76699383	-	1	1	1	0	0	3	Patient1,Patient2,HUDEP	Intergenic	Intergenic	-40882	NM_171999	27164	Hs.700557	NM_171999	ENSG00000256463	SALL3	ZNF796	spalt like transcription factor 3	protein-coding	Intergenic	0	0	1	0
offtarget122	122	chr18	45654408	45654431	-	1	1	1	0	0	3	Patient1,Patient2,HUDEP	intron (NM_001371291, intron 4 of 6)	intron (NM_001371291, intron 4 of 6)	9100	NM_001039360	201501	Hs.515388	NM_001039360	ENSG00000184828	ZBTB7C	APM-1|APM1|ZBTB36|ZNF857C	zinc finger and BTB domain containing 7C	protein-coding	intron	0	0	1	1	chr18	45654427	0.000393472
offtarget123	123	chr17	77674027	77674028	-	1	1	1	0	0	3	Patient1,Patient2,HUDEP	Intergenic	Intergenic	7020	NR_039893	100616170		NR_039893	ENSG00000266665	MIR4739	mir-4739	microRNA 4739	ncRNA	Intergenic	0	0	1	0
offtarget124	124	chr17	77121274	77121275	+	1	1	1	0	0	3	Patient1,Patient2,HUDEP	intron (NM_001350453, intron 2 of 12)	intron (NM_001350453, intron 2 of 12)	50266	NM_001042573	64772	Hs.29288	NM_022759	ENSG00000167280	ENGASE	-	endo-beta-N-acetylglucosaminidase	protein-coding	intron	0	0	1	0
offtarget125	125	chr17	75295859	75295882	+	1	1	1	0	0	3	Patient1,Patient2,HUDEP	intron (NM_001113492, intron 1 of 11)	intron (NM_001113492, intron 1 of 11)	11897	NM_001113492	10801	Hs.440932	NM_006640	ENSG00000184640	SEPTIN9	AF17q25|MSF|MSF1|NAPB|PNUTL4|SEPT9|SINT1|SeptD1	septin 9	protein-coding	intron	0	0	1	1	chr17	75295876	0.000268014
offtarget126	126	chr17	73993780	73993803	-	1	1	1	0	0	3	Patient1,Patient2,HUDEP	intron (NM_001113324, intron 3 of 3)	intron (NM_001113324, intron 3 of 3)	-3196	NM_001258	1018	Hs.706766	NM_001258	ENSG00000250506	CDK3	-	cyclin dependent kinase 3	protein-coding	intron	0	0	1	1	chr17	73993798	0.000375219
offtarget127	127	chr17	73724125	73724126	+	1	1	0	0	1	3	Patient1,Patient2,CasOFF	intron (NM_001005731, intron 5 of 38)	intron (NM_001005731, intron 5 of 38)	3360	NM_001005619	3691	Hs.632226	NM_000213	ENSG00000132470	ITGB4	CD104|GP150	integrin subunit beta 4	protein-coding	intron	0	0	1	0
offtarget128	128	chr17	71963569	71963592	-	1	1	1	0	0	3	Patient1,Patient2,HUDEP	Intergenic	Intergenic	-138904	NR_027146	283982	Hs.464079	NM_182564		LINC00469	C17orf54	long intergenic non-protein coding RNA 469	ncRNA	Intergenic	0	0	1	1	chr17	71963586	0.000626132
offtarget129	129	chr17	64904	64927	-	1	1	1	0	0	3	Patient1,Patient2,HUDEP	intron (NM_001190411, intron 8 of 8)	intron (NM_001190411, intron 8 of 8)	-27873	NR_104420	100506371		NR_104420		LINC02091	-	long intergenic non-protein coding RNA 2091	ncRNA	intron	0	0	1	0
offtarget130	130	chr1	7635638	7635639	-	1	1	1	0	0	3	Patient1,Patient2,HUDEP	intron (NM_001349609, intron 6 of 22)	MIR3|SINE|MIR	-94141	NM_001349620	23261	Hs.397705	NM_015215	ENSG00000171735	CAMTA1	CANPMR	calmodulin binding transcription activator 1	protein-coding	intron	0	0	1	0
offtarget131	131	chr16	88724051	88724074	-	1	1	1	0	0	3	Patient1,Patient2,HUDEP	intron (NM_002461, intron 3 of 9)	intron (NM_002461, intron 3 of 9)	5437	NM_002461	4597	Hs.252457	NM_002461	ENSG00000167508	MVD	FP17780|MDDase|MPD|POROK7	mevalonate diphosphate decarboxylase	protein-coding	intron	0	0	1	0
offtarget132	132	chr16	88186691	88186692	+	1	1	0	0	1	3	Patient1,Patient2,CasOFF	Intergenic	Intergenic	-41185	NR_110944	101928880	Hs.634835	NR_110944	ENSG00000260420	LINC02182	LA16c-444G7.2	long intergenic non-protein coding RNA 2182	ncRNA	Intergenic	0	0	1	0
offtarget133	133	chr16	81528899	81528921	+	1	0	1	1	0	3	Patient1,HUDEP,CRISPOR	promoter-TSS (NM_030629)	promoter-TSS (NM_030629)	-50	NM_030629	80790	Hs.594095	NM_030629	ENSG00000153815	CMIP	TCMIP	c-Maf inducing protein	protein-coding	promoter	0	0	1	0
offtarget134	134	chr16	79273262	79273285	+	1	1	1	0	0	3	Patient1,Patient2,HUDEP	Intergenic	MER81|DNA|hAT-Blackjack	361361	NM_005360	4094	Hs.134859	NM_005360	ENSG00000178573	MAF	AYGRP|CCA4|CTRCT21|c-MAF	MAF bZIP transcription factor	protein-coding	Intergenic	0	0	1	0
offtarget135	135	chr16	66634948	66634971	+	1	1	1	0	0	3	Patient1,Patient2,HUDEP	Intergenic	Intergenic	-2940	NM_001363923	123920	Hs.298198	NM_144601	ENSG00000140931	CMTM3	BNAS2|CKLFSF3	CKLF like MARVEL transmembrane domain containing 3	protein-coding	Intergenic	0	0	0	0
offtarget136	136	chr16	66198696	66198719	-	1	1	1	0	0	3	Patient1,Patient2,HUDEP	Intergenic	Intergenic	-201887	NM_001795	1003	Hs.76206	NM_001795	ENSG00000179776	CDH5	7B4|CD144	cadherin 5	protein-coding	Intergenic	0	0	1	0
offtarget137	137	chr16	50420274	50420296	+	1	1	0	1	0	3	Patient1,Patient2,CRISPOR	Intergenic	Intergenic	8760	NR_146572	105371248		NR_146572	ENSG00000261092	LINC02178	-	long intergenic non-protein coding RNA 2178	ncRNA	Intergenic	0	0	1	0
offtarget138	138	chr16	3221368	3221391	-	1	1	1	0	0	3	Patient1,Patient2,HUDEP	Intergenic	Intergenic	-16825	NM_001370641	4992	Hs.664502	NM_012360	ENSG00000168124	OR1F1	OLFMF|OR16-36|OR16-37|OR16-88|OR16-89|OR16-90|OR1F10|OR1F13P|OR1F4|OR1F5|OR1F6|OR1F7|OR1F8|OR1F9|OR3-145|ORL1023	olfactory receptor family 1 subfamily F member 1	protein-coding	Intergenic	0	0	1	1	chr16	3221386	0.000271568
offtarget139	139	chr16	29198364	29198386	+	1	1	0	1	0	3	Patient1,Patient2,CRISPOR	Intergenic	Intergenic	112211	NR_003369	653390	Hs.720348	NR_003369	ENSG00000103472	RRN3P2	-	RRN3 homolog, RNA polymerase I transcription factor pseudogene 2	pseudo	Intergenic	0	0	1	0
offtarget140	140	chr16	29198363	29198364	+	1	1	0	0	1	3	Patient1,Patient2,CasOFF	Intergenic	Intergenic	112211	NR_003369	653390	Hs.720348	NR_003369	ENSG00000103472	RRN3P2	-	RRN3 homolog, RNA polymerase I transcription factor pseudogene 2	pseudo	Intergenic	0	0	1	0
offtarget141	141	chr16	27673801	27673824	+	1	1	1	0	0	3	Patient1,Patient2,HUDEP	intron (NM_015202, intron 6 of 27)	intron (NM_015202, intron 6 of 27)	56538	NR_147898	100128079	Hs.610277	NR_147898		LOC100128079	-	uncharacterized LOC100128079	ncRNA	intron	0	0	1	0
offtarget142	142	chr15	89147330	89147352	+	1	0	1	1	0	3	Patient1,HUDEP,CRISPOR	intron (NR_120370, intron 1 of 2)	intron (NR_120370, intron 1 of 2)	494	NR_120369	101929743	Hs.558810	NR_120369	ENSG00000249487	LINC01586	-	long intergenic non-protein coding RNA 1586	ncRNA	intron	0	0	1	1	chr15	89147346	0.000268257
offtarget143	143	chr15	78118662	78118685	-	1	1	1	0	0	3	Patient1,Patient2,HUDEP	Intergenic	LTR16A|LTR|ERVL	-5431	NM_001301186	84894	Hs.656765	NM_032808	ENSG00000169783	LINGO1	LERN1|LRRN6A|MRT64|UNQ201	leucine rich repeat and Ig domain containing 1	protein-coding	Intergenic	0	0	1	1	chr15	78118680	0.000617379
offtarget144	144	chr15	70539787	70539788	+	1	1	1	0	0	3	Patient1,Patient2,HUDEP	Intergenic	Intergenic	-149542	NM_001105192	7090	Hs.287362	NM_005078	ENSG00000140332	TLE3	ESG|ESG3|GRG3|HsT18976	TLE family member 3, transcriptional corepressor	protein-coding	Intergenic	0	0	1	0
offtarget145	145	chr15	64274779	64274801	-	1	0	1	1	0	3	Patient1,HUDEP,CRISPOR	intron (NM_014326, intron 3 of 11)	intron (NM_014326, intron 3 of 11)	54316	NR_120344	101928988	Hs.673214	NR_120344	ENSG00000259351	LOC101928988	-	uncharacterized LOC101928988	ncRNA	intron	0	0	1	0
offtarget146	146	chr1	54747043	54747044	-	1	1	1	0	0	3	Patient1,Patient2,HUDEP	intron (NM_145716, intron 5 of 17)	intron (NM_145716, intron 5 of 17)	44938	NR_103541	619518	Hs.591438	NM_001034847	ENSG00000198711	SSBP3-AS1	C1orf191|MST128|MSTP128	SSBP3 antisense RNA 1	ncRNA	intron	0	0	1	0
offtarget147	147	chr15	28701977	28702000	-	1	1	1	0	0	3	Patient1,Patient2,HUDEP	Intergenic	Intergenic	30351	NR_039733	100616228		NR_039733	ENSG00000266039	MIR4509-2	-	microRNA 4509-2	ncRNA	Intergenic	0	0	1	1	chr15	28701995	0.000423915
offtarget148	148	chr15	27703998	27704020	+	1	0	1	1	0	3	Patient1,HUDEP,CRISPOR	intron (NM_001270873, intron 5 of 5)	intron (NM_001270873, intron 5 of 5)	-297542	NR_120343	101928869	Hs.585699	NR_120343	ENSG00000228740	GABRG3-AS1	-	GABRG3 antisense RNA 1	ncRNA	intron	0	0	1	0
offtarget149	149	chr15	101328424	101328447	+	1	1	1	0	0	3	Patient1,Patient2,HUDEP	Intergenic	Intergenic	-61522	NR_160702	105369201	Hs.612155	NR_160702	ENSG00000272808	LOC105369201	-	uncharacterized LOC105369201	ncRNA	Intergenic	0	0	1	0
offtarget150	150	chr14	95970978	95970979	-	1	1	1	0	0	3	Patient1,Patient2,HUDEP	Intergenic	Intergenic	-28817	NM_001363692	161176	Hs.41502	NM_024633	ENSG00000176438	SYNE3	C14orf139|C14orf49|KASH3|LINC00341|NCRNA00341|NET53|Nesp3	spectrin repeat containing nuclear envelope family member 3	protein-coding	Intergenic	0	0	1	0
offtarget151	151	chr14	84969531	84969554	+	1	1	1	0	0	3	Patient1,Patient2,HUDEP	Intergenic	HERVH-int|LTR|ERV1	-768734	NR_145983	26843		NR_145983		SNORD3P3	RNU3P3|U3|U3.5|u3.7	small nucleolar RNA, C/D box 3 pseudogene 3	snoRNA	Intergenic	0	0	0	0
offtarget152	152	chr14	75925754	75925755	+	1	1	0	0	1	3	Patient1,Patient2,CasOFF	intron (NM_001135047, intron 2 of 3)	intron (NM_001135047, intron 2 of 3)	26928	NM_001135049	122953	Hs.196482	NM_130469	ENSG00000140044	JDP2	JUNDM2	Jun dimerization protein 2	protein-coding	intron	0	0	1	0
offtarget153	153	chr14	69521037	69521060	-	1	1	1	0	0	3	Patient1,Patient2,HUDEP	exon (NM_001284207, exon 9 of 9)	exon (NM_001284207, exon 9 of 9)	74649	NR_073422	161159	Hs.603341	NR_073422	ENSG00000259062	ACTN1-AS1	C14orf84	ACTN1 antisense RNA 1	ncRNA	exon	0	0	1	1	chr14	69521056	0.000268529	chr14	69521057	0.000376248
offtarget154	154	chr14	59190393	59190394	+	1	1	1	0	0	3	Patient1,Patient2,HUDEP	Intergenic	Intergenic	84849	NR_046095	51339	Hs.48950	NM_016651	ENSG00000165617	DACT1	DAPPER|DAPPER1|DPR1|FRODO|HDPR1|TBS2|THYEX3	dishevelled binding antagonist of beta catenin 1	protein-coding	Intergenic	0	0	0	0
offtarget155	155	chr14	105683278	105683300	-	1	1	0	1	0	3	Patient1,Patient2,CRISPOR	intron (NM_001242789, intron 10 of 12)	intron (NM_001242789, intron 10 of 12)	30934	NM_145685	2972	Hs.424484	NM_001519	ENSG00000185024	BRF1	BRF|BRF-1|CFDS|GTF3B|HEL-S-76p|TAF3B2|TAF3C|TAFIII90|TF3B90|TFIIIB90|hBRF	BRF1 RNA polymerase III transcription initiation factor subunit	protein-coding	intron	0	0	1	0
offtarget156	156	chr14	105436478	105436500	-	1	1	1	0	0	3	Patient1,Patient2,HUDEP	intron (NM_138420, intron 1 of 6)	intron (NM_138420, intron 1 of 6)	355	NM_001350929	113146	Hs.441783	NM_138420	ENSG00000185567	AHNAK2	C14orf78	AHNAK nucleoprotein 2	protein-coding	intron	0	0	1	0
offtarget157	157	chr14	105253655	105253656	-	1	1	1	0	0	3	Patient1,Patient2,HUDEP	intron (NM_001014431, intron 2 of 13)	intron (NM_001014431, intron 2 of 13)	6272	NM_005163	207	Hs.525622	NM_005163	ENSG00000142208	AKT1	AKT|CWS6|PKB|PKB-ALPHA|PRKBA|RAC|RAC-ALPHA	AKT serine/threonine kinase 1	protein-coding	intron	0	0	1	0
offtarget158	158	chr14	103699413	103699435	-	1	1	0	1	0	3	Patient1,Patient2,CRISPOR	Intergenic	Intergenic	-44058	NR_033938	100131366	Hs.147881	NR_033938	ENSG00000251533	LINC00605	-	long intergenic non-protein coding RNA 605	ncRNA	Intergenic	0	0	1	1	chr14	103699430	0.000489759
offtarget159	159	chr1	37080292	37080293	+	1	0	1	0	1	3	Patient1,HUDEP,CasOFF	Intergenic	Intergenic	-131388	NM_156039	1441	Hs.524517	NM_000760	ENSG00000119535	CSF3R	CD114|GCSFR|SCN7	colony stimulating factor 3 receptor	protein-coding	Intergenic	1	0	1	0
offtarget160	160	chr1	27707001	27707023	-	1	1	0	1	0	3	Patient1,Patient2,CRISPOR	intron (NM_001330448, intron 4 of 5)	intron (NM_001330448, intron 4 of 5)	2812	NM_207397	388611	Hs.664836	NM_207397	ENSG00000174950	CD164L2	EAPG6122|UNQ6122	CD164 molecule like 2	protein-coding	intron	0	0	1	0
offtarget161	161	chr12	6724090	6724113	-	1	1	1	0	0	3	Patient1,Patient2,HUDEP	Intergenic	Intergenic	-7556	NM_001273	1108	Hs.162233	NM_001273	ENSG00000111642	CHD4	CHD-4|Mi-2b|Mi2-BETA|SIHIWES	chromodomain helicase DNA binding protein 4	protein-coding	Intergenic	0	0	1	0
offtarget162	162	chr12	51330964	51330987	-	1	1	1	0	0	3	Patient1,Patient2,HUDEP	Intergenic	LTR27B|LTR|ERV1	12177	NM_014033	25840	Hs.711113	NM_014033	ENSG00000185432	METTL7A	AAM-B|AAMB	methyltransferase like 7A	protein-coding	Intergenic	0	0	1	1	chr12	51330983	0.00216534
offtarget163	163	chr1	22964070	22964092	-	1	1	0	1	0	3	Patient1,Patient2,CRISPOR	intron (NM_001347466, intron 1 of 2)	intron (NM_001347466, intron 1 of 2)	825	NM_001347466	712	Hs.632379	NM_015991	ENSG00000173372	C1QA	-	complement C1q A chain	protein-coding	intron	0	0	1	1	chr1	22964087	0.000269706
offtarget164	164	chr12	133798657	133798680	-	1	1	1	0	0	3	Patient1,Patient2,HUDEP	intron (NM_001191054, intron 6 of 8)	intron (NM_001191054, intron 6 of 8)	13754	NM_001191054	647589	Hs.703008	NM_001191054	ENSG00000227059	ANHX	-	anomalous homeobox	protein-coding	intron	0	0	1	0
offtarget165	165	chr12	125453059	125453081	-	1	1	0	1	0	3	Patient1,Patient2,CRISPOR	intron (NM_032656, intron 10 of 26)	intron (NM_032656, intron 10 of 26)	20608	NM_032656	57647	Hs.107382	NM_032656	ENSG00000150990	DHX37	DDX37|Dhr1	DEAH-box helicase 37	protein-coding	intron	0	0	1	1	chr12	125453076	0.00037701
offtarget166	166	chr12	125251740	125251741	+	1	0	1	0	1	3	Patient1,HUDEP,CasOFF	Intergenic	Intergenic	72466	NM_001367982	949	Hs.731377	NM_005505	ENSG00000073060	SCARB1	CD36L1|CLA-1|CLA1|HDLQTL6|SR-BI|SRB1	scavenger receptor class B member 1	protein-coding	Intergenic	0	0	1	0
offtarget167	167	chr12	123545242	123545243	+	1	1	0	0	1	3	Patient1,Patient2,CasOFF	intron (NM_020845, intron 1 of 24)	intron (NM_020845, intron 1 of 24)	-20678	NR_038290	100507091	Hs.683912	NR_038290	ENSG00000251497	PITPNM2-AS1	-	PITPNM2 antisense RNA 1	ncRNA	intron	0	0	1	0
offtarget168	168	chr12	123458716	123458739	-	1	1	1	0	0	3	Patient1,Patient2,HUDEP	promoter-TSS (NM_001304835)	promoter-TSS (NM_001304835)	-546	NM_001304838	79676	Hs.524817	NM_024623	ENSG00000111325	OGFOD2	-	2-oxoglutarate and iron dependent oxygenase domain containing 2	protein-coding	promoter	0	0	1	1	chr12	123458734	0.000668953
offtarget169	169	chr1	186090184	186090185	+	0	1	1	0	1	3	Patient2,HUDEP,CasOFF	intron (NM_031935, intron 80 of 106)	L2a|LINE|L2	-175210	NM_001127709	10216	Hs.647723	NM_005807	ENSG00000116690	PRG4	CACP|HAPO|JCAP|MSF|SZP	proteoglycan 4	protein-coding	intron	0	0	1	0
offtarget170	170	chr11	78773934	78773957	+	1	1	1	0	0	3	Patient1,Patient2,HUDEP	intron (NM_001098816, intron 6 of 33)	intron (NM_001098816, intron 6 of 33)	339208	NR_030598	100126333		NR_030598	ENSG00000211997	MIR708	MIRN708|hsa-mir-708	microRNA 708	ncRNA	intron	0	0	1	0
offtarget171	171	chr11	75160195	75160217	+	1	1	1	0	0	3	Patient1,Patient2,HUDEP	intron (NM_030792, intron 8 of 16)	intron (NM_030792, intron 8 of 16)	3166	NM_001351167	81544	Hs.503297	NM_030792	ENSG00000158555	GDPD5	GDE2|PP1665	glycerophosphodiester phosphodiesterase domain containing 5	protein-coding	intron	0	0	1	0
offtarget172	172	chr11	72414349	72414350	-	1	1	1	0	0	3	Patient1,Patient2,HUDEP	intron (NM_001135190, intron 11 of 30)	intron (NM_001135190, intron 11 of 30)	2841	NR_146780	100506020	Hs.503165	NR_146780	ENSG00000245148	ARAP1-AS2	-	ARAP1 antisense RNA 2	ncRNA	intron	0	0	1	0
offtarget173	173	chr11	67047460	67047461	+	1	1	0	0	1	3	Patient1,Patient2,CasOFF	intron (NM_001619, intron 6 of 20)	intron (NM_001619, intron 6 of 20)	-9303	NM_207354	338692	Hs.438673	NM_207354	ENSG00000172932	ANKRD13D	-	ankyrin repeat domain 13D	protein-coding	intron	0	0	1	0
offtarget174	174	chr11	63667280	63667303	-	1	1	1	0	0	3	Patient1,Patient2,HUDEP	intron (NM_001039469, intron 7 of 18)	intron (NM_001039469, intron 7 of 18)	11282	NM_017490	2011	Hs.567261	NM_004954	ENSG00000072518	MARK2	EMK-1|EMK1|PAR-1|Par-1b|Par1b	microtubule affinity regulating kinase 2	protein-coding	intron	0	0	1	1	chr11	63667299	0.000303837
offtarget175	175	chr11	61344373	61344396	-	1	1	1	0	0	3	Patient1,Patient2,HUDEP	intron (NM_001370211, intron 1 of 7)	intron (NM_001370211, intron 1 of 7)	3960	NM_004200	9066	Hs.131188	NM_004200	ENSG00000011347	SYT7	IPCA-7|IPCA7|PCANAP7|SYT-VII|SYTVII	synaptotagmin 7	protein-coding	intron	0	0	1	0
offtarget176	176	chr11	5255566	5255567	-	1	1	1	0	0	3	Patient1,Patient2,HUDEP	exon (NM_000519, exon 1 of 3)	exon (NM_000519, exon 1 of 3)	136	NM_000519	3045	Hs.699280	NM_000519	ENSG00000223609	HBD	-	hemoglobin subunit delta	protein-coding	exon	0	0	1	0
offtarget177	177	chr11	5248154	5248177	-	1	1	1	0	0	3	Patient1,Patient2,HUDEP	exon (NM_000518, exon 1 of 3)	exon (NM_000518, exon 1 of 3)	136	NM_000518	3043	Hs.523443	NM_000518	ENSG00000244734	HBB	CD113t-C|ECYT6|beta-globin	hemoglobin subunit beta	protein-coding	exon	0	0	1	0
offtarget178	178	chr11	45891200	45891222	+	1	1	0	1	0	3	Patient1,Patient2,CRISPOR	exon (NM_001127457, exon 7 of 12)	exon (NM_001127457, exon 7 of 12)	-15992	NM_005456	9479	Hs.234249	NM_005456	ENSG00000121653	MAPK8IP1	IB1|JIP-1|JIP1|PRKM8IP	mitogen-activated protein kinase 8 interacting protein 1	protein-coding	exon	0	0	1	0
offtarget179	179	chr11	31976120	31976143	+	1	1	1	0	0	3	Patient1,Patient2,HUDEP	Intergenic	Intergenic	86733	NR_120527	100506675	Hs.446169	NR_120526	ENSG00000254584	LOC100506675	-	uncharacterized LOC100506675	ncRNA	Intergenic	0	0	0	0
offtarget180	180	chr11	28480145	28480146	-	1	1	1	0	0	3	Patient1,Patient2,HUDEP	Intergenic	Intergenic	18939	NR_107035	102466876		NR_107035	ENSG00000273912	MIR8068	hsa-mir-8068	microRNA 8068	ncRNA	Intergenic	0	0	1	0
offtarget181	181	chr1	116693185	116693186	-	1	1	1	0	0	3	Patient1,Patient2,HUDEP	Intergenic	L2a|LINE|L2	38820	NM_152367	126868	Hs.376194	NM_152367	ENSG00000173212	MAB21L3	C1orf161	mab-21 like 3	protein-coding	Intergenic	0	0	1	0
offtarget182	182	chr11	1412840	1412862	+	1	1	0	1	0	3	Patient1,Patient2,CRISPOR	intron (NM_003957, intron 1 of 19)	intron (NM_003957, intron 1 of 19)	1686	NR_046331	9024	Hs.170819	NM_003957	ENSG00000174672	BRSK2	C11orf7|PEN11B|SAD1|SADA|STK29	BR serine/threonine kinase 2	protein-coding	intron	0	0	1	1	chr11	1412856	0.000316387
offtarget183	183	chr11	117929135	117929157	+	1	1	1	0	0	3	Patient1,Patient2,HUDEP	intron (NM_001354434, intron 2 of 5)	intron (NM_001354434, intron 2 of 5)	-18582	NM_001290094	56649	Hs.161985	NM_019894	ENSG00000137648	TMPRSS4	CAPH2|MT-SP2|TMPRSS3	transmembrane serine protease 4	protein-coding	intron	0	0	1	1	chr11	117929151	0.000214639
offtarget184	184	chr11	116598384	116598407	-	1	1	1	0	0	3	Patient1,Patient2,HUDEP	Intergenic	Intergenic	45308	NM_032725	84811	Hs.437341	NM_032725	ENSG00000137656	BUD13	Cwc26|fSAP71	BUD13 homolog	protein-coding	Intergenic	0	0	1	1	chr11	116598402	0.000661387
offtarget185	185	chr11	114051531	114051554	+	1	1	1	0	0	3	Patient1,Patient2,HUDEP	intron (NM_001354752, intron 2 of 4)	L2b|LINE|L2	-114993	NM_006169	4837	Hs.503911	NM_006169	ENSG00000166741	NNMT	-	nicotinamide N-methyltransferase	protein-coding	intron	0	0	1	0
offtarget186	186	chr1	110362005	110362028	+	1	1	1	0	0	3	Patient1,Patient2,HUDEP	Intergenic	Intergenic	-55471	NM_024526	79574	Hs.485352	NM_024526	ENSG00000198758	EPS8L3	EPS8R3	EPS8 like 3	protein-coding	Intergenic	0	0	1	0
offtarget187	187	chr1	108568451	108568474	-	1	1	1	0	0	3	Patient1,Patient2,HUDEP	Intergenic	LTR16E2|LTR|ERVL	-60660	NM_006113	10451	Hs.267659	NM_006113	ENSG00000134215	VAV3	-	vav guanine nucleotide exchange factor 3	protein-coding	Intergenic	0	0	1	0
offtarget188	188	chr1	102451941	102451964	-	1	1	1	0	0	3	Patient1,Patient2,HUDEP	intron (NR_110210, intron 1 of 7)	MIR3|SINE|MIR	10838	NM_001288823	118427	Hs.484475	NM_058170	ENSG00000118733	OLFM3	NOE3|NOELIN3|OPTIMEDIN	olfactomedin 3	protein-coding	intron	0	0	1	1	chr1	102451960	0.000250232
offtarget189	189	chr10	84272357	84272380	-	1	1	1	0	0	3	Patient1,Patient2,HUDEP	intron (NR_163253, intron 3 of 10)	intron (NR_163253, intron 3 of 10)	-279692	NR_120666	101929590	Hs.733268	NR_120666	ENSG00000225738	NRG3-AS1	C10orf100|Em:AC010157.1	NRG3 antisense RNA 1	ncRNA	intron	0	0	1	0
offtarget190	190	chr10	81059019	81059042	+	1	1	1	0	0	3	Patient1,Patient2,HUDEP	intron (NM_020338, intron 16 of 24)	intron (NM_020338, intron 16 of 24)	-48195	NM_005729	10105	Hs.381072	NM_005729	ENSG00000108179	PPIF	CYP3|CyP-M|Cyp-D|CypD	peptidylprolyl isomerase F	protein-coding	intron	0	0	1	0
offtarget191	191	chr10	80841097	80841120	+	1	1	1	0	0	3	Patient1,Patient2,HUDEP	intron (NM_020338, intron 1 of 24)	intron (NM_020338, intron 1 of 24)	12385	NM_020338	57178	Hs.193118	NM_020338	ENSG00000108175	ZMIZ1	MIZ|RAI17|TRAFIP10|ZIMP10	zinc finger MIZ-type containing 1	protein-coding	intron	0	0	1	0
offtarget192	192	chr10	5530546	5530569	-	1	1	1	0	0	3	Patient1,Patient2,HUDEP	Intergenic	Intergenic	10976	NM_017422	51806	Hs.180142	NM_017422	ENSG00000178372	CALML5	CLSP	calmodulin like 5	protein-coding	Intergenic	0	0	1	0
offtarget193	193	chr10	34383257	34383279	-	1	0	1	1	0	3	Patient1,HUDEP,CRISPOR	Intergenic	L1M4c|LINE|L1	-321659	NR_038932	100505583	Hs.568804	NR_038932	ENSG00000261683	LINC00838	-	long intergenic non-protein coding RNA 838	ncRNA	Intergenic	0	0	1	0
offtarget194	194	chr10	126722365	126722388	+	1	1	1	0	0	3	Patient1,Patient2,HUDEP	promoter-TSS (NR_036178)	promoter-TSS (NR_036178)	-937	NR_036178	100423041		NR_036178	ENSG00000264572	MIR4296	-	microRNA 4296	ncRNA	promoter	0	0	1	0
offtarget195	195	chrX	95696832	95696833	+	1	0	0	0	1	2	Patient1,CasOFF	Intergenic	L2a|LINE|L2	-103942	NR_003539	643486	Hs.590806	NR_003539	ENSG00000271209	BRDTP1	-	bromodomain testis associated pseudogene 1	pseudo	Intergenic	0	0	1	0
offtarget196	196	chrX	7890269	7890291	-	1	0	0	1	0	2	Patient1,CRISPOR	intron (NM_001172672, intron 1 of 5)	intron (NM_001172672, intron 1 of 5)	5175	NM_004650	8228	Hs.264	NM_004650	ENSG00000006757	PNPLA4	DXS1283E|GS2|iPLA2eta	patatin like phospholipase domain containing 4	protein-coding	intron	0	0	1	0
offtarget197	197	chrX	37348420	37348442	-	1	0	0	1	0	2	Patient1,CRISPOR	Intergenic	AluSq2|SINE|Alu	-82484	NM_001170331	347404	Hs.521932	NM_198511	ENSG00000147036	LANCL3	-	LanC like 3	protein-coding	Intergenic	0	0	0	0
offtarget198	198	chrX	151098277	151098278	+	1	1	0	0	0	2	Patient1,Patient2	Intergenic	Intergenic	11528	NM_001011550	4103	Hs.37107	NM_002362	ENSG00000147381	MAGEA4	CT1.4|MAGE-41|MAGE-X2|MAGE4|MAGE4A|MAGE4B	MAGE family member A4	protein-coding	Intergenic	0	0	1	0
offtarget199	199	chr9	33221300	33221322	-	0	1	0	1	0	2	Patient2,CRISPOR	Intergenic	Intergenic	-18855	NM_014471	27290	Hs.555934	NM_014471	ENSG00000122711	SPINK4	HEL136|PEC-60|PEC60	serine peptidase inhibitor, Kazal type 4	protein-coding	Intergenic	0	0	1	0
offtarget200	200	chr9	138655611	138655633	+	0	0	1	1	0	2	HUDEP,CRISPOR	intron (NM_001272003, intron 10 of 30)	MLT1C|LTR|ERVL-MaLR	61590	NM_001272003	57582	Hs.104950	NM_020822	ENSG00000107147	KCNT1	EIEE14|ENFL5|KCa4.1|SLACK|Slo2.2|bA100C15.2	potassium sodium-activated channel subfamily T member 1	protein-coding	intron	0	0	1	0
offtarget201	201	chr9	137236045	137236068	-	1	1	0	0	0	2	Patient1,Patient2	intron (NM_002957, intron 1 of 9)	intron (NM_002957, intron 1 of 9)	17755	NM_002957	6256	Hs.590886	NM_002957	ENSG00000186350	RXRA	NR2B1	retinoid X receptor alpha	protein-coding	intron	0	0	1	0
offtarget202	202	chr9	136822121	136822143	-	1	0	0	1	0	2	Patient1,CRISPOR	intron (NM_001134398, intron 1 of 29)	(CCCA)n|Simple_repeat|Simple_repeat	35315	NM_003371	7410	Hs.369921	NM_003371	ENSG00000160293	VAV2	VAV-2	vav guanine nucleotide exchange factor 2	protein-coding	intron	0	0	1	0
offtarget203	203	chr9	135045801	135045824	-	1	1	0	0	0	2	Patient1,Patient2	intron (NM_032536, intron 2 of 7)	intron (NM_032536, intron 2 of 7)	8367	NM_032536	84628	Hs.163642	NM_032536	ENSG00000196358	NTNG2	LHLL9381|Lmnt2|NTNG1|bA479K20.1	netrin G2	protein-coding	intron	0	0	1	0
offtarget204	204	chr9	131609299	131609300	+	0	1	0	0	1	2	Patient2,CasOFF	intron (NM_001352988, intron 1 of 13)	MIR|SINE|MIR	-1281	NM_001352993	883	Hs.495250	NM_004059	ENSG00000171097	KYAT1	CCBL1|GTK|KAT1|KATI	kynurenine aminotransferase 1	protein-coding	intron	0	0	0	0
offtarget205	205	chr9	117177731	117177754	-	1	0	1	0	0	2	Patient1,HUDEP	intron (NM_001083885, intron 7 of 11)	L2b|LINE|L2	10706	NM_001346890	25861	Hs.93836	NM_015404	ENSG00000095397	WHRN	CIP98|DFNB31|PDZD7B|USH2D|WI	whirlin	protein-coding	intron	0	0	1	0
offtarget206	206	chr8	94712914	94712937	-	1	1	0	0	0	2	Patient1,Patient2	promoter-TSS (NR_033858)	promoter-TSS (NR_033858)	147	NR_104267	137392	Hs.125038	NM_145269	ENSG00000188343	FAM92A	FAM92A1|PAPA9	family with sequence similarity 92 member A	protein-coding	promoter	0	0	1	0
offtarget207	207	chr8	8313309	8313310	+	1	0	0	0	1	2	Patient1,CasOFF	Intergenic	Intergenic	-69371	NM_001080826	157285	Hs.583863	NM_001080826	ENSG00000275342	PRAG1	NACK|PEAK2|PRAGMIN|SGK223	PEAK1 related, kinase-activating pseudokinase 1	protein-coding	Intergenic	0	0	1	0
offtarget208	208	chr8	75489051	75489074	-	1	1	0	0	0	2	Patient1,Patient2	Intergenic	Intergenic	-23039	NR_033830	441355	Hs.647162	NR_033830	ENSG00000254349	MIR2052HG	-	MIR2052 host gene	ncRNA	Intergenic	0	0	1	0
offtarget209	209	chr8	49359282	49359305	-	1	1	0	0	0	2	Patient1,Patient2	Intergenic	Intergenic	-104834	NR_105002	101929268	Hs.683934	NR_105002	ENSG00000253608	LOC101929268	-	uncharacterized LOC101929268	ncRNA	Intergenic	0	0	1	0
offtarget210	210	chr8	49340334	49340356	-	1	0	0	1	0	2	Patient1,CRISPOR	Intergenic	Intergenic	-123783	NR_105002	101929268	Hs.683934	NR_105002	ENSG00000253608	LOC101929268	-	uncharacterized LOC101929268	ncRNA	Intergenic	0	0	1	0
offtarget211	211	chr8	40973681	40973703	+	1	1	0	0	0	2	Patient1,Patient2	Intergenic	L2a|LINE|L2	154971	NR_049801	100847068		NR_049801	ENSG00000263372	MIR548AO	-	microRNA 548ao	ncRNA	Intergenic	0	0	1	0
offtarget212	212	chr8	37182890	37182891	-	1	0	1	0	0	2	Patient1,HUDEP	intron (NR_031672, intron 2 of 2).2	intron (NR_031672, intron 2 of 2).2	168530	NR_121620	100507420	Hs.105962	NR_121620		LINC01605	LincDUSP	long intergenic non-protein coding RNA 1605	ncRNA	intron	0	0	1	0
offtarget213	213	chr8	21122785	21122807	-	0	1	0	1	0	2	Patient2,CRISPOR	Intergenic	Intergenic	-32955	NR_104677	101929172	Hs.128668	NR_104677	ENSG00000254334	LOC101929172	-	uncharacterized LOC101929172	ncRNA	Intergenic	0	0	1	0
offtarget214	214	chr8	144663377	144663378	-	1	1	0	0	0	2	Patient1,Patient2	intron (NM_001195203, intron 4 of 7)	intron (NM_001195203, intron 4 of 7)	-2888	NM_001363146	93100	Hs.493164	NM_145201	ENSG00000147813	NAPRT	NAPRT1|PP3856	nicotinate phosphoribosyltransferase	protein-coding	intron	0	0	1	0
offtarget215	215	chr8	144288484	144288485	+	1	0	0	0	1	2	Patient1,CasOFF	Intergenic	Intergenic	-6598	NM_178172	338328	Hs.426410	NM_178172	ENSG00000277494	GPIHBP1	GPI-HBP1|HYPL1D	glycosylphosphatidylinositol anchored high density lipoprotein binding protein 1	protein-coding	Intergenic	0	0	1	0
offtarget216	216	chr8	143068100	143068122	-	1	0	0	1	0	2	Patient1,CRISPOR	Intergenic	Intergenic	11547	NR_130468	100616374		NR_130468	ENSG00000265612	MIR4539	-	microRNA 4539	ncRNA	Intergenic	0	0	1	0
offtarget217	217	chr8	139894192	139894215	-	1	1	0	0	0	2	Patient1,Patient2	intron (NM_152888, intron 2 of 64)	intron (NM_152888, intron 2 of 64)	32081	NM_152888	169044	Hs.117169	NM_152888	ENSG00000169436	COL22A1	-	collagen type XXII alpha 1 chain	protein-coding	intron	0	0	1	1	chr8	139894210	0.000360024
offtarget218	218	chr8	131523863	131523885	+	1	0	0	1	0	2	Patient1,CRISPOR	Intergenic	Intergenic	-67953	NM_001362926	50807	Hs.655552	NM_018482	ENSG00000153317	ASAP1	AMAP1|CENTB4|DDEF1|PAG2|PAP|ZG14P	ArfGAP with SH3 domain, ankyrin repeat and PH domain 1	protein-coding	Intergenic	0	0	1	1	chr8	131523879	0.0002688
offtarget219	219	chr8	131523862	131523863	+	1	0	0	0	1	2	Patient1,CasOFF	Intergenic	Intergenic	-67953	NM_001362926	50807	Hs.655552	NM_018482	ENSG00000153317	ASAP1	AMAP1|CENTB4|DDEF1|PAG2|PAP|ZG14P	ArfGAP with SH3 domain, ankyrin repeat and PH domain 1	protein-coding	Intergenic	0	0	1	0
offtarget220	220	chr8	129341945	129341968	+	1	1	0	0	0	2	Patient1,Patient2	Intergenic	Intergenic	179594	NR_031613	100302281		NR_031613	ENSG00000221261	MIR1208	MIRN1208|hsa-mir-1208	microRNA 1208	ncRNA	Intergenic	0	0	1	0
offtarget221	221	chr7	72773857	72773879	-	1	0	1	0	0	2	Patient1,HUDEP	Intergenic	Intergenic	31704	NM_003602	8468	Hs.661266	NM_003602	ENSG00000077800	FKBP6	FKBP36	FKBP prolyl isomerase 6	protein-coding	Intergenic	0	0	1	1	chr7	72773874	0.000522181
offtarget222	222	chr7	63644310	63644332	-	1	0	0	1	0	2	Patient1,CRISPOR	Intergenic	Intergenic	-23261	NM_001159524	730291	Hs.723116	NM_001159524	ENSG00000223614	ZNF735	ZNF735P	zinc finger protein 735	protein-coding	Intergenic	0	1	0	0
offtarget223	223	chr7	36668339	36668361	+	1	0	0	1	0	2	Patient1,CRISPOR	intron (NM_001637, intron 6 of 20)	intron (NM_001637, intron 6 of 20)	-28623	NR_046764	100874264	Hs.690994	NR_046764	ENSG00000230539	AOAH-IT1	-	AOAH intronic transcript 1	ncRNA	intron	0	0	1	0
offtarget224	224	chr7	34530181	34530203	-	1	0	0	1	0	2	Patient1,CRISPOR	intron (NR_033665, intron 2 of 3)	intron (NR_033665, intron 2 of 3)	-167639	NM_207173	387129	Hs.652373	NM_207172	ENSG00000187258	NPSR1	ASRT2|GPR154|GPRA|NPSR|PGR14|VRR1	neuropeptide S receptor 1	protein-coding	intron	0	0	1	0
offtarget225	225	chr7	33622003	33622004	+	0	1	0	0	1	2	Patient2,CasOFF	intron (NR_145411, intron 22 of 23)	L2c|LINE|L2	-322513	NM_133468	168667	Hs.660998	NM_133468	ENSG00000164619	BMPER	CRIM3|CV-2|CV2	BMP binding endothelial regulator	protein-coding	intron	0	0	1	0
offtarget226	226	chr7	2720526	2720527	+	1	0	0	0	1	2	Patient1,CasOFF	intron (NM_133463, intron 1 of 6)	intron (NM_133463, intron 1 of 6)	1381	NM_133463	155185	Hs.42221	NM_133463	ENSG00000174945	AMZ1	-	archaelysin family metallopeptidase 1	protein-coding	intron	0	0	1	0
offtarget227	227	chr7	17653023	17653045	+	1	1	0	0	0	2	Patient1,Patient2	Intergenic	L1M3e|LINE|L1	-54501	NR_110013	101927630	Hs.583400	NR_110013	ENSG00000236039	LOC101927630	-	uncharacterized LOC101927630	ncRNA	Intergenic	0	0	1	0
offtarget228	228	chr7	155685753	155685776	-	1	1	0	0	0	2	Patient1,Patient2	Intergenic	Intergenic	-68149	NR_144629	389602	Hs.583071	NM_001291913		LOC389602	-	uncharacterized LOC389602	protein-coding	Intergenic	0	0	1	0
offtarget229	229	chr7	149513119	149513120	-	1	0	1	0	0	2	Patient1,HUDEP	non-coding (NR_163594, exon 73 of 103)	non-coding (NR_163594, exon 73 of 103)	-22334	NM_001099220	643641	Hs.731923	NM_001099220	ENSG00000106479	ZNF862	-	zinc finger protein 862	protein-coding	non-coding	0	0	1	0
offtarget230	230	chr7	1447778	1447779	+	1	0	0	0	1	2	Patient1,CasOFF	Intergenic	CpG	51317	NM_182924	79778	Hs.376617	NM_024723	ENSG00000164877	MICALL2	JRAB|MICAL-L2	MICAL like 2	protein-coding	Intergenic	0	0	1	0
offtarget231	231	chr7	124371821	124371822	-	1	1	0	0	0	2	Patient1,Patient2	Intergenic	HERVH-int|LTR|ERV1	34014	NM_005302	2861	Hs.406094	NM_005302	ENSG00000170775	GPR37	EDNRBL|PAELR|hET(B)R-LP	G protein-coupled receptor 37	protein-coding	Intergenic	0	0	0	0
offtarget232	232	chr7	1104710	1104711	+	1	0	1	0	0	2	Patient1,HUDEP	intron (NM_001350968, intron 2 of 5)	intron (NM_001350968, intron 2 of 5)	9715	NM_001303474	115330	Hs.585007	NM_138445	ENSG00000164849	GPR146	PGR8	G protein-coupled receptor 146	protein-coding	intron	0	0	1	0
offtarget233	233	chr7	101261456	101261457	+	1	0	0	0	1	2	Patient1,CasOFF	intron (NM_138403, intron 5 of 7)	intron (NM_138403, intron 5 of 7)	11109	NM_138403	93408	Hs.247831	NM_138403	ENSG00000106436	MYL10	MYLC2PL|PLRLC	myosin light chain 10	protein-coding	intron	0	0	1	0
offtarget234	234	chr6	56331345	56331367	-	1	0	0	1	0	2	Patient1,CRISPOR	intron (NM_001144769, intron 92 of 96)	intron (NM_001144769, intron 92 of 96)	-72429	NM_001318752	81578	Hs.47629	NM_030820	ENSG00000124749	COL21A1	COLA1L|FP633	collagen type XXI alpha 1 chain	protein-coding	intron	0	0	1	0
offtarget235	235	chr6	4575223	4575246	+	1	1	0	0	0	2	Patient1,Patient2	Intergenic	MIR|SINE|MIR	-35565	NR_122107	497048	Hs.591355	NM_001011540	ENSG00000205444	KU-MEL-3	-	uncharacterized LOC497048	ncRNA	Intergenic	0	0	0	0
offtarget236	236	chr6	41439935	41439957	-	1	0	0	1	0	2	Patient1,CRISPOR	Intergenic	L2a|LINE|L2	-30237	NR_120347	103106903	Hs.563396	NR_120347	ENSG00000226917	LINC01276	-	long intergenic non-protein coding RNA 1276	ncRNA	Intergenic	0	0	1	0
offtarget237	237	chr6	33162810	33162832	+	0	1	0	1	0	2	Patient2,CRISPOR	exon (NM_021976, exon 9 of 10)	exon (NM_021976, exon 9 of 10)	-2575	NM_080680	1302	Hs.390171	NM_080679	ENSG00000204248	COL11A2	DFNA13|DFNB53|FBCG2|HKE5|OSMEDA|OSMEDB|PARP|STL3	collagen type XI alpha 2 chain	protein-coding	exon	0	0	1	0
offtarget238	238	chr6	26458275	26458298	+	1	1	0	0	0	2	Patient1,Patient2	5' UTR (NM_001197233, exon 1 of 7)	5' UTR (NM_001197233, exon 1 of 7)	103	NM_007049	11120	Hs.159028	NM_007049	ENSG00000112763	BTN2A1	BK14H9.1|BT2.1|BTF1|BTN2.1|DJ3E1.1	butyrophilin subfamily 2 member A1	protein-coding	5' UTR	0	0	1	1	chr6	26458294	0.000545686
offtarget239	239	chr6	166815372	166815395	-	1	1	0	0	0	2	Patient1,Patient2	Intergenic	Intergenic	-18882	NR_073093	51660	Hs.172755	NM_016098	ENSG00000060762	MPC1	BRP44L|CGI-129|MPYCD|SLC54A1	mitochondrial pyruvate carrier 1	protein-coding	Intergenic	0	0	1	1	chr6	166815390	0.000446896
offtarget240	240	chr6	1402698	1402699	-	1	0	1	0	0	2	Patient1,HUDEP	Intergenic	Intergenic	-12063	NR_106778	102466720		NR_106778	ENSG00000275859	MIR6720	hsa-mir-6720|mir-6720	microRNA 6720	ncRNA	Intergenic	0	0	1	0
offtarget241	241	chr5	79252710	79252732	-	1	0	1	0	0	2	Patient1,HUDEP	intron (NR_131226, intron 2 of 2)	intron (NR_131226, intron 2 of 2)	20319	NR_131226	105616916	Hs.590325	NR_131226	ENSG00000250888	LINC01455	MDONA|TCONS_00009433	long intergenic non-protein coding RNA 1455	ncRNA	intron	0	0	1	0
offtarget242	242	chr5	38665655	38665677	+	1	0	0	1	0	2	Patient1,CRISPOR	intron (NR_103554, intron 8 of 8)	intron (NR_103554, intron 8 of 8)	54710	NR_104631	101926904	Hs.634191	NR_104631	ENSG00000249740	LINC01265	-	long intergenic non-protein coding RNA 1265	ncRNA	intron	0	0	1	0
offtarget243	243	chr5	177942208	177942209	-	1	0	1	0	0	2	Patient1,HUDEP	intron (NM_173465, intron 2 of 28)	intron (NM_173465, intron 2 of 28)	75175	NM_173465	91522	Hs.660026	NM_173465	ENSG00000050767	COL23A1	-	collagen type XXIII alpha 1 chain	protein-coding	intron	0	0	1	0
offtarget244	244	chr5	176814981	176815004	-	1	0	1	0	0	2	Patient1,HUDEP	intron (NM_003052, intron 6 of 12)	intron (NM_003052, intron 6 of 12)	3557	NM_001167579	6569	Hs.936	NM_003052	ENSG00000131183	SLC34A1	FRTS2|HCINF2|NAPI-3|NPHLOP1|NPT2|NPTIIa|SLC11|SLC17A2	solute carrier family 34 member 1	protein-coding	intron	0	0	1	1	chr5	176814999	0.000595672	chr5	176815000	0.000199491
offtarget245	245	chr5	172430115	172430138	+	1	0	1	0	0	2	Patient1,HUDEP	intron (NM_003945, intron 2 of 3)	intron (NM_003945, intron 2 of 3)	-17603	NR_002988	677841	Hs.692720	NR_002988	ENSG00000212402	SNORA74B	U19-2	small nucleolar RNA, H/ACA box 74B	snoRNA	intron	0	0	1	1	chr5	172430132	0.00181833
offtarget246	246	chr5	172366636	172366659	+	1	0	1	0	0	2	Patient1,HUDEP	intron (NM_001031711, intron 9 of 9)	intron (NM_001031711, intron 9 of 9)	-19085	NM_001317981	51121	Hs.546390	NM_016093	ENSG00000037241	RPL26L1	RPL26P1	ribosomal protein L26 like 1	protein-coding	intron	0	0	1	0
offtarget247	247	chr5	1651870	1651892	+	1	0	0	1	0	2	Patient1,CRISPOR	Intergenic	(GGGTG)n|Simple_repeat|Simple_repeat	-17760	NR_003713	728613	Hs.720393	NR_003713		LOC728613	-	programmed cell death 6 pseudogene	pseudo	Intergenic	0	0	0	0
offtarget248	248	chr5	16467529	16467552	-	1	0	1	0	0	2	Patient1,HUDEP	Intergenic	L2a|LINE|L2	-1631	NM_033414	90441	Hs.60300	NM_033414	ENSG00000173545	ZNF622	ZPR9	zinc finger protein 622	protein-coding	Intergenic	0	0	1	0
offtarget249	249	chr5	14507371	14507372	+	1	0	0	0	1	2	Patient1,CasOFF	intron (NR_134469, intron 56 of 56)	intron (NR_134469, intron 56 of 56)	43290	NR_145815	109623458		NR_145815		SNORD170	-	small nucleolar RNA, C/D box 170	snoRNA	intron	0	0	1	0
offtarget250	250	chr5	139620199	139620221	+	1	0	0	1	0	2	Patient1,CRISPOR	intron (NM_032412, intron 2 of 2)	intron (NM_032412, intron 2 of 2)	62477	NM_002622	5201	Hs.483564	NM_002622	ENSG00000113068	PFDN1	PDF|PFD1	prefoldin subunit 1	protein-coding	intron	0	0	1	0
offtarget251	251	chr5	139047609	139047632	-	1	1	0	0	0	2	Patient1,Patient2	intron (NM_001317203, intron 2 of 3)	intron (NM_001317203, intron 2 of 3)	-7408	NM_001317211	51523	Hs.189119	NM_016463	ENSG00000171604	CXXC5	CF5|HSPC195|RINF|WID	CXXC finger protein 5	protein-coding	intron	0	0	1	0
offtarget252	252	chr5	135070029	135070052	+	1	1	0	0	0	2	Patient1,Patient2	intron (NM_001349335, intron 3 of 10)	HERVH-int|LTR|ERV1	68724	NR_049867	100847082		NR_049867	ENSG00000265924	MIR5692C1	-	microRNA 5692c-1	ncRNA	intron	0	0	0	0
offtarget253	253	chr5	121448719	121448742	-	1	1	0	0	0	2	Patient1,Patient2	Intergenic	MER54B|LTR|ERVL	-16511	NM_207317	133923	Hs.729673	NM_207317	ENSG00000164185	ZNF474	-	zinc finger protein 474	protein-coding	Intergenic	0	0	1	0
offtarget254	254	chr4	8398955	8398978	-	1	1	0	0	0	2	Patient1,Patient2	intron (NM_001101667, intron 8 of 16)	intron (NM_001101667, intron 8 of 16)	43484	NM_003501	8310	Hs.479122	NM_003501	ENSG00000087008	ACOX3	-	acyl-CoA oxidase 3, pristanoyl	protein-coding	intron	0	0	1	0
offtarget255	255	chr4	82240692	82240715	-	1	0	1	0	0	2	Patient1,HUDEP	Intergenic	Intergenic	-104327	NM_001282485	5593	Hs.232044	NM_006259	ENSG00000138669	PRKG2	PKG2|PRKGR2|cGK2|cGKII	protein kinase cGMP-dependent 2	protein-coding	Intergenic	0	0	1	1	chr4	82240710	0.000358187	chr4	82240711	0.000250181
offtarget256	256	chr4	24951848	24951871	-	1	1	0	0	0	2	Patient1,Patient2	intron (NM_173463, intron 1 of 12)	MIR|SINE|MIR	29967	NM_173463	91050	Hs.106432	NM_173463	ENSG00000181982	CCDC149	-	coiled-coil domain containing 149	protein-coding	intron	0	0	1	1	chr4	24951865	0.000339885
offtarget257	257	chr4	175799364	175799387	+	1	0	1	0	0	2	Patient1,HUDEP	Intergenic	MLT1E1A|LTR|ERVL-MaLR	-40134	NM_001130703	11086	Hs.126838	NM_014269	ENSG00000168594	ADAM29	CT73|svph1	ADAM metallopeptidase domain 29	protein-coding	Intergenic	0	0	1	0
offtarget258	258	chr3	9944905	9944927	+	1	0	0	1	0	2	Patient1,CRISPOR	intron (NM_153481, intron 1 of 13)	intron (NM_153481, intron 1 of 13)	383	NM_153481	132014	Hs.390823	NM_144640	ENSG00000163701	IL17RE	-	interleukin 17 receptor E	protein-coding	intron	0	0	1	1	chr3	9944919	0.000252782
offtarget259	259	chr3	97880225	97880248	+	1	0	1	0	0	2	Patient1,HUDEP	Intergenic	ERVL-B4-int|LTR|ERVL	-7308	NM_001005515	403274	Hs.554713	NM_001005515	ENSG00000233412	OR5H15	-	olfactory receptor family 5 subfamily H member 15	protein-coding	Intergenic	0	0	1	0
offtarget260	260	chr3	46741925	46741947	-	0	1	0	1	0	2	Patient2,CRISPOR	promoter-TSS (NM_147196)	promoter-TSS (NM_147196)	-888	NM_147196	259236	Hs.185777	NM_147196	ENSG00000181585	TMIE	DFNB6	transmembrane inner ear	protein-coding	promoter	0	0	1	0
offtarget261	261	chr3	16557352	16557374	+	1	0	0	1	0	2	Patient1,CRISPOR	Intergenic	Intergenic	-2156	NM_015150	23180	Hs.98910	NM_015150	ENSG00000131378	RFTN1	MIG2|PIB10|PIG9|RAFTLIN	raftlin, lipid raft linker 1	protein-coding	Intergenic	0	0	1	1	chr3	16557368	0.000197094
offtarget262	262	chr3	140828223	140828245	+	1	1	0	0	0	2	Patient1,Patient2	intron (NM_080862, intron 2 of 2)	MIR3|SINE|MIR	58044	NM_080862	92369	Hs.655112	NM_080862	ENSG00000175093	SPSB4	SSB-4|SSB4	splA/ryanodine receptor domain and SOCS box containing 4	protein-coding	intron	0	0	1	0
offtarget263	263	chr3	127355623	127355624	-	1	1	0	0	0	2	Patient1,Patient2	intron (NM_015720, intron 1 of 7)	intron (NM_015720, intron 1 of 7)	7606	NM_015720	50512	Hs.591290	NM_015720	ENSG00000114631	PODXL2	EG|PODLX2	podocalyxin like 2	protein-coding	intron	0	0	0	0
offtarget264	264	chr2	9892882	9892883	+	0	1	0	0	1	2	Patient2,CasOFF	Intergenic	Intergenic	-90678	NM_001318977	9014	Hs.584833	NM_005680	ENSG00000115750	TAF1B	MGC:9349|RAF1B|RAFI63|SL1|TAFI63	TATA-box binding protein associated factor, RNA polymerase I subunit B	protein-coding	Intergenic	0	0	1	0
offtarget265	265	chr2	95903244	95903266	-	1	0	0	1	0	2	Patient1,CRISPOR	Intergenic	Tigger1|DNA|TcMar-Tigger	-36943	NM_144707	150696	Hs.437376	NM_144707	ENSG00000155066	PROM2	PROML2	prominin 2	protein-coding	Intergenic	0	0	0	0
offtarget266	266	chr2	5852276	5852298	+	1	0	0	1	0	2	Patient1,CRISPOR	Intergenic	Intergenic	19770	NM_003108	6664	Hs.432638	NM_003108	ENSG00000176887	SOX11	MRD27	SRY-box transcription factor 11	protein-coding	Intergenic	0	0	1	0
offtarget267	267	chr2	47625216	47625239	+	1	0	1	0	0	2	Patient1,HUDEP	Intergenic	AluJb|SINE|Alu	-4979	NM_001258281	4436	Hs.597656	NM_000251	ENSG00000095002	MSH2	COCA1|FCC1|HNPCC|HNPCC1|LCFS2|hMSH2	mutS homolog 2	protein-coding	Intergenic	0	0	0	0
offtarget268	268	chr2	45047904	45047905	+	1	0	1	0	0	2	Patient1,HUDEP	Intergenic	Intergenic	118112	NR_147194	107985879	Hs.436392	NR_147194	ENSG00000259439	LINC01833	K21.1|RP11-89	long intergenic non-protein coding RNA 1833	ncRNA	Intergenic	0	0	1	0
offtarget269	269	chr2	36765348	36765370	-	1	0	0	1	0	2	Patient1,CRISPOR	intron (NM_016441, intron 14 of 16)	intron (NM_016441, intron 14 of 16)	59953	NM_005102	9637	Hs.258563	NM_005102	ENSG00000171055	FEZ2	HUM3CL	fasciculation and elongation protein zeta 2	protein-coding	intron	0	0	1	0
offtarget270	270	chr2	34701859	34701882	+	1	1	0	0	0	2	Patient1,Patient2	Intergenic	Intergenic	-200754	NR_126404	104355288	Hs.624529	NR_126404	ENSG00000228262	LINC01320	-	long intergenic non-protein coding RNA 1320	ncRNA	Intergenic	0	0	1	0
offtarget271	271	chr2	29223219	29223242	+	1	0	1	0	0	2	Patient1,HUDEP	intron (NM_001321538, intron 4 of 18)	MIRb|SINE|MIR	19066	NM_001321538	165186	Hs.525977	NM_199280	ENSG00000189350	TOGARAM2	FAM179A	TOG array regulator of axonemal microtubules 2	protein-coding	intron	0	0	1	1	chr2	29223236	0.000393459
offtarget272	272	chr22	47449057	47449080	-	1	1	0	0	0	2	Patient1,Patient2	intron (NM_014346, intron 11 of 12)	intron (NM_014346, intron 11 of 12)	-137130	NR_122047	642757	Hs.632786	NR_122047	ENSG00000280080	TBC1D22A-AS1	-	TBC1D22A antisense RNA 1	ncRNA	intron	0	0	1	0
offtarget273	273	chr2	242756954	242756955	-	1	1	0	0	0	2	Patient1,Patient2	intron (NM_001167602, intron 4 of 4)	intron (NM_001167602, intron 4 of 4)	4474	NM_001167602	129807	Hs.551747	NM_080741	ENSG00000204099	NEU4	-	neuraminidase 4	protein-coding	intron	0	0	1	0
offtarget274	274	chr2	242682709	242682732	-	1	1	0	0	0	2	Patient1,Patient2	intron (NM_001352824, intron 4 of 9)	intron (NM_001352824, intron 4 of 9)	8675	NM_001352824	728294	Hs.516813	NM_152783	ENSG00000180902	D2HGDH	D2HGD	D-2-hydroxyglutarate dehydrogenase	protein-coding	intron	0	0	1	0
offtarget275	275	chr2	242128401	242128423	-	1	0	0	1	0	2	Patient1,CRISPOR	intron (NM_001370694, intron 1 of 24)	intron (NM_001370694, intron 1 of 24)	319	NM_001001666	50636	Hs.163909	NM_001001666	ENSG00000146205	ANO7	D-TMPP|DTMPP|IPCA-5|IPCA5|NGEP|PCANAP5|PCANAP5L|TMEM16G	anoctamin 7	protein-coding	intron	0	0	1	1	chr2	242128418	0.00123469
offtarget276	276	chr2	240651397	240651419	+	1	0	0	1	0	2	Patient1,CRISPOR	Intergenic	Intergenic	-33147	NR_037808	150935	Hs.555582	NR_037808		LOC150935	-	uncharacterized LOC150935	ncRNA	Intergenic	0	0	1	0
offtarget277	277	chr22	37485597	37485619	-	0	1	0	1	0	2	Patient2,CRISPOR	intron (NM_153609, intron 7 of 17)	intron (NM_153609, intron 7 of 17)	14086	NM_153609	164656	Hs.370885	NM_153609	ENSG00000187045	TMPRSS6	IRIDA	transmembrane serine protease 6	protein-coding	intron	0	0	0	0
offtarget278	278	chr22	30864474	30864496	-	1	0	0	1	0	2	Patient1,CRISPOR	intron (NM_001257382, intron 6 of 12)	intron (NM_001257382, intron 6 of 12)	3550	NM_001257379	266629	Hs.505601	NM_174975	ENSG00000100012	SEC14L3	TAP2	SEC14 like lipid binding 3	protein-coding	intron	0	0	0	0
offtarget279	279	chr22	26188806	26188829	+	1	1	0	0	0	2	Patient1,Patient2	intron (NM_032608, intron 11 of 43)	intron (NM_032608, intron 11 of 43)	50662	NM_001318245	84700	Hs.417959	NM_032608	ENSG00000133454	MYO18B	KFS4	myosin XVIIIB	protein-coding	intron	0	0	0	0
offtarget280	280	chr22	23495558	23495580	-	1	0	0	1	0	2	Patient1,CRISPOR	intron (NR_146295, intron 4 of 9)	intron (NR_146295, intron 4 of 9)	7904	NR_146295	9609	Hs.353024	NM_004914	ENSG00000100228	RAB36	-	RAB36, member RAS oncogene family	protein-coding	intron	0	0	0	0
offtarget281	281	chr22	22941690	22941712	-	1	0	0	1	0	2	Patient1,CRISPOR	Intergenic	Intergenic	-39932	NM_206955	23532	Hs.30743	NM_006115	ENSG00000185686	PRAME	CT130|MAPE|OIP-4|OIP4	preferentially expressed antigen in melanoma	protein-coding	Intergenic	0	0	0	0
offtarget282	282	chr2	220284221	220284243	+	1	1	0	0	0	2	Patient1,Patient2	intron (NM_001927, intron 1 of 8)	intron (NM_001927, intron 1 of 8)	1132	NM_001927	1674	Hs.594952	NM_001927	ENSG00000175084	DES	CDCD3|CMD1F|CSM1|CSM2|LGMD1D|LGMD1E|LGMD2R	desmin	protein-coding	intron	0	0	0	0
offtarget283	283	chr2	219247745	219247767	-	1	0	0	1	0	2	Patient1,CRISPOR	exon (NM_000578, exon 2 of 15)	exon (NM_000578, exon 2 of 15)	759	NM_000578	6556	Hs.591607	NM_000578	ENSG00000018280	SLC11A1	LSH|NRAMP|NRAMP1	solute carrier family 11 member 1	protein-coding	exon	0	0	0	0
offtarget284	284	chr2	217747265	217747287	+	1	0	0	1	0	2	Patient1,CRISPOR	Intergenic	Intergenic	11780	NR_130782	101928327	Hs.350698	NR_130782	ENSG00000223874	LINC01921	-	long intergenic non-protein coding RNA 1921	ncRNA	Intergenic	0	0	0	0
offtarget285	285	chr2	190502377	190502400	-	1	0	1	0	0	2	Patient1,HUDEP	Intergenic	Intergenic	-23737	NM_001353497	54529	Hs.101364	NM_019048	ENSG00000138381	ASNSD1	NBLA00058|NS3TP1	asparagine synthetase domain containing 1	protein-coding	Intergenic	0	0	0	0
offtarget286	286	chr21	45843339	45843362	+	1	1	0	0	0	2	Patient1,Patient2	non-coding (NR_109964, exon 2 of 3)	non-coding (NR_109964, exon 2 of 3)	-2062	NM_001320352	7226	Hs.369759	NM_003307	ENSG00000142185	TRPM2	EREG1|KNP3|LTRPC2|LTrpC-2|NUDT9H|NUDT9L1|TRPC7	transient receptor potential cation channel subfamily M member 2	protein-coding	non-coding	0	0	0	0
offtarget287	287	chr2	140479407	140479429	-	1	0	0	1	0	2	Patient1,CRISPOR	Intergenic	Intergenic	824523	NR_033658	647012	Hs.639411	NR_033658		YY1P2	-	YY1 transcription factor pseudogene 2	pseudo	Intergenic	0	0	0	0
offtarget288	288	chr2	130134842	130134864	-	1	0	0	1	0	2	Patient1,CRISPOR	Intergenic	Intergenic	-103388	NR_122042	151121	Hs.531687	NM_001033657	ENSG00000204460	LINC01854	-	long intergenic non-protein coding RNA 1854	ncRNA	Intergenic	0	0	0	0
offtarget289	289	chr2	12338555	12338577	-	1	0	0	1	0	2	Patient1,CRISPOR	promoter-TSS (NR_037452)	promoter-TSS (NR_037452)	-691	NR_037452	100500884		NR_037452	ENSG00000264089	MIR3681	-	microRNA 3681	ncRNA	promoter	0	0	0	0
offtarget290	290	chr2	11072646	11072668	-	1	0	1	0	0	2	Patient1,HUDEP	Intergenic	Intergenic	20597	NM_002236	3754	Hs.23735	NM_002236	ENSG00000162975	KCNF1	IK8|KCNF|KV5.1|kH1	potassium voltage-gated channel modifier subfamily F member 1	protein-coding	Intergenic	0	0	0	0
offtarget291	291	chr2	105729696	105729697	+	1	0	0	0	1	2	Patient1,CasOFF	Intergenic	Intergenic	-10305	NR_110227	101927492	Hs.469537	NR_110227	ENSG00000231851	UTAT33	-	uncharacterized LOC101927492	ncRNA	Intergenic	0	0	0	0
offtarget292	292	chr20	62909533	62909556	+	1	1	0	0	0	2	Patient1,Patient2	Intergenic	Intergenic	-12194	NR_040415	140849	Hs.745565	NR_040415		LINC00266-1	C20orf69|NCRNA00266|NCRNA00266-1|bA476I15.3	long intergenic non-protein coding RNA 266-1	ncRNA	Intergenic	0	0	0	0
offtarget293	293	chr20	62789973	62789995	-	1	0	0	1	0	2	Patient1,CRISPOR	Intergenic	(CCCCG)n|Simple_repeat|Simple_repeat	-5822	NM_004535	4661	Hs.279562	NM_004535	ENSG00000196132	MYT1	C20orf36|MTF1|MYTI|NZF2|PLPB1|ZC2H2C1|ZC2HC4A	myelin transcription factor 1	protein-coding	Intergenic	0	0	0	0
offtarget294	294	chr20	62777689	62777711	+	1	0	0	1	0	2	Patient1,CRISPOR	Intergenic	Intergenic	-18106	NM_004535	4661	Hs.279562	NM_004535	ENSG00000196132	MYT1	C20orf36|MTF1|MYTI|NZF2|PLPB1|ZC2H2C1|ZC2HC4A	myelin transcription factor 1	protein-coding	Intergenic	0	0	0	0
offtarget295	295	chr20	61745915	61745916	+	1	1	0	0	0	2	Patient1,Patient2	Intergenic	Intergenic	-12255	NR_003245	768097	Hs.635159	NR_003245	ENSG00000231133	HAR1B	HAR1R|LINC00065|NCRNA00065	highly accelerated region 1B	ncRNA	Intergenic	0	0	0	0
offtarget296	296	chr20	48003747	48003769	+	1	0	0	1	0	2	Patient1,CRISPOR	intron (NM_004975, intron 1 of 1)	intron (NM_004975, intron 1 of 1)	95448	NM_004975	3745	Hs.84244	NM_004975	ENSG00000158445	KCNB1	DRK1|Kv2.1	potassium voltage-gated channel subfamily B member 1	protein-coding	intron	0	0	0	0
offtarget297	297	chr20	21489949	21489971	+	1	0	0	1	0	2	Patient1,CRISPOR	Intergenic	CpG	4743	NM_002509	4821	Hs.516922	NM_002509	ENSG00000125820	NKX2-2	NKX2.2|NKX2B	NK2 homeobox 2	protein-coding	Intergenic	0	0	0	0
offtarget298	298	chr20	19843983	19844006	-	1	0	1	0	0	2	Patient1,HUDEP	Intergenic	LTR16C|LTR|ERVL	-23171	NM_001242581	54453	Hs.472270	NM_018993	ENSG00000132669	RIN2	MACS|RASSF4	Ras and Rab interactor 2	protein-coding	Intergenic	0	0	0	0
offtarget299	299	chr19	55739946	55739968	-	0	1	0	1	0	2	Patient2,CRISPOR	intron (NM_173804, intron 1 of 2)	intron (NM_173804, intron 1 of 2)	676	NM_173804	255043	Hs.135215	NM_173804	ENSG00000180089	TMEM86B	-	transmembrane protein 86B	protein-coding	intron	0	0	0	0
offtarget300	300	chr19	5013901	5013924	+	1	0	1	0	0	2	Patient1,HUDEP	intron (NM_001370094, intron 1 of 10)	intron (NM_001370094, intron 1 of 10)	44788	NM_001370093	23030	Hs.654816	NM_015015	ENSG00000127663	KDM4B	JMJD2B|TDRD14B	lysine demethylase 4B	protein-coding	intron	0	0	0	0
offtarget301	301	chr19	42353244	42353267	-	1	1	0	0	0	2	Patient1,Patient2	exon (NM_001040283, exon 6 of 9)	exon (NM_001040283, exon 6 of 9)	4150	NM_001040283	63946	Hs.350507	NM_033052	ENSG00000142025	DMRTC2	-	DMRT like family C2	protein-coding	exon	0	0	0	0
offtarget302	302	chr19	36484055	36484078	+	1	0	1	0	0	2	Patient1,HUDEP	Intergenic	Intergenic	-2024	NM_001042631	644096	Hs.356460	NM_001042631	ENSG00000205138	SDHAF1	LYRM8	succinate dehydrogenase complex assembly factor 1	protein-coding	Intergenic	0	0	0	0
offtarget303	303	chr19	3276476	3276477	+	1	0	0	0	1	2	Patient1,CasOFF	intron (NM_021938, intron 4 of 12)	intron (NM_021938, intron 4 of 12)	51211	NR_033342	60680	Hs.655747	NM_021938	ENSG00000161082	CELF5	BRUNOL-5|BRUNOL5|CELF-5	CUGBP Elav-like family member 5	protein-coding	intron	0	0	0	0
offtarget304	304	chr19	30554478	30554501	-	1	1	0	0	0	2	Patient1,Patient2	Intergenic	Intergenic	121343	NR_045557	8725	Hs.466391	NM_003796	ENSG00000105176	URI1	C19orf2|NNX3|PPP1R19|RMP|URI	URI1 prefoldin like chaperone	protein-coding	Intergenic	0	0	0	0
offtarget305	305	chr19	17859964	17859986	+	0	1	0	1	0	2	Patient2,CRISPOR	intron (NM_001161357, intron 1 of 28)	intron (NM_001161357, intron 1 of 28)	1421	NM_001161358	23149	Hs.96485	NM_015122	ENSG00000130475	FCHO1	-	FCH domain only 1	protein-coding	intron	0	0	0	0
offtarget306	306	chr18	7020923	7020945	+	0	1	0	1	0	2	Patient2,CRISPOR	intron (NM_005559, intron 19 of 62)	intron (NM_005559, intron 19 of 62)	66257	NR_126040	101927188	Hs.680444	NR_126040	ENSG00000265069	LOC101927188	-	uncharacterized LOC101927188	ncRNA	intron	0	0	0	0
offtarget307	307	chr18	47936533	47936555	-	1	0	0	1	0	2	Patient1,CRISPOR	Intergenic	MER61C|LTR|ERV1	35127	NM_145060	220134	Hs.134726	NM_145060	ENSG00000154839	SKA1	C18orf24	spindle and kinetochore associated complex subunit 1	protein-coding	Intergenic	0	0	0	0
offtarget308	308	chr18	45103254	45103276	+	1	0	0	1	0	2	Patient1,CRISPOR	intron (NR_147192, intron 2 of 2)	intron (NR_147192, intron 2 of 2)	196397	NR_039753	100616264		NR_039753	ENSG00000266582	MIR4527	-	microRNA 4527	ncRNA	intron	0	0	0	0
offtarget309	309	chr18	2853474	2853496	+	1	0	0	1	0	2	Patient1,CRISPOR	intron (NM_032048, intron 2 of 7)	intron (NM_032048, intron 2 of 7)	6480	NM_032048	84034	Hs.532815	NM_032048	ENSG00000132205	EMILIN2	EMILIN-2|FOAP-10	elastin microfibril interfacer 2	protein-coding	intron	0	0	0	0
offtarget310	310	chr17	9541262	9541263	+	1	0	0	0	1	2	Patient1,CasOFF	intron (NM_001080556, intron 10 of 12)	intron (NM_001080556, intron 10 of 12)	-7561	NM_153210	124739	Hs.709621	NM_153210	ENSG00000154914	USP43	-	ubiquitin specific peptidase 43	protein-coding	intron	0	0	0	0
offtarget311	311	chr17	79970220	79970221	+	0	1	0	0	1	2	Patient2,CasOFF	intron (NR_045351, intron 11 of 14)	intron (NR_045351, intron 11 of 14)	10523	NM_144998	201254	Hs.37616	NM_144998	ENSG00000169689	CENPX	CENP-X|D9|FAAP10|MHF2|STRA13	centromere protein X	protein-coding	intron	0	0	0	0
offtarget312	312	chr17	7911394	7911416	+	1	0	0	1	0	2	Patient1,CRISPOR	intron (NM_000180, intron 7 of 19)	intron (NM_000180, intron 7 of 19)	5416	NM_000180	3000	Hs.592109	NM_000180	ENSG00000132518	GUCY2D	CACD1|CORD5|CORD6|CYGD|GUC1A4|GUC2D|LCA|LCA1|RCD2|RETGC-1|ROS-GC1|ROSGC|retGC	guanylate cyclase 2D, retinal	protein-coding	intron	0	0	0	0
offtarget313	313	chr17	7911393	7911394	+	1	0	0	0	1	2	Patient1,CasOFF	intron (NM_000180, intron 7 of 19)	intron (NM_000180, intron 7 of 19)	5416	NM_000180	3000	Hs.592109	NM_000180	ENSG00000132518	GUCY2D	CACD1|CORD5|CORD6|CYGD|GUC1A4|GUC2D|LCA|LCA1|RCD2|RETGC-1|ROS-GC1|ROSGC|retGC	guanylate cyclase 2D, retinal	protein-coding	intron	0	0	0	0
offtarget314	314	chr17	78604743	78604766	+	1	0	1	0	0	2	Patient1,HUDEP	intron (NM_001163034, intron 2 of 29)	L1ME1|LINE|L1	86116	NM_001163034	57521	Hs.133044	NM_020761	ENSG00000141564	RPTOR	KOG1|Mip1	regulatory associated protein of MTOR complex 1	protein-coding	intron	0	0	0	0
offtarget315	315	chr17	77903451	77903473	+	1	0	0	1	0	2	Patient1,CRISPOR	Intergenic	Intergenic	-2937	NR_110850	101928766	Hs.630666	NR_110850	ENSG00000262585	LINC01979	-	long intergenic non-protein coding RNA 1979	ncRNA	Intergenic	0	0	0	0
offtarget316	316	chr17	73724126	73724148	+	1	1	0	0	0	2	Patient1,Patient2	intron (NM_001005731, intron 5 of 38)	intron (NM_001005731, intron 5 of 38)	3360	NM_001005619	3691	Hs.632226	NM_000213	ENSG00000132470	ITGB4	CD104|GP150	integrin subunit beta 4	protein-coding	intron	0	0	0	0
offtarget317	317	chr17	7251199	7251221	-	0	1	0	1	0	2	Patient2,CRISPOR	intron (NM_014716, intron 14 of 21)	intron (NM_014716, intron 14 of 21)	-3999	NM_001002914	147040	Hs.592112	NM_001002914	ENSG00000213859	KCTD11	C17orf36|KCASH1|REN|REN/KCTD11	potassium channel tetramerization domain containing 11	protein-coding	intron	0	0	0	0
offtarget318	318	chr17	62235759	62235782	+	1	1	0	0	0	2	Patient1,Patient2	intron (NM_018469, intron 8 of 11)	intron (NM_018469, intron 8 of 11)	12071	NR_002995	677842	Hs.405444	NR_002995	ENSG00000277887	SNORA50C	ACA62|SNORA76|SNORA76C	small nucleolar RNA, H/ACA box 50C	snoRNA	intron	0	0	0	0
offtarget319	319	chr17	4433284	4433307	+	1	1	0	0	0	2	Patient1,Patient2	intron (NM_001124758, intron 3 of 12)	intron (NM_001124758, intron 3 of 12)	25384	NM_014520	10514	Hs.22824	NM_014520	ENSG00000132382	MYBBP1A	P160|PAP2|Pol5	MYB binding protein 1a	protein-coding	intron	0	0	0	0
offtarget320	320	chr17	39979649	39979671	-	1	0	0	1	0	2	Patient1,CRISPOR	TTS (NM_021939)	TTS (NM_021939)	10697	NM_021939	60681	Hs.463035	NM_021939	ENSG00000141756	FKBP10	BRKS1|FKBP65|OI11|OI6|PPIASE|hFKBP65	FKBP prolyl isomerase 10	protein-coding	TTS	0	0	0	0
offtarget321	321	chr17	31462207	31462229	-	1	0	0	1	0	2	Patient1,CRISPOR	intron (NM_001094, intron 1 of 9)	L2c|LINE|L2	142348	NM_001317225	124912	Hs.434112	NM_173847	ENSG00000141316	SPACA3	ALLP17|CT54|LYC3|LYZC|LYZL3|SLLP1	sperm acrosome associated 3	protein-coding	intron	0	0	0	0
offtarget322	322	chr17	27426941	27426942	+	1	0	0	0	1	2	Patient1,CasOFF	intron (NM_001346768, intron 21 of 40)	intron (NM_001346768, intron 21 of 40)	-24325	NM_004740	9220	Hs.462590	NM_004740	ENSG00000221995	TIAF1	MAJN|SPR210	TGFB1-induced anti-apoptotic factor 1	protein-coding	intron	0	0	0	0
offtarget323	323	chr17	17664103	17664125	-	1	0	0	1	0	2	Patient1,CRISPOR	intron (NR_130894, intron 1 of 1)	intron (NR_130894, intron 1 of 1)	5503	NR_130894	100861516	Hs.624874	NR_130894	ENSG00000237328	RAI1-AS1	-	RAI1 antisense RNA 1	ncRNA	intron	0	0	0	0
offtarget324	324	chr17	16118539	16118562	-	1	1	0	0	0	2	Patient1,Patient2	intron (NM_006311, intron 1 of 45)	CpG	298	NM_006311	9611	Hs.462323	NM_006311	ENSG00000141027	NCOR1	N-CoR|N-CoR1|PPP1R109|TRAC1|hN-CoR	nuclear receptor corepressor 1	protein-coding	intron	0	0	0	0
offtarget325	325	chr1	68941621	68941644	+	1	1	0	0	0	2	Patient1,Patient2	3' UTR (NM_017779, exon 11 of 11)	3' UTR (NM_017779, exon 11 of 11)	-20727	NR_110671	101927220	Hs.382856	NR_110671	ENSG00000234264	DEPDC1-AS1	-	DEPDC1 antisense RNA 1	ncRNA	3' UTR	0	0	0	0
offtarget326	326	chr16	89236967	89236990	+	1	1	0	0	0	2	Patient1,Patient2	Intergenic	Intergenic	-1178	NM_004933	1013	Hs.148090	NM_004933	ENSG00000129910	CDH15	CDH14|CDH3|CDHM|MCAD|MRD3	cadherin 15	protein-coding	Intergenic	0	0	0	0
offtarget327	327	chr16	88880681	88880703	+	1	0	0	1	0	2	Patient1,CRISPOR	3' UTR (NM_000512, exon 14 of 14)	3' UTR (NM_000512, exon 14 of 14)	-2355	NM_001030018	353	Hs.28914	NM_000485	ENSG00000198931	APRT	AMP|APRTD	adenine phosphoribosyltransferase	protein-coding	3' UTR	0	0	0	0
offtarget328	328	chr16	88186692	88186714	+	1	1	0	0	0	2	Patient1,Patient2	Intergenic	Intergenic	-41185	NR_110944	101928880	Hs.634835	NR_110944	ENSG00000260420	LINC02182	LA16c-444G7.2	long intergenic non-protein coding RNA 2182	ncRNA	Intergenic	0	0	0	0
offtarget329	329	chr16	85674610	85674632	+	1	1	0	0	0	2	Patient1,Patient2	intron (NM_014615, intron 2 of 15)	intron (NM_014615, intron 2 of 15)	27693	NM_001278184	23199	Hs.461647	NM_014615	ENSG00000131149	GSE1	CRHSP24|KIAA0182	Gse1 coiled-coil protein	protein-coding	intron	0	0	0	0
offtarget330	330	chr16	81528898	81528899	+	1	0	1	0	0	2	Patient1,HUDEP	promoter-TSS (NM_030629)	promoter-TSS (NM_030629)	-50	NM_030629	80790	Hs.594095	NM_030629	ENSG00000153815	CMIP	TCMIP	c-Maf inducing protein	protein-coding	promoter	0	0	0	0
offtarget331	331	chr16	68002931	68002954	-	1	0	1	0	0	2	Patient1,HUDEP	promoter-TSS (NM_005072)	promoter-TSS (NM_005072)	-345	NM_001145962	6560	Hs.10094	NM_005072	ENSG00000124067	SLC12A4	CTC-479C5.17|KCC1|hKCC1	solute carrier family 12 member 4	protein-coding	promoter	0	0	0	0
offtarget332	332	chr16	66941571	66941594	-	1	1	0	0	0	2	Patient1,Patient2	TTS (NM_001204745)	TTS (NM_001204745)	11206	NM_001204746	1014	Hs.513660	NM_004062	ENSG00000166589	CDH16	-	cadherin 16	protein-coding	TTS	0	0	0	0
offtarget333	333	chr16	57450060	57450082	+	1	0	0	1	0	2	Patient1,CRISPOR	TTS (NM_002987)	TTS (NM_002987)	11391	NM_002987	6361	Hs.546294	NM_002987	ENSG00000102970	CCL17	A-152E5.3|ABCD-2|SCYA17|TARC	C-C motif chemokine ligand 17	protein-coding	TTS	0	0	0	0
offtarget334	334	chr16	54534859	54534882	-	1	1	0	0	0	2	Patient1,Patient2	Intergenic	Intergenic	-130259	NR_134923	100996345	Hs.112680	NR_134922	ENSG00000261803	LINC02140	-	long intergenic non-protein coding RNA 2140	ncRNA	Intergenic	0	0	0	0
offtarget335	335	chr16	50420273	50420274	+	1	1	0	0	0	2	Patient1,Patient2	Intergenic	Intergenic	8760	NR_146572	105371248		NR_146572	ENSG00000261092	LINC02178	-	long intergenic non-protein coding RNA 2178	ncRNA	Intergenic	0	0	0	0
offtarget336	336	chr16	4338631	4338654	+	1	1	0	0	0	2	Patient1,Patient2	Intergenic	Intergenic	-15618	NM_003223	7023	Hs.513305	NM_003223	ENSG00000090447	TFAP4	AP-4|bHLHc41	transcription factor AP-4	protein-coding	Intergenic	0	0	0	0
offtarget337	337	chr16	29859189	29859190	+	1	0	0	0	1	2	Patient1,CasOFF	exon (NM_005115, exon 15 of 15)	exon (NM_005115, exon 15 of 15)	15347	NM_001286585	10423	Hs.121549	NM_006319	ENSG00000103502	CDIPT	PIS|PIS1	CDP-diacylglycerol--inositol 3-phosphatidyltransferase	protein-coding	exon	0	0	0	0
offtarget338	338	chr16	29180739	29180761	+	1	0	0	1	0	2	Patient1,CRISPOR	Intergenic	Intergenic	94586	NR_003369	653390	Hs.720348	NR_003369	ENSG00000103472	RRN3P2	-	RRN3 homolog, RNA polymerase I transcription factor pseudogene 2	pseudo	Intergenic	0	0	0	0
offtarget339	339	chr1	6285648	6285671	-	0	1	1	0	0	2	Patient2,HUDEP	intron (NM_012405, intron 4 of 4)	intron (NM_012405, intron 4 of 4)	10365	NM_012405	23463	Hs.515688	NM_012405	ENSG00000116237	ICMT	HSTE14|MST098|MSTP098|PCCMT|PCMT|PPMT	isoprenylcysteine carboxyl methyltransferase	protein-coding	intron	0	0	0	0
offtarget340	340	chr16	2763468	2763491	-	1	1	0	0	0	2	Patient1,Patient2	intron (NM_031948, intron 5 of 5)	intron (NM_031948, intron 5 of 5)	6746	NM_001318395	83886	Hs.332878	NM_031948	ENSG00000172382	PRSS27	CAPH2|MPN	serine protease 27	protein-coding	intron	0	0	0	0
offtarget341	341	chr16	27074925	27074948	-	1	0	1	0	0	2	Patient1,HUDEP	Intergenic	Intergenic	-3312	NM_001145545	162083	Hs.120831	NM_182831		C16orf82	TNT	chromosome 16 open reading frame 82	protein-coding	Intergenic	0	0	0	0
offtarget342	342	chr16	2280362	2280363	+	1	0	0	0	1	2	Patient1,CasOFF	intron (NM_004424, intron 3 of 13)	intron (NM_004424, intron 3 of 13)	-6072	NM_001374	1775	Hs.103503	NM_001374	ENSG00000167968	DNASE1L2	DNAS1L2	deoxyribonuclease 1 like 2	protein-coding	intron	0	0	0	0
offtarget343	343	chr16	2241214	2241215	+	1	0	0	0	1	2	Patient1,CasOFF	intron (NM_020764, intron 1 of 19)	intron (NM_020764, intron 1 of 19)	5381	NM_020764	57524	Hs.643537	NM_020764	ENSG00000167971	CASKIN1	ANKS5A	CASK interacting protein 1	protein-coding	intron	0	0	0	0
offtarget344	344	chr16	1992537	1992559	+	1	0	0	1	0	2	Patient1,CRISPOR	intron (NM_016332, intron 1 of 3)	intron (NM_016332, intron 1 of 3)	780	NM_016332	51734	Hs.655346	NM_016332	ENSG00000198736	MSRB1	HSPC270|SELR|SELX|SEPX1|SepR	methionine sulfoxide reductase B1	protein-coding	intron	0	0	0	0
offtarget345	345	chr16	1992536	1992537	+	1	0	0	0	1	2	Patient1,CasOFF	intron (NM_016332, intron 1 of 3)	intron (NM_016332, intron 1 of 3)	780	NM_016332	51734	Hs.655346	NM_016332	ENSG00000198736	MSRB1	HSPC270|SELR|SELX|SEPX1|SepR	methionine sulfoxide reductase B1	protein-coding	intron	0	0	0	0
offtarget346	346	chr15	99281609	99281632	+	1	1	0	0	0	2	Patient1,Patient2	intron (NM_000875, intron 2 of 20)	AluJo|SINE|Alu	-46035	NR_039864	100616432		NR_039864	ENSG00000264480	MIR4714	-	microRNA 4714	ncRNA	intron	0	0	0	0
offtarget347	347	chr15	90678802	90678825	-	1	1	0	0	0	2	Patient1,Patient2	Intergenic	HERVH-int|LTR|ERV1	-33027	NM_002168	3418	Hs.596461	NM_002168	ENSG00000182054	IDH2	D2HGA2|ICD-M|IDH|IDHM|IDP|IDPM|mNADP-IDH	isocitrate dehydrogenase (NADP(+)) 2, mitochondrial	protein-coding	Intergenic	1	0	0	0
offtarget348	348	chr15	90206399	90206421	+	1	0	0	1	0	2	Patient1,CRISPOR	Intergenic	Intergenic	-7711	NM_198525	374654	Hs.513134	NM_198525	ENSG00000166813	KIF7	ACLS|AGBK|HLS2|JBTS12|UNQ340	kinesin family member 7	protein-coding	Intergenic	0	0	0	0
offtarget349	349	chr15	89147329	89147330	+	1	0	1	0	0	2	Patient1,HUDEP	intron (NR_120370, intron 1 of 2)	intron (NR_120370, intron 1 of 2)	494	NR_120369	101929743	Hs.558810	NR_120369	ENSG00000249487	LINC01586	-	long intergenic non-protein coding RNA 1586	ncRNA	intron	0	0	0	0
offtarget350	350	chr15	70533728	70533750	+	1	0	0	1	0	2	Patient1,CRISPOR	Intergenic	L2b|LINE|L2	-143482	NM_001105192	7090	Hs.287362	NM_005078	ENSG00000140332	TLE3	ESG|ESG3|GRG3|HsT18976	TLE family member 3, transcriptional corepressor	protein-coding	Intergenic	0	0	0	0
offtarget351	351	chr15	70533727	70533728	+	1	0	0	0	1	2	Patient1,CasOFF	Intergenic	L2b|LINE|L2	-143482	NM_001105192	7090	Hs.287362	NM_005078	ENSG00000140332	TLE3	ESG|ESG3|GRG3|HsT18976	TLE family member 3, transcriptional corepressor	protein-coding	Intergenic	0	0	0	0
offtarget352	352	chr15	64274778	64274779	-	1	0	1	0	0	2	Patient1,HUDEP	intron (NM_014326, intron 3 of 11)	intron (NM_014326, intron 3 of 11)	54316	NR_120344	101928988	Hs.673214	NR_120344	ENSG00000259351	LOC101928988	-	uncharacterized LOC101928988	ncRNA	intron	0	0	0	0
offtarget353	353	chr1	55511886	55511909	-	1	0	1	0	0	2	Patient1,HUDEP	intron (NM_174936, intron 2 of 11)	intron (NM_174936, intron 2 of 11)	6002	NR_110451	255738	Hs.18844	NM_174936	ENSG00000169174	PCSK9	FH3|HCHOLA3|LDLCQ1|NARC-1|NARC1|PC9	proprotein convertase subtilisin/kexin type 9	protein-coding	intron	0	0	0	0
offtarget354	354	chr15	41203346	41203369	-	1	1	0	0	0	2	Patient1,Patient2	Intergenic	Intergenic	4350	NR_135836	105370943	Hs.574244	NR_135836		LOC105370943	-	uncharacterized LOC105370943	ncRNA	Intergenic	0	0	0	0
offtarget355	355	chr15	37326790	37326812	+	1	0	0	1	0	2	Patient1,CRISPOR	intron (NM_170674, intron 8 of 12)	intron (NM_170674, intron 8 of 12)	-61698	NR_107030	102466875		NR_107030	ENSG00000277202	MIR8063	hsa-mir-8063	microRNA 8063	ncRNA	intron	0	0	0	0
offtarget356	356	chr15	37326789	37326790	+	1	0	0	0	1	2	Patient1,CasOFF	intron (NM_170674, intron 8 of 12)	intron (NM_170674, intron 8 of 12)	-61698	NR_107030	102466875		NR_107030	ENSG00000277202	MIR8063	hsa-mir-8063	microRNA 8063	ncRNA	intron	0	0	0	0
offtarget357	357	chr15	27703997	27703998	+	1	0	1	0	0	2	Patient1,HUDEP	intron (NM_001270873, intron 5 of 5)	intron (NM_001270873, intron 5 of 5)	-297542	NR_120343	101928869	Hs.585699	NR_120343	ENSG00000228740	GABRG3-AS1	-	GABRG3 antisense RNA 1	ncRNA	intron	0	0	0	0
offtarget358	358	chr15	101603233	101603256	-	1	1	0	0	0	2	Patient1,Patient2	intron (NM_024652, intron 31 of 33)	intron (NM_024652, intron 31 of 33)	143682	NM_024652	79705	Hs.407918	NM_024652	ENSG00000154237	LRRK1	RIPK6|Roco1	leucine rich repeat kinase 1	protein-coding	intron	0	0	0	0
offtarget359	359	chr14	96410889	96410912	-	1	1	0	0	0	2	Patient1,Patient2	Intergenic	Intergenic	67791	NR_132398	100507043	Hs.455955	NR_038861	ENSG00000250366	TUNAR	HI-LNC78|LINC00617|TUNA	TCL1 upstream neural differentiation-associated RNA	ncRNA	Intergenic	0	0	0	0
offtarget360	360	chr14	95094683	95094706	-	1	0	1	0	0	2	Patient1,HUDEP	Intergenic	Intergenic	-12368	NR_015340	388007	Hs.527795	NR_015340	ENSG00000187483	SERPINA13P	SERPINA13|UNQ6121	serpin family A member 13, pseudogene	pseudo	Intergenic	0	0	0	0
offtarget361	361	chr14	75925755	75925777	+	1	1	0	0	0	2	Patient1,Patient2	intron (NM_001135047, intron 2 of 3)	intron (NM_001135047, intron 2 of 3)	26928	NM_001135049	122953	Hs.196482	NM_130469	ENSG00000140044	JDP2	JUNDM2	Jun dimerization protein 2	protein-coding	intron	0	0	0	0
offtarget362	362	chr14	73721095	73721118	+	1	1	0	0	0	2	Patient1,Patient2	intron (NM_001365907, intron 11 of 25)	intron (NM_001365907, intron 11 of 25)	-8397	NR_135248	101928123	Hs.660593	NR_135248		LOC101928123	-	uncharacterized LOC101928123	ncRNA	intron	0	0	0	0
offtarget363	363	chr1	46987199	46987221	-	1	1	0	0	0	2	Patient1,Patient2	Intergenic	Intergenic	13977	NM_001357063	105378696		NM_001357063	ENSG00000282881	TMEM275	-	transmembrane protein 275	protein-coding	Intergenic	0	0	0	0
offtarget364	364	chr14	62193967	62193968	+	1	0	0	0	1	2	Patient1,CasOFF	intron (NM_181054, intron 5 of 13)	intron (NM_181054, intron 5 of 13)	21829	NR_045406	100750247	Hs.597216	NR_045406		HIF1A-AS2	3'aHIF-1A|aHIF	HIF1A antisense RNA 2	ncRNA	intron	0	0	0	0
offtarget365	365	chr1	44063778	44063801	-	1	1	0	0	0	2	Patient1,Patient2	intron (NM_002840, intron 12 of 33)	intron (NM_002840, intron 12 of 33)	-52031	NM_014663	9682	Hs.155983	NM_014663	ENSG00000066135	KDM4A	JHDM3A|JMJD2|JMJD2A|TDRD14A	lysine demethylase 4A	protein-coding	intron	0	0	0	0
offtarget366	366	chr14	39583685	39583707	+	1	0	0	1	0	2	Patient1,CRISPOR	intron (NM_001009183, intron 1 of 8)	CpG	207	NM_001009182	8487	Hs.652307	NM_003616	ENSG00000092208	GEMIN2	SIP1|SIP1-delta	gem nuclear organelle associated protein 2	protein-coding	intron	0	0	0	0
offtarget367	367	chr14	105683277	105683278	-	1	1	0	0	0	2	Patient1,Patient2	intron (NM_001242789, intron 10 of 12)	intron (NM_001242789, intron 10 of 12)	30934	NM_145685	2972	Hs.424484	NM_001519	ENSG00000185024	BRF1	BRF|BRF-1|CFDS|GTF3B|HEL-S-76p|TAF3B2|TAF3C|TAFIII90|TF3B90|TFIIIB90|hBRF	BRF1 RNA polymerase III transcription initiation factor subunit	protein-coding	intron	0	0	0	0
offtarget368	368	chr14	105337041	105337042	+	1	0	0	0	1	2	Patient1,CasOFF	intron (NM_001112726, intron 2 of 18)	intron (NM_001112726, intron 2 of 18)	5401	NR_162135	113219454		NR_162135		MIR12121	-	microRNA 12121	ncRNA	intron	0	0	0	0
offtarget369	369	chr14	105253323	105253345	+	1	0	0	1	0	2	Patient1,CRISPOR	intron (NM_001014431, intron 2 of 13)	intron (NM_001014431, intron 2 of 13)	6605	NM_005163	207	Hs.525622	NM_005163	ENSG00000142208	AKT1	AKT|CWS6|PKB|PKB-ALPHA|PRKBA|RAC|RAC-ALPHA	AKT serine/threonine kinase 1	protein-coding	intron	0	0	0	0
offtarget370	370	chr14	104828746	104828747	+	1	0	0	0	1	2	Patient1,CasOFF	Intergenic	Intergenic	138836	NR_146611	145195	Hs.534297	NR_146611	ENSG00000258913	LINC02691	C14orf144	long intergenic non-protein coding RNA 2691	ncRNA	Intergenic	0	0	0	0
offtarget371	371	chr14	104760097	104760098	+	1	0	0	0	1	2	Patient1,CasOFF	Intergenic	Intergenic	70187	NR_146611	145195	Hs.534297	NR_146611	ENSG00000258913	LINC02691	C14orf144	long intergenic non-protein coding RNA 2691	ncRNA	Intergenic	0	0	0	0
offtarget372	372	chr14	103699412	103699413	-	1	1	0	0	0	2	Patient1,Patient2	Intergenic	Intergenic	-44058	NR_033938	100131366	Hs.147881	NR_033938	ENSG00000251533	LINC00605	-	long intergenic non-protein coding RNA 605	ncRNA	Intergenic	0	0	0	0
offtarget373	373	chr14	101204620	101204643	+	1	1	0	0	0	2	Patient1,Patient2	TTS (NM_001317172)	TTS (NM_001317172)	11402	NM_001317172	8788	Hs.116631	NM_003836	ENSG00000185559	DLK1	DLK|DLK-1|Delta1|FA1|PREF1|Pref-1|ZOG|pG2	delta like non-canonical Notch ligand 1	protein-coding	TTS	0	0	0	0
offtarget374	374	chr1	40431685	40431707	+	1	0	0	1	0	2	Patient1,CRISPOR	intron (NM_001287809, intron 6 of 13)	intron (NM_001287809, intron 6 of 13)	10878	NM_001349823	84879	Hs.655177	NM_032793	ENSG00000168389	MFSD2A	MCPH15|MFSD2|NLS1	major facilitator superfamily domain containing 2A	protein-coding	intron	0	0	0	0
offtarget375	375	chr13	96686289	96686312	-	1	1	0	0	0	2	Patient1,Patient2	intron (NM_020121, intron 1 of 38)	MER52A|LTR|ERV1	19355	NM_020121	55757	Hs.193226	NM_020121	ENSG00000102595	UGGT2	HUGT2|UGCGL2|UGT2	UDP-glucose glycoprotein glucosyltransferase 2	protein-coding	intron	0	0	0	0
offtarget376	376	chr13	92362928	92362951	-	1	1	0	0	0	2	Patient1,Patient2	intron (NM_004466, intron 3 of 7)	intron (NM_004466, intron 3 of 7)	312064	NM_004466	2262	Hs.655675	NM_004466	ENSG00000179399	GPC5	-	glypican 5	protein-coding	intron	0	0	0	0
offtarget377	377	chr13	79294554	79294576	-	0	1	0	1	0	2	Patient2,CRISPOR	Intergenic	Intergenic	-61274	NM_024546	79596	Hs.567576	NM_024546	ENSG00000152193	OBI1	C13orf7|RNF219	ORC ubiquitin ligase 1	protein-coding	Intergenic	0	0	0	0
offtarget378	378	chr1	37080293	37080315	+	1	0	1	0	0	2	Patient1,HUDEP	Intergenic	Intergenic	-131388	NM_156039	1441	Hs.524517	NM_000760	ENSG00000119535	CSF3R	CD114|GCSFR|SCN7	colony stimulating factor 3 receptor	protein-coding	Intergenic	1	0	0	0
offtarget379	379	chr13	25315882	25315905	+	1	1	0	0	0	2	Patient1,Patient2	Intergenic	Intergenic	-22414	NM_001184993	56163	Hs.97464	NM_031277	ENSG00000132972	RNF17	Mmip-2|SPATA23|TDRD4	ring finger protein 17	protein-coding	Intergenic	0	0	0	0
offtarget380	380	chr13	24766277	24766300	+	1	0	1	0	0	2	Patient1,HUDEP	intron (NM_153023, intron 1 of 11)	MER61C|LTR|ERV1	29733	NR_031753	100313842		NR_031753	ENSG00000252695	MIR2276	-	microRNA 2276	ncRNA	intron	0	0	0	0
offtarget381	381	chr13	22665233	22665255	+	1	0	0	1	0	2	Patient1,CRISPOR	Intergenic	Intergenic	-119181	NR_103810	100506622	Hs.255773	NR_103810	ENSG00000276476	LINC00540	-	long intergenic non-protein coding RNA 540	ncRNA	Intergenic	0	0	0	0
offtarget382	382	chr13	22665232	22665233	+	1	0	0	0	1	2	Patient1,CasOFF	Intergenic	Intergenic	-119181	NR_103810	100506622	Hs.255773	NR_103810	ENSG00000276476	LINC00540	-	long intergenic non-protein coding RNA 540	ncRNA	Intergenic	0	0	0	0
offtarget383	383	chr13	22624097	22624120	-	1	0	1	0	0	2	Patient1,HUDEP	Intergenic	MIRb|SINE|MIR	-160316	NR_103810	100506622	Hs.255773	NR_103810	ENSG00000276476	LINC00540	-	long intergenic non-protein coding RNA 540	ncRNA	Intergenic	0	0	0	0
offtarget384	384	chr13	114908162	114908185	-	1	0	1	0	0	2	Patient1,HUDEP	Intergenic	Intergenic	-10075	NM_007368	22821	Hs.593075	NM_007368	ENSG00000185989	RASA3	GAP1IP4BP|GAPIII	RAS p21 protein activator 3	protein-coding	Intergenic	0	0	0	0
offtarget385	385	chr13	114823427	114823449	+	1	0	1	0	0	2	Patient1,HUDEP	intron (NM_001320821, intron 2 of 25)	intron (NM_001320821, intron 2 of 25)	19992	NM_001320822	22821	Hs.593075	NM_007368	ENSG00000185989	RASA3	GAP1IP4BP|GAPIII	RAS p21 protein activator 3	protein-coding	intron	0	0	0	0
offtarget386	386	chr1	30330637	30330660	+	1	1	0	0	0	2	Patient1,Patient2	Intergenic	Intergenic	179811	NR_110790	101929406	Hs.639413	NR_110790	ENSG00000233399	LINC01648	-	long intergenic non-protein coding RNA 1648	ncRNA	Intergenic	0	0	0	0
offtarget387	387	chr1	27707000	27707001	-	1	1	0	0	0	2	Patient1,Patient2	intron (NM_001330448, intron 4 of 5)	intron (NM_001330448, intron 4 of 5)	2812	NM_207397	388611	Hs.664836	NM_207397	ENSG00000174950	CD164L2	EAPG6122|UNQ6122	CD164 molecule like 2	protein-coding	intron	0	0	0	0
offtarget388	388	chr1	27219614	27219636	-	1	0	0	1	0	2	Patient1,CRISPOR	intron (NM_022078, intron 4 of 6)	intron (NM_022078, intron 4 of 6)	-2850	NM_018066	54707	Hs.14333	NM_018066	ENSG00000142751	GPN2	ATPBD1B	GPN-loop GTPase 2	protein-coding	intron	0	0	0	0
offtarget389	389	chr1	22964069	22964070	-	1	1	0	0	0	2	Patient1,Patient2	intron (NM_001347466, intron 1 of 2)	intron (NM_001347466, intron 1 of 2)	825	NM_001347466	712	Hs.632379	NM_015991	ENSG00000173372	C1QA	-	complement C1q A chain	protein-coding	intron	0	0	0	0
offtarget390	390	chr1	214780886	214780909	-	1	0	1	0	0	2	Patient1,HUDEP	intron (NM_016343, intron 1 of 19)	intron (NM_016343, intron 1 of 19)	4359	NM_016343	1063	Hs.497741	NM_016343	ENSG00000117724	CENPF	CENF|CILD31|PRO1779|STROMS|hcp-1	centromere protein F	protein-coding	intron	0	0	0	0
offtarget391	391	chr1	213505558	213505580	-	1	1	0	0	0	2	Patient1,Patient2	Intergenic	Intergenic	280986	NM_012424	26750	Hs.591416	NM_012424	ENSG00000136643	RPS6KC1	RPK118|RSKL1|S6K-delta-1|S6PKh1|humS6PKh1	ribosomal protein S6 kinase C1	protein-coding	Intergenic	0	0	0	0
offtarget392	392	chr12	133185846	133185868	+	1	0	0	1	0	2	Patient1,CRISPOR	intron (NM_001195520, intron 1 of 5)	L1MB3|LINE|L1	1312	NM_001195520	100507055	Hs.282811	NM_001195520	ENSG00000204583	LRCOL1	-	leucine rich colipase like 1	protein-coding	intron	0	0	0	0
offtarget393	393	chr12	132834607	132834629	-	1	0	0	1	0	2	Patient1,CRISPOR	intron (NM_001122636, intron 4 of 10)	intron (NM_001122636, intron 4 of 10)	-17360	NR_024563	100130238	Hs.536338	NR_024563		LOC100130238	-	uncharacterized LOC100130238	ncRNA	intron	0	0	0	0
offtarget394	394	chr12	132397684	132397685	+	1	0	0	0	1	2	Patient1,CasOFF	intron (NM_003565, intron 13 of 27)	intron (NM_003565, intron 13 of 27)	-16126	NM_025215	80324	Hs.592004	NM_025215	ENSG00000177192	PUS1	MLASA1	pseudouridine synthase 1	protein-coding	intron	0	0	0	0
offtarget395	395	chr12	125453058	125453059	-	1	1	0	0	0	2	Patient1,Patient2	intron (NM_032656, intron 10 of 26)	intron (NM_032656, intron 10 of 26)	20608	NM_032656	57647	Hs.107382	NM_032656	ENSG00000150990	DHX37	DDX37|Dhr1	DEAH-box helicase 37	protein-coding	intron	0	0	0	0
offtarget396	396	chr12	125251741	125251763	+	1	0	1	0	0	2	Patient1,HUDEP	Intergenic	Intergenic	72466	NM_001367982	949	Hs.731377	NM_005505	ENSG00000073060	SCARB1	CD36L1|CLA-1|CLA1|HDLQTL6|SR-BI|SRB1	scavenger receptor class B member 1	protein-coding	Intergenic	0	0	0	0
offtarget397	397	chr12	123545243	123545265	+	1	1	0	0	0	2	Patient1,Patient2	intron (NM_020845, intron 1 of 24)	intron (NM_020845, intron 1 of 24)	-20678	NR_038290	100507091	Hs.683912	NR_038290	ENSG00000251497	PITPNM2-AS1	-	PITPNM2 antisense RNA 1	ncRNA	intron	0	0	0	0
offtarget398	398	chr12	121528845	121528846	+	1	0	0	0	1	2	Patient1,CasOFF	Intergenic	Intergenic	-41823	NR_033952	5027	Hs.439682	NM_002562	ENSG00000089041	P2RX7	P2X7	purinergic receptor P2X 7	protein-coding	Intergenic	0	0	0	0
offtarget399	399	chr12	109904844	109904866	-	1	0	0	1	0	2	Patient1,CRISPOR	intron (NR_133898, intron 1 of 5)	intron (NR_133898, intron 1 of 5)	10251	NR_133898	83892	Hs.524731	NM_031954	ENSG00000110906	KCTD10	BTBD28|MSTP028|ULRO61|hBACURD3	potassium channel tetramerization domain containing 10	protein-coding	intron	0	0	0	0
offtarget400	400	chr1	2001798	2001821	+	1	1	0	0	0	2	Patient1,Patient2	intron (NM_002744, intron 4 of 17)	intron (NM_002744, intron 4 of 17)	-3092	NM_001350804	5590	Hs.496255	NM_002744	ENSG00000067606	PRKCZ	PKC-ZETA|PKC2	protein kinase C zeta	protein-coding	intron	0	0	0	0
offtarget401	401	chr11	88037040	88037041	+	1	0	0	0	1	2	Patient1,CasOFF	intron (NM_001814, intron 4 of 6)	MER21A|LTR|ERVL	33853	NM_001114173	1075	Hs.128065	NM_001814	ENSG00000109861	CTSC	CPPI|DPP-I|DPP1|DPPI|HMS|JP|JPD|PALS|PDON1|PLS	cathepsin C	protein-coding	intron	0	0	0	0
offtarget402	402	chr11	8735965	8735987	-	1	0	0	1	0	2	Patient1,CRISPOR	intron (NM_005418, intron 10 of 22)	intron (NM_005418, intron 10 of 22)	28989	NR_002977	677826	Hs.745552	NR_002977	ENSG00000212607	SNORA3B	ACA3-2|SNORA45|SNORA45B	small nucleolar RNA, H/ACA box 3B	snoRNA	intron	0	0	0	0
offtarget403	403	chr1	186090185	186090207	+	0	1	1	0	0	2	Patient2,HUDEP	intron (NM_031935, intron 80 of 106)	L2a|LINE|L2	-175210	NM_001127709	10216	Hs.647723	NM_005807	ENSG00000116690	PRG4	CACP|HAPO|JCAP|MSF|SZP	proteoglycan 4	protein-coding	intron	0	0	0	0
offtarget404	404	chr11	82251523	82251524	+	1	0	0	0	1	2	Patient1,CasOFF	Intergenic	L1MA8|LINE|L1	-136579	NR_120571	101928989	Hs.145117	NR_120571	ENSG00000245832	MIR4300HG	-	MIR4300 host gene	ncRNA	Intergenic	0	0	0	0
offtarget405	405	chr1	17489504	17489527	-	1	1	0	0	0	2	Patient1,Patient2	Intergenic	Intergenic	-26769	NR_148993	400743	Hs.522935	NR_148993	ENSG00000204362	LINC02783	-	long intergenic non-protein coding RNA 2783	ncRNA	Intergenic	0	0	0	0
offtarget406	406	chr11	73357696	73357719	+	1	1	0	0	0	2	Patient1,Patient2	promoter-TSS (NM_021200)	promoter-TSS (NM_021200)	81	NM_021200	58473	Hs.445489	NM_021200	ENSG00000021300	PLEKHB1	KPL1|PHR1|PHRET1	pleckstrin homology domain containing B1	protein-coding	promoter	0	0	0	0
offtarget407	407	chr11	67920542	67920564	-	1	0	0	1	0	2	Patient1,CRISPOR	Intergenic	Intergenic	-31694	NM_212469	1119	Hs.77221	NM_001277	ENSG00000110721	CHKA	CHK|CK|CKI|EK	choline kinase alpha	protein-coding	Intergenic	0	0	0	0
offtarget408	408	chr1	16727192	16727216	-	1	1	0	0	0	2	Patient1,Patient2	intron (NR_148413, intron 12 of 15)	intron (NR_148413, intron 12 of 15)	33467	NR_073500	26099	Hs.252967	NM_001114600	ENSG00000055070	SZRD1	C1orf144	SUZ RNA binding domain containing 1	protein-coding	intron	0	0	0	0
offtarget409	409	chr11	67047461	67047483	+	1	1	0	0	0	2	Patient1,Patient2	intron (NM_001619, intron 6 of 20)	intron (NM_001619, intron 6 of 20)	-9303	NM_207354	338692	Hs.438673	NM_207354	ENSG00000172932	ANKRD13D	-	ankyrin repeat domain 13D	protein-coding	intron	0	0	0	0
offtarget410	410	chr1	153913638	153913660	-	1	1	0	0	0	2	Patient1,Patient2	intron (NM_014856, intron 8 of 27)	intron (NM_014856, intron 8 of 27)	4083	NM_001367466	9909	Hs.744878	NM_014856	ENSG00000198837	DENND4B	KIAA0476	DENN domain containing 4B	protein-coding	intron	0	0	0	0
offtarget411	411	chr11	5291024	5291046	-	1	0	0	1	0	2	Patient1,CRISPOR	exon (NM_005330, exon 1 of 3)	exon (NM_005330, exon 1 of 3)	141	NM_005330	3046	Hs.655195	NM_005330	ENSG00000213931	HBE1	HBE	hemoglobin subunit epsilon 1	protein-coding	exon	0	0	0	0
offtarget412	412	chr11	45891199	45891200	+	1	1	0	0	0	2	Patient1,Patient2	exon (NM_001127457, exon 7 of 12)	exon (NM_001127457, exon 7 of 12)	-15992	NM_005456	9479	Hs.234249	NM_005456	ENSG00000121653	MAPK8IP1	IB1|JIP-1|JIP1|PRKM8IP	mitogen-activated protein kinase 8 interacting protein 1	protein-coding	exon	0	0	0	0
offtarget413	413	chr11	45163887	45163910	-	1	0	1	0	0	2	Patient1,HUDEP	intron (NM_001359633, intron 2 of 7)	L2a|LINE|L2	-4996	NM_001256696	56981	Hs.178715	NM_001256695	ENSG00000019485	PRDM11	PFM8	PR/SET domain 11	protein-coding	intron	0	0	0	0
offtarget414	414	chr11	35997520	35997543	+	1	1	0	0	0	2	Patient1,Patient2	intron (NM_001304264, intron 1 of 5)	intron (NM_001304264, intron 1 of 5)	31919	NM_174902	143458	Hs.745134	NM_174902	ENSG00000179241	LDLRAD3	LRAD3	low density lipoprotein receptor class A domain containing 3	protein-coding	intron	0	0	0	0
offtarget415	415	chr11	1905657	1905658	+	1	0	0	0	1	2	Patient1,CasOFF	intron (NM_001013255, intron 6 of 10)	intron (NM_001013255, intron 6 of 10)	4393	NR_107001	102465993		NR_107001	ENSG00000284594	MIR7847	hsa-mir-7847	microRNA 7847	ncRNA	intron	0	0	0	0
offtarget416	416	chr1	1180915	1180938	+	1	0	1	0	0	2	Patient1,HUDEP	intron (NM_001014980, intron 1 of 7)	intron (NM_001014980, intron 1 of 7)	1176	NM_001014980	388581	Hs.197613	NM_001014980	ENSG00000184163	C1QTNF12	C1QDC2|CTRP12|FAM132A	C1q and TNF related 12	protein-coding	intron	0	0	0	0
offtarget417	417	chr11	1412839	1412840	+	1	1	0	0	0	2	Patient1,Patient2	intron (NM_003957, intron 1 of 19)	intron (NM_003957, intron 1 of 19)	1686	NR_046331	9024	Hs.170819	NM_003957	ENSG00000174672	BRSK2	C11orf7|PEN11B|SAD1|SADA|STK29	BR serine/threonine kinase 2	protein-coding	intron	0	0	0	0
offtarget418	418	chr11	133088987	133088988	+	1	0	0	0	1	2	Patient1,CasOFF	intron (NM_001012393, intron 1 of 7)	intron (NM_001012393, intron 1 of 7)	-275335	NM_001319105	4978	Hs.4817	NM_002545	ENSG00000183715	OPCML	IGLON1|OBCAM|OPCM	opioid binding protein/cell adhesion molecule like	protein-coding	intron	0	0	0	0
offtarget419	419	chr11	131970472	131970495	+	1	0	1	0	0	2	Patient1,HUDEP	intron (NR_147849, intron 2 of 6)	intron (NR_147849, intron 2 of 6)	-183713	NR_046820	100874281		NR_046820		NTM-IT	NTM-IT3	NTM intronic transcript	ncRNA	intron	0	0	0	0
offtarget420	420	chr11	128589589	128589611	+	1	0	0	1	0	2	Patient1,CRISPOR	intron (NM_001271010, intron 1 of 9)	intron (NM_001271010, intron 1 of 9)	-23681	NR_038908	100507392	Hs.657715	NR_038908	ENSG00000254703	SENCR	FLI1-AS1|lncRNA9	smooth muscle and endothelial cell enriched migration/differentiation-associated lncRNA	ncRNA	intron	0	0	0	0
offtarget421	421	chr11	12227784	12227806	+	0	1	0	1	0	2	Patient2,CRISPOR	intron (NR_144420, intron 4 of 27)	intron (NR_144420, intron 4 of 27)	42564	NR_106739	102466906		NR_106739	ENSG00000275373	MIR6124	hsa-mir-6124	microRNA 6124	ncRNA	intron	0	0	0	0
offtarget422	422	chr11	119748790	119748813	-	1	1	0	0	0	2	Patient1,Patient2	Intergenic	Intergenic	148508	NR_120587	102724301	Hs.637640	NR_120587	ENSG00000254854	LOC102724301	-	uncharacterized LOC102724301	ncRNA	Intergenic	0	0	0	0
offtarget423	423	chr11	119207406	119207428	-	1	0	0	1	0	2	Patient1,CRISPOR	3' UTR (NM_032015, exon 1 of 1)	3' UTR (NM_032015, exon 1 of 1)	2179	NM_032015	79102	Hs.524084	NM_032015	ENSG00000173456	RNF26	-	ring finger protein 26	protein-coding	3' UTR	0	0	0	0
offtarget424	424	chr11	1096021	1096043	+	1	0	0	1	0	2	Patient1,CRISPOR	intron (NM_002457, intron 34 of 49)	intron (NM_002457, intron 34 of 49)	21156	NM_002457	4583	Hs.315	NM_002457		MUC2	MLP|MUC-2|SMUC	mucin 2, oligomeric mucus/gel-forming	protein-coding	intron	0	0	0	0
offtarget425	425	chr11	1096020	1096021	+	1	0	0	0	1	2	Patient1,CasOFF	intron (NM_002457, intron 34 of 49)	intron (NM_002457, intron 34 of 49)	21156	NM_002457	4583	Hs.315	NM_002457		MUC2	MLP|MUC-2|SMUC	mucin 2, oligomeric mucus/gel-forming	protein-coding	intron	0	0	0	0
offtarget426	426	chr11	1076708	1076730	+	1	0	0	1	0	2	Patient1,CRISPOR	intron (NM_002457, intron 2 of 49)	intron (NM_002457, intron 2 of 49)	1843	NM_002457	4583	Hs.315	NM_002457		MUC2	MLP|MUC-2|SMUC	mucin 2, oligomeric mucus/gel-forming	protein-coding	intron	0	0	0	0
offtarget427	427	chr11	1076707	1076708	+	1	0	0	0	1	2	Patient1,CasOFF	intron (NM_002457, intron 2 of 49)	intron (NM_002457, intron 2 of 49)	1843	NM_002457	4583	Hs.315	NM_002457		MUC2	MLP|MUC-2|SMUC	mucin 2, oligomeric mucus/gel-forming	protein-coding	intron	0	0	0	0
offtarget428	428	chr10	81917566	81917588	-	1	0	1	0	0	2	Patient1,HUDEP	intron (NM_145869, intron 15 of 16)	intron (NM_145869, intron 15 of 16)	25091	NM_001331125	219348	Hs.204947	NM_001012973	ENSG00000189129	PLAC9	-	placenta associated 9	protein-coding	intron	0	0	0	0
offtarget429	429	chr10	77325103	77325125	+	1	0	0	1	0	2	Patient1,CRISPOR	intron (NM_001305581, intron 2 of 6)	intron (NM_001305581, intron 2 of 6)	12897	NR_030337	693191		NR_030337	ENSG00000207583	MIR606	MIRN606|hsa-mir-606	microRNA 606	ncRNA	intron	0	0	0	0
offtarget430	430	chr10	77325102	77325103	+	1	0	0	0	1	2	Patient1,CasOFF	intron (NM_001305581, intron 2 of 6)	intron (NM_001305581, intron 2 of 6)	12897	NR_030337	693191		NR_030337	ENSG00000207583	MIR606	MIRN606|hsa-mir-606	microRNA 606	ncRNA	intron	0	0	0	0
offtarget431	431	chr10	76865226	76865227	+	1	0	0	0	1	2	Patient1,CasOFF	intron (NM_001007273, intron 1 of 5)	intron (NM_001007273, intron 1 of 5)	3712	NM_001007271	51207	Hs.178170	NM_016364	ENSG00000079393	DUSP13	BEDP|DUSP13A|DUSP13B|MDSP|SKRP4|TMDP	dual specificity phosphatase 13	protein-coding	intron	0	0	0	0
offtarget432	432	chr10	72998056	72998078	-	1	0	1	0	0	2	Patient1,HUDEP	intron (NM_001244889, intron 1 of 15)	intron (NM_001244889, intron 1 of 15)	-20082	NR_038453	728978	Hs.646725	NR_038453	ENSG00000237512	UNC5B-AS1	-	UNC5B antisense RNA 1	ncRNA	intron	0	0	0	0
offtarget433	433	chr10	34383256	34383257	-	1	0	1	0	0	2	Patient1,HUDEP	Intergenic	L1M4c|LINE|L1	-321659	NR_038932	100505583	Hs.568804	NR_038932	ENSG00000261683	LINC00838	-	long intergenic non-protein coding RNA 838	ncRNA	Intergenic	0	0	0	0
offtarget434	434	chr10	26563589	26563611	+	1	1	0	0	0	2	Patient1,Patient2	intron (NM_001134366, intron 11 of 15)	intron (NM_001134366, intron 11 of 15)	57897	NM_001134366	2572	Hs.231829	NM_000818	ENSG00000136750	GAD2	GAD65	glutamate decarboxylase 2	protein-coding	intron	0	0	0	0
offtarget435	435	chr10	1749406	1749428	-	0	1	0	1	0	2	Patient2,CRISPOR	intron (NM_018702, intron 1 of 9)	intron (NM_018702, intron 1 of 9)	30303	NM_018702	105	Hs.586663	NM_018702	ENSG00000185736	ADARB2	ADAR3|RED2	adenosine deaminase RNA specific B2 (inactive)	protein-coding	intron	0	0	0	0
offtarget436	436	chr10	15993550	15993572	-	1	0	0	1	0	2	Patient1,CRISPOR	Intergenic	AluSx1|SINE|Alu	-91028	NM_001318330	80013	Hs.158870	NM_024948	ENSG00000148481	MINDY3	C10orf97|CARP|DERP5|FAM188A|MST126|MSTP126|my042	MINDY lysine 48 deubiquitinase 3	protein-coding	Intergenic	0	0	0	0
offtarget437	437	chr10	1369616	1369617	-	0	0	0	1	1	2	CRISPOR,CasOFF	intron (NM_018702, intron 3 of 9)	CpG	163908	NR_015376	399706	Hs.721191	NM_001010910	ENSG00000229205	LINC00200	C10orf139|NCRNA00200	long intergenic non-protein coding RNA 200	ncRNA	intron	0	0	0	0
offtarget438	438	chr10	1369241	1369242	-	0	0	0	1	1	2	CRISPOR,CasOFF	intron (NM_018702, intron 3 of 9)	CpG	163533	NR_015376	399706	Hs.721191	NM_001010910	ENSG00000229205	LINC00200	C10orf139|NCRNA00200	long intergenic non-protein coding RNA 200	ncRNA	intron	0	0	0	0
offtarget439	439	chr10	1369115	1369116	-	0	0	0	1	1	2	CRISPOR,CasOFF	intron (NM_018702, intron 3 of 9)	CpG	163407	NR_015376	399706	Hs.721191	NM_001010910	ENSG00000229205	LINC00200	C10orf139|NCRNA00200	long intergenic non-protein coding RNA 200	ncRNA	intron	0	0	0	0
offtarget440	440	chr10	1369097	1369098	-	0	0	0	1	1	2	CRISPOR,CasOFF	intron (NM_018702, intron 3 of 9)	CpG	163389	NR_015376	399706	Hs.721191	NM_001010910	ENSG00000229205	LINC00200	C10orf139|NCRNA00200	long intergenic non-protein coding RNA 200	ncRNA	intron	0	0	0	0
offtarget441	441	chr10	134971394	134971416	+	1	0	0	1	0	2	Patient1,CRISPOR	Intergenic	Intergenic	-2319	NM_001347865	85442	Hs.530685	NM_152643	ENSG00000171798	KNDC1	C10orf23|RASGEF2|Very-KIND|bB439H18.3|v-KIND	kinase non-catalytic C-lobe domain containing 1	protein-coding	Intergenic	0	0	0	0
offtarget442	442	chr10	134971393	134971394	+	1	0	0	0	1	2	Patient1,CasOFF	Intergenic	Intergenic	-2319	NM_001347865	85442	Hs.530685	NM_152643	ENSG00000171798	KNDC1	C10orf23|RASGEF2|Very-KIND|bB439H18.3|v-KIND	kinase non-catalytic C-lobe domain containing 1	protein-coding	Intergenic	0	0	0	0
offtarget443	443	chr10	134562959	134562982	+	1	1	0	0	0	2	Patient1,Patient2	intron (NM_005539, intron 9 of 15)	CpG	36681	NM_177400	84504	Hs.134013	NM_177400	ENSG00000148826	NKX6-2	GTX|NKX6.2|NKX6B|SPAX8	NK6 homeobox 2	protein-coding	intron	0	0	0	0
offtarget444	444	chr10	133478936	133478958	+	1	0	0	1	0	2	Patient1,CRISPOR	Intergenic	Intergenic	143589	NR_038365	399827	Hs.523353	NM_001001677	ENSG00000189275	LINC01164	-	long intergenic non-protein coding RNA 1164	ncRNA	Intergenic	0	0	0	0
offtarget445	445	chrY	7719484	7719485	-	0	0	0	0	1	1	CasOFF	Intergenic	L1PA12|LINE|L1	46519	NR_001551	83867	Hs.667616	NR_001551	ENSG00000237048	TTTY12	NCRNA00135|TTY11|TTY12	testis-specific transcript, Y-linked 12	ncRNA	Intergenic	0	0	0	0
offtarget446	446	chrY	7148354	7148355	-	0	0	0	0	1	1	CasOFF	intron (NR_028062, intron 1 of 7)	MLT1A0|LTR|ERVL-MaLR	6341	NR_028062	5616	Hs.584730	NM_002760	ENSG00000099725	PRKY	PRKXP3|PRKYP	protein kinase Y-linked (pseudogene)	pseudo	intron	0	0	0	0
offtarget447	447	chrY	6940712	6940713	+	0	0	0	0	1	1	CasOFF	intron (NM_134258, intron 11 of 17)	intron (NM_134258, intron 11 of 17)	161974	NM_033284	90665	Hs.664560	NM_033284	ENSG00000092377	TBL1Y	DFNY2|TBL1	transducin beta like 1 Y-linked	protein-coding	intron	0	0	0	0
offtarget448	448	chrY	28759219	28759220	+	0	0	0	0	1	1	CasOFF	Intergenic	Intergenic	884582	NR_002176	474148	Hs.511777	NR_002176	ENSG00000280961	TTTY3B	LNCRNA00122|NCRNA00122	testis-specific transcript, Y-linked 3B	ncRNA	Intergenic	0	0	0	0
offtarget449	449	chrY	2131293	2131294	+	0	0	0	0	1	1	CasOFF	intron (NM_145177, intron 5 of 6).2	MLT1A0|LTR|ERVL-MaLR	237287	NM_001171135	9189	Hs.131452	NM_004729	ENSG00000214717	ZBED1	ALTE|DREF|TRAMP|hDREF	zinc finger BED-type containing 1	protein-coding	intron	0	0	0	0
offtarget450	450	chrY	20598292	20598314	-	0	0	0	1	0	1	CRISPOR	Intergenic	Intergenic	-31371	NR_028084	100302526	Hs.434364	NR_028084		FAM41AY2	-	family with sequence similarity 41 member A, Y-linked 2	ncRNA	Intergenic	0	0	0	0
offtarget451	451	chrY	19581459	19581481	+	0	0	0	1	0	1	CRISPOR	Intergenic	Intergenic	-31368	NR_028083	340618	Hs.434364	NR_028083		FAM41AY1	FAM41AY	family with sequence similarity 41 member A, Y-linked 1	ncRNA	Intergenic	0	0	0	0
offtarget452	452	chrY	17439877	17439878	-	0	0	0	0	1	1	CasOFF	Intergenic	Intergenic	-523964	NR_046504	100874056	Hs.743197	NR_046504	ENSG00000228787	NLGN4Y-AS1	NLGN4Y-AS|NLGN4YAS	NLGN4Y antisense RNA 1	ncRNA	Intergenic	0	0	0	0
offtarget453	453	chrY	16578175	16578176	-	0	0	0	0	1	1	CasOFF	Intergenic	Intergenic	-56321	NM_001206850	22829	Hs.439199	NM_014893	ENSG00000165246	NLGN4Y	HNL4Y	neuroligin 4 Y-linked	protein-coding	Intergenic	0	0	0	0
offtarget454	454	chrY	1500885	1500886	-	0	0	0	0	1	1	CasOFF	intron (NM_004192, intron 6 of 12).2	L1MA7|LINE|L1	20917	NM_001173474	8623	Hs.533514	NM_004192	ENSG00000169093	ASMTL	ASMTLX|ASMTLY|ASTML	acetylserotonin O-methyltransferase like	protein-coding	intron	0	0	0	0
offtarget455	455	chrX	99899765	99899766	+	0	0	0	0	1	1	CasOFF	intron (NM_014467, intron 1 of 10)	intron (NM_014467, intron 1 of 10)	569	NM_014467	27286	Hs.306339	NM_014467	ENSG00000102359	SRPX2	BPP|CBPS|PMGX|RESDX|SRPUL	sushi repeat containing protein X-linked 2	protein-coding	intron	0	0	0	0
offtarget456	456	chrX	9908862	9908863	-	0	0	0	0	1	1	CasOFF	intron (NM_001320664, intron 4 of 5)	intron (NM_001320664, intron 4 of 5)	-26536	NM_001195081	100288814		NM_001195081	ENSG00000234469	CLDN34	-	claudin 34	protein-coding	intron	0	0	0	0
offtarget457	457	chrX	9747950	9747951	-	0	0	0	0	1	1	CasOFF	Intergenic	L2|LINE|L2	-6519	NM_001649	357	Hs.567236	NM_001649	ENSG00000146950	SHROOM2	APXL|HSAPXL	shroom family member 2	protein-coding	Intergenic	0	0	0	0
offtarget458	458	chrX	96716099	96716121	+	1	0	0	0	0	1	Patient1	intron (NM_006729, intron 26 of 26)	intron (NM_006729, intron 26 of 26)	103424	NR_125391	10824	Hs.654372	NR_125391	ENSG00000236256	DIAPH2-AS1	EPAG	DIAPH2 antisense RNA 1	ncRNA	intron	0	0	0	0
offtarget459	459	chrX	9627315	9627316	-	0	0	0	0	1	1	CasOFF	intron (NM_001139468, intron 5 of 17)	L1ME1|LINE|L1	106572	NM_000273	4935	Hs.74124	NM_000273	ENSG00000101850	GPR143	NYS6|OA1	G protein-coupled receptor 143	protein-coding	intron	0	0	0	0
offtarget460	460	chrX	9589211	9589212	+	0	0	0	0	1	1	CasOFF	intron (NM_001139468, intron 3 of 17)	intron (NM_001139468, intron 3 of 17)	144676	NM_000273	4935	Hs.74124	NM_000273	ENSG00000101850	GPR143	NYS6|OA1	G protein-coupled receptor 143	protein-coding	intron	0	0	0	0
offtarget461	461	chrX	95696833	95696855	+	1	0	0	0	0	1	Patient1	Intergenic	L2a|LINE|L2	-103942	NR_003539	643486	Hs.590806	NR_003539	ENSG00000271209	BRDTP1	-	bromodomain testis associated pseudogene 1	pseudo	Intergenic	0	0	0	0
offtarget462	462	chrX	95630354	95630355	-	0	0	0	0	1	1	CasOFF	Intergenic	Arthur1A|DNA|hAT-Tip100	-37453	NR_003539	643486	Hs.590806	NR_003539	ENSG00000271209	BRDTP1	-	bromodomain testis associated pseudogene 1	pseudo	Intergenic	0	0	0	0
offtarget463	463	chrX	94495007	94495008	+	0	0	0	0	1	1	CasOFF	Intergenic	L1M1|LINE|L1	-176782	NR_031667	100313772		NR_031667	ENSG00000221187	MIR548M	MIRN548M	microRNA 548m	ncRNA	Intergenic	0	0	0	0
offtarget464	464	chrX	93888265	93888266	+	0	0	0	0	1	1	CasOFF	Intergenic	Intergenic	429960	NR_031667	100313772		NR_031667	ENSG00000221187	MIR548M	MIRN548M	microRNA 548m	ncRNA	Intergenic	0	0	0	0
offtarget465	465	chrX	93624889	93624890	-	0	0	0	0	1	1	CasOFF	Intergenic	L1MA1|LINE|L1	693336	NR_031667	100313772		NR_031667	ENSG00000221187	MIR548M	MIRN548M	microRNA 548m	ncRNA	Intergenic	0	0	0	0
offtarget466	466	chrX	90725086	90725108	+	0	0	0	1	0	1	CRISPOR	Intergenic	L1P3|LINE|L1	-35099	NR_110659	102724167	Hs.571694	NR_110659	ENSG00000234161	PABPC5-AS1	CXorf46	PABPC5 antisense RNA 1	ncRNA	Intergenic	0	0	0	0
offtarget467	467	chrX	9001705	9001706	-	0	0	0	0	1	1	CasOFF	intron (NM_205849, intron 1 of 8)	intron (NM_205849, intron 1 of 8)	463	NM_205849	171483	Hs.733351	NM_173696	ENSG00000177138	FAM9B	TEX39B	family with sequence similarity 9 member B	protein-coding	intron	0	0	0	0
offtarget468	468	chrX	8824466	8824467	+	0	0	0	0	1	1	CasOFF	Intergenic	Intergenic	-55042	NM_174951	171482	Hs.382062	NM_174951	ENSG00000183304	FAM9A	TEX39A	family with sequence similarity 9 member A	protein-coding	Intergenic	0	0	0	0
offtarget469	469	chrX	8617466	8617467	-	0	0	0	0	1	1	CasOFF	intron (NM_000216, intron 2 of 13)	MIR3|SINE|MIR	82712	NM_000216	3730	Hs.521869	NM_000216	ENSG00000011201	ANOS1	ADMLX|HH1|HHA|KAL|KAL1|KALIG-1|KMS|WFDC19	anosmin 1	protein-coding	intron	0	0	0	0
offtarget470	470	chrX	82967288	82967289	+	0	0	0	0	1	1	CasOFF	Intergenic	L1M3c|LINE|L1	-148846	NM_001271680	1538	Hs.444230	NM_021118	ENSG00000183035	CYLC1	CYCL1	cylicin 1	protein-coding	Intergenic	0	0	0	0
offtarget471	471	chrX	81127115	81127116	-	0	0	0	0	1	1	CasOFF	Intergenic	MER52-int|LTR|ERV1	669514	NM_003022	6451	Hs.108029	NM_003022	ENSG00000131171	SH3BGRL	HEL-S-115|SH3BGR	SH3 domain binding glutamate rich protein like	protein-coding	Intergenic	0	0	0	0
offtarget472	472	chrX	80517138	80517139	+	0	0	0	0	1	1	CasOFF	intron (NM_003022, intron 1 of 3)	intron (NM_003022, intron 1 of 3)	59537	NM_003022	6451	Hs.108029	NM_003022	ENSG00000131171	SH3BGRL	HEL-S-115|SH3BGR	SH3 domain binding glutamate rich protein like	protein-coding	intron	0	0	0	0
offtarget473	473	chrX	7890268	7890269	-	1	0	0	0	0	1	Patient1	intron (NM_001172672, intron 1 of 5)	intron (NM_001172672, intron 1 of 5)	5175	NM_004650	8228	Hs.264	NM_004650	ENSG00000006757	PNPLA4	DXS1283E|GS2|iPLA2eta	patatin like phospholipase domain containing 4	protein-coding	intron	0	0	0	0
offtarget474	474	chrX	77604803	77604804	+	0	0	0	0	1	1	CasOFF	Intergenic	Intergenic	-21615	NM_001282186	10800	Hs.733809	NM_006639	ENSG00000173198	CYSLTR1	CYSLT1|CYSLT1R|CYSLTR|HMTMF81	cysteinyl leukotriene receptor 1	protein-coding	Intergenic	0	0	0	0
offtarget475	475	chrX	76237797	76237798	-	0	0	0	0	1	1	CasOFF	Intergenic	Intergenic	-2840	NR_110406	101928469	Hs.640805	NR_110400	ENSG00000280870	MIR325HG	MIR384HG	MIR325 host gene	ncRNA	Intergenic	0	0	0	0
offtarget476	476	chrX	75123696	75123697	+	0	0	0	0	1	1	CasOFF	Intergenic	Intergenic	-118607	NM_138703	139599	Hs.356869	NM_138703	ENSG00000186675	MAGEE2	HCA3	MAGE family member E2	protein-coding	Intergenic	0	0	0	0
offtarget477	477	chrX	74428192	74428193	+	0	0	0	0	1	1	CasOFF	intron (NM_001363821, intron 3 of 9)	LTR46-int|LTR|ERV1	51988	NM_001363821	139596	Hs.91612	NM_145052	ENSG00000094841	UPRT	FUR1|UPP	uracil phosphoribosyltransferase homolog	protein-coding	intron	0	0	0	0
offtarget478	478	chrX	71238051	71238052	+	0	0	0	0	1	1	CasOFF	intron (NM_001013627, intron 1 of 7)	intron (NM_001013627, intron 1 of 7)	-26208	NR_002309	441502	Hs.449523	NR_002309		RPS26P11	RPS26L1|RPS26_22_1784|bA366E13.1	ribosomal protein S26 pseudogene 11	pseudo	intron	0	0	0	0
offtarget479	479	chrX	70837682	70837704	-	0	0	0	1	0	1	CRISPOR	intron (NM_001142797, intron 1 of 1)	intron (NM_001142797, intron 1 of 1)	668	NM_001504	2833	Hs.198252	NM_001504	ENSG00000186810	CXCR3	CD182|CD183|CKR-L2|CMKAR3|GPR9|IP10-R|Mig-R|MigR	C-X-C motif chemokine receptor 3	protein-coding	intron	0	0	0	0
offtarget480	480	chrX	70837678	70837679	-	0	0	0	0	1	1	CasOFF	intron (NM_001142797, intron 1 of 1)	intron (NM_001142797, intron 1 of 1)	683	NM_001504	2833	Hs.198252	NM_001504	ENSG00000186810	CXCR3	CD182|CD183|CKR-L2|CMKAR3|GPR9|IP10-R|Mig-R|MigR	C-X-C motif chemokine receptor 3	protein-coding	intron	0	0	0	0
offtarget481	481	chrX	70469677	70469678	+	0	0	0	0	1	1	CasOFF	intron (NM_001171163, intron 6 of 6)	intron (NM_001171163, intron 6 of 6)	4313	NM_201599	9203	Hs.522684	NM_005096	ENSG00000147130	ZMYM3	DXS6673E|MYM|XFIM|ZNF198L2|ZNF261	zinc finger MYM-type containing 3	protein-coding	intron	0	0	0	0
offtarget482	482	chrX	70354189	70354211	+	1	0	0	0	0	1	Patient1	intron (NM_005120, intron 33 of 44)	intron (NM_005120, intron 33 of 44)	-10481	NM_001166660	54413	Hs.438877	NM_018977	ENSG00000196338	NLGN3	HNL3	neuroligin 3	protein-coding	intron	0	0	0	0
offtarget483	483	chrX	6944206	6944207	-	0	0	0	0	1	1	CasOFF	Intergenic	Intergenic	-121125	NM_001320750	412	Hs.522578	NM_000351	ENSG00000101846	STS	ARSC|ARSC1|ASC|ES|SSDD|XLI	steroid sulfatase	protein-coding	Intergenic	0	0	0	0
offtarget484	484	chrX	69410834	69410856	-	0	0	0	1	0	1	CRISPOR	intron (NM_198512, intron 1 of 6)	L1MA9|LINE|L1	13512	NM_198512	347516	Hs.454355	NM_198512	ENSG00000184210	DGAT2L6	DC3	diacylglycerol O-acyltransferase 2 like 6	protein-coding	intron	0	0	0	0
offtarget485	485	chrX	69296907	69296908	+	0	0	0	0	1	1	CasOFF	Intergenic	Intergenic	14600	NM_207320	139562	Hs.447381	NM_207320	ENSG00000189401	OTUD6A	DUBA2|HSHIN6	OTU deubiquitinase 6A	protein-coding	Intergenic	0	0	0	0
offtarget486	486	chrX	68726090	68726091	-	0	0	0	0	1	1	CasOFF	intron (NM_015686, intron 1 of 2)	intron (NM_015686, intron 1 of 2)	1012	NM_015686	27112	Hs.87619	NM_015686	ENSG00000130054	FAM155B	CXorf63|TED|TMEM28|bB57D9.1	family with sequence similarity 155 member B	protein-coding	intron	0	0	0	0
offtarget487	487	chrX	64929758	64929781	-	1	0	0	0	0	1	Patient1	intron (NM_002444, intron 1 of 12)	L2c|LINE|L2	42248	NM_002444	4478	Hs.87752	NM_002444	ENSG00000147065	MSN	HEL70|IMD50	moesin	protein-coding	intron	0	0	0	0
offtarget488	488	chrX	64238488	64238489	+	0	0	0	0	1	1	CasOFF	intron (NM_001178032, intron 1 of 4)	L1P3|LINE|L1	16133	NM_001178032	55906	Hs.28249	NM_018684	ENSG00000126970	ZC4H2	HCA127|KIAA1166|MRXS4|WRWF|WWS	zinc finger C4H2-type containing	protein-coding	intron	0	0	0	0
offtarget489	489	chrX	6198803	6198804	+	0	0	0	0	1	1	CasOFF	Intergenic	Intergenic	-51895	NM_001282145	57502	Hs.21107	NM_020742	ENSG00000146938	NLGN4X	ASPGX2|AUTSX2|HLNX|HNL4X|NLGN4	neuroligin 4 X-linked	protein-coding	Intergenic	0	0	0	0
offtarget490	490	chrX	53765214	53765237	-	1	0	0	0	0	1	Patient1	Intergenic	LTR48B|LTR|ERV1	-51561	NM_031407	10075	Hs.136905	NM_031407	ENSG00000086758	HUWE1	ARF-BP1|HECTH9|HSPC272|Ib772|LASU1|MRXST|MULE|URE-B1|UREB1	HECT, UBA and WWE domain containing E3 ubiquitin protein ligase 1	protein-coding	Intergenic	0	0	0	0
offtarget491	491	chrX	53292853	53292876	+	1	0	0	0	0	1	Patient1	intron (NM_001111125, intron 2 of 14)	intron (NM_001111125, intron 2 of 14)	17902	NM_001243197	23096	Hs.496138	NM_015075	ENSG00000124313	IQSEC2	BRAG1|IQ-ArfGEF|MRX1|MRX18|MRX78	IQ motif and Sec7 domain 2	protein-coding	intron	0	0	0	0
offtarget492	492	chrX	52557514	52557515	+	0	0	0	0	1	1	CasOFF	Intergenic	Intergenic	-11317	NM_001097604	653067	Hs.112208	NM_020411	ENSG00000204382	XAGE1B	CT12.1|CT12.1C|CT12.1D|CT12.1E|CT12.1b|CTP9|GAGED2|XAGE-1|XAGE1|XAGE1C|XAGE1D|XAGE1E	X antigen family member 1B	protein-coding	Intergenic	0	0	0	0
offtarget493	493	chrX	52500439	52500440	-	0	0	0	0	1	1	CasOFF	Intergenic	Intergenic	-11322	NM_001097604	653067	Hs.112208	NM_020411	ENSG00000204382	XAGE1B	CT12.1|CT12.1C|CT12.1D|CT12.1E|CT12.1b|CTP9|GAGED2|XAGE-1|XAGE1|XAGE1C|XAGE1D|XAGE1E	X antigen family member 1B	protein-coding	Intergenic	0	0	0	0
offtarget494	494	chrX	52271648	52271649	+	0	0	0	0	1	1	CasOFF	Intergenic	Intergenic	-11285	NM_001097604	653067	Hs.112208	NM_020411	ENSG00000204382	XAGE1B	CT12.1|CT12.1C|CT12.1D|CT12.1E|CT12.1b|CTP9|GAGED2|XAGE-1|XAGE1|XAGE1C|XAGE1D|XAGE1E	X antigen family member 1B	protein-coding	Intergenic	0	0	0	0
offtarget495	495	chrX	52227499	52227500	-	0	0	0	0	1	1	CasOFF	Intergenic	Intergenic	-11311	NM_001097604	653067	Hs.112208	NM_020411	ENSG00000204382	XAGE1B	CT12.1|CT12.1C|CT12.1D|CT12.1E|CT12.1b|CTP9|GAGED2|XAGE-1|XAGE1|XAGE1C|XAGE1D|XAGE1E	X antigen family member 1B	protein-coding	Intergenic	0	0	0	0
offtarget496	496	chrX	51930283	51930284	+	0	0	0	0	1	1	CasOFF	exon (NM_030801, exon 3 of 13).2	exon (NM_030801, exon 3 of 13).2	2299	NM_001272063	728239	Hs.522650	NM_001098800	ENSG00000154545	MAGED4	MAGE-D4|MAGE-E1|MAGE1|MAGEE1	MAGE family member D4	protein-coding	exon	0	0	0	0
offtarget497	497	chrX	51809977	51809978	-	0	0	0	0	1	1	CasOFF	exon (NM_030801, exon 3 of 13)	exon (NM_030801, exon 3 of 13)	2326	NM_001098800	728239	Hs.522650	NM_001098800	ENSG00000154545	MAGED4	MAGE-D4|MAGE-E1|MAGE1|MAGEE1	MAGE family member D4	protein-coding	exon	0	0	0	0
offtarget498	498	chrX	51775685	51775708	+	1	0	0	0	0	1	Patient1	Intergenic	Intergenic	30873	NR_102368	101340250		NR_102368	ENSG00000221705	SNORA11E	-	small nucleolar RNA, H/ACA box 11E	snoRNA	Intergenic	0	0	0	0
offtarget499	499	chrX	48370893	48370894	+	0	0	0	0	1	1	CasOFF	exon (NM_001282167, exon 5 of 13)	exon (NM_001282167, exon 5 of 13)	2721	NM_203474	64840	Hs.386453	NM_022825	ENSG00000102312	PORCN	DHOF|FODH|MG61|PORC|PPN	porcupine O-acyltransferase	protein-coding	exon	0	0	0	0
offtarget500	500	chrX	47089009	47089010	-	0	0	0	0	1	1	CasOFF	3' UTR (NM_001170460, exon 16 of 16)	3' UTR (NM_001170460, exon 16 of 16)	-3399	NM_001371072									3' UTR	0	0	0	0
offtarget501	501	chrX	45605954	45605955	+	0	0	0	0	1	1	CasOFF	promoter-TSS (NR_029635)	promoter-TSS (NR_029635)	-260	NR_029635	407006		NR_029635	ENSG00000207870	MIR221	MIRN221|miRNA221|mir-221	microRNA 221	ncRNA	promoter	0	0	0	0
offtarget502	502	chrX	45526921	45526922	-	0	0	0	0	1	1	CasOFF	Intergenic	Intergenic	-63656	NR_102268	392452	Hs.745266	NR_102268		LOC392452	-	mitochondrial fission factor pseudogene	pseudo	Intergenic	0	0	0	0
offtarget503	503	chrX	41221278	41221279	-	0	0	0	0	1	1	CasOFF	intron (NR_126093, intron 18 of 18)	L2b|LINE|L2	27859	NM_001363819	1654	Hs.728563	NM_001356	ENSG00000215301	DDX3X	CAP-Rf|DBX|DDX14|DDX3|HLP2|MRX102	DEAD-box helicase 3 X-linked	protein-coding	intron	0	0	0	0
offtarget504	504	chrX	40570459	40570460	-	0	0	0	0	1	1	CasOFF	exon (NM_004229, exon 8 of 31)	exon (NM_004229, exon 8 of 31)	-24189	NM_001289773	100873985	Hs.460579	NM_001289773		MED14OS	MED14-AS1	MED14 opposite strand	protein-coding	exon	0	0	0	0
offtarget505	505	chrX	39684036	39684058	-	0	0	0	1	0	1	CRISPOR	Intergenic	L2b|LINE|L2	-12768	NR_039763	100616251		NR_039763	ENSG00000263972	MIR1587	-	microRNA 1587	ncRNA	Intergenic	0	0	0	0
offtarget506	506	chrX	39089821	39089822	+	0	0	0	0	1	1	CasOFF	Intergenic	Intergenic	96795	NR_038968	286442	Hs.638478	NR_038968	ENSG00000235304	LINC01281	-	long intergenic non-protein coding RNA 1281	ncRNA	Intergenic	0	0	0	0
offtarget507	507	chrX	3849772	3849773	+	0	0	0	0	1	1	CasOFF	Intergenic	Intergenic	-10989	NR_146579	729162	Hs.657302	NR_146578		FAM239B	-	zinc finger protein 839 pseudogene	pseudo	Intergenic	0	0	0	0
offtarget508	508	chrX	3811341	3811342	+	0	0	0	0	1	1	CasOFF	non-coding (NR_146579, exon 3 of 4)	non-coding (NR_146579, exon 3 of 4)	-10949	NR_146580	101930105	Hs.710994	NR_146580		FAM239A	-	zinc finger protein 839 pseudogene	pseudo	non-coding	0	0	0	0
offtarget509	509	chrX	3772917	3772918	+	0	0	0	0	1	1	CasOFF	non-coding (NR_146578, exon 6 of 6)	non-coding (NR_146578, exon 6 of 6)	-10982	NR_034031	389906	Hs.636199	NM_001045547		LOC389906	-	zinc finger protein 839 pseudogene	pseudo	non-coding	0	0	0	0
offtarget510	510	chrX	37348419	37348420	-	1	0	0	0	0	1	Patient1	Intergenic	AluSq2|SINE|Alu	-82484	NM_001170331	347404	Hs.521932	NM_198511	ENSG00000147036	LANCL3	-	LanC like 3	protein-coding	Intergenic	0	0	0	0
offtarget511	511	chrX	36767256	36767278	+	0	0	0	1	0	1	CRISPOR	Intergenic	Intergenic	-259165	NM_001013736	442444	Hs.535216	NM_001013736	ENSG00000198173	FAM47C	-	family with sequence similarity 47 member C	protein-coding	Intergenic	0	0	0	0
offtarget512	512	chrX	3626133	3626134	+	0	0	0	0	1	1	CasOFF	intron (NM_005044, intron 1 of 8)	MLT1A0|LTR|ERVL-MaLR	5557	NM_005044	5613	Hs.390788	NM_005044	ENSG00000183943	PRKX	PKX1	protein kinase X-linked	protein-coding	intron	0	0	0	0
offtarget513	513	chrX	3470423	3470424	+	0	0	0	0	1	1	CasOFF	Intergenic	MLT1A0|LTR|ERVL-MaLR	-20131	NR_145722	109616969		NR_145722	ENSG00000212214	SNORA48B	-	small nucleolar RNA, H/ACA box 48B	snoRNA	Intergenic	0	0	0	0
offtarget514	514	chrX	2779681	2779704	-	1	0	0	0	0	1	Patient1	exon (NM_003918, exon 9 of 12)	exon (NM_003918, exon 9 of 12)	32721	NM_001079855	8908	Hs.567381	NM_003918	ENSG00000056998	GYG2	GN-2|GN2	glycogenin 2	protein-coding	exon	0	0	0	0
offtarget515	515	chrX	24780678	24780679	+	0	0	0	0	1	1	CasOFF	intron (NM_016937, intron 26 of 36)	L2b|LINE|L2	18120	NR_003007	677773	Hs.689695	NR_003007	ENSG00000251869	SCARNA23	ACA12	small Cajal body-specific RNA 23	ncRNA	intron	0	0	0	0
offtarget516	516	chrX	24382622	24382623	-	0	0	0	0	1	1	CasOFF	exon (NM_001136234, exon 1 of 1)	exon (NM_001136234, exon 1 of 1)	1822	NM_001136234	100130302	Hs.717243	NM_001136234		SUPT20HL1	FAM48B1|SPT20L	SUPT20H like 1	protein-coding	exon	0	0	0	0
offtarget517	517	chrX	24310239	24310261	+	0	0	0	1	0	1	CRISPOR	Intergenic	Intergenic	21260	NM_001136233	170067	Hs.716893	NM_001136233		SUPT20HL2	FAM48B1|FAM48B2	SUPT20H like 2	protein-coding	Intergenic	0	0	0	0
offtarget518	518	chrX	22607228	22607229	+	0	0	0	0	1	1	CasOFF	intron (NR_073010, intron 4 of 11)	L2a|LINE|L2	316198	NM_152577	158506	Hs.132485	NM_152577	ENSG00000175809	CBLL2	CT138|HAKAIL|ZNF645	Cbl proto-oncogene like 2	protein-coding	intron	0	0	0	0
offtarget519	519	chrX	2181293	2181294	+	0	0	0	0	1	1	CasOFF	intron (NM_145177, intron 5 of 6)	MLT1A0|LTR|ERVL-MaLR	237287	NM_001171135	9189	Hs.131452	NM_004729	ENSG00000214717	ZBED1	ALTE|DREF|TRAMP|hDREF	zinc finger BED-type containing 1	protein-coding	intron	0	0	0	0
offtarget520	520	chrX	21104499	21104500	-	0	0	0	0	1	1	CasOFF	Intergenic	L1MA2|LINE|L1	-288037	NM_001168649	22866	Hs.555917	NM_014927	ENSG00000149970	CNKSR2	CNK2|KSR2|MAGUIN|MRXSHG	connector enhancer of kinase suppressor of Ras 2	protein-coding	Intergenic	0	0	0	0
offtarget521	521	chrX	20038785	20038807	-	0	0	0	1	0	1	CRISPOR	intron (NM_001168465, intron 10 of 16)	intron (NM_001168465, intron 10 of 16)	-3491	NR_037414	100500809		NR_037414	ENSG00000264566	MIR23C	hsa-mir-23c|mir-23c	microRNA 23c	ncRNA	intron	0	0	0	0
offtarget522	522	chrX	19765831	19765832	-	0	0	0	0	1	1	CasOFF	intron (NM_031892, intron 2 of 17)	intron (NM_031892, intron 2 of 17)	52060	NM_001024666	30011	Hs.726365	NM_031892	ENSG00000147010	SH3KBP1	AGMX2|CD2BP3|CIN85|GIG10|HSB-1|HSB1|IMD61|MIG18	SH3 domain containing kinase binding protein 1	protein-coding	intron	0	0	0	0
offtarget523	523	chrX	17811987	17812010	+	0	1	0	0	0	1	Patient2	Intergenic	Intergenic	56385	NM_001037536	6322	Hs.109655	NM_006746	ENSG00000047634	SCML1	-	Scm polycomb group protein like 1	protein-coding	Intergenic	0	0	0	0
offtarget524	524	chrX	1550885	1550886	-	0	0	0	0	1	1	CasOFF	intron (NM_001173474, intron 5 of 11).2	L1MA7|LINE|L1	20917	NM_001173474	8623	Hs.533514	NM_004192	ENSG00000169093	ASMTL	ASMTLX|ASMTLY|ASTML	acetylserotonin O-methyltransferase like	protein-coding	intron	0	0	0	0
offtarget525	525	chrX	154324509	154324510	+	0	0	0	0	1	1	CasOFF	intron (NM_001242640, intron 7 of 10)	L1MB5|LINE|L1	24814	NM_001242640	79184	Hs.558537	NM_024332	ENSG00000185515	BRCC3	BRCC36|C6.1A|CXorf53	BRCA1/BRCA2-containing complex subunit 3	protein-coding	intron	1	0	0	0
offtarget526	526	chrX	153641747	153641748	+	0	0	0	0	1	1	CasOFF	intron (NR_024048, intron 3 of 9)	intron (NR_024048, intron 3 of 9)	-1309	NM_001009933	1774	Hs.401929	NM_006730	ENSG00000013563	DNASE1L1	DNAS1L1|DNASEX|DNL1L|G4.8|XIB	deoxyribonuclease 1 like 1	protein-coding	intron	0	0	0	0
offtarget527	527	chrX	153594905	153594906	-	0	0	0	0	1	1	CasOFF	intron (NM_001110556, intron 7 of 47)	intron (NM_001110556, intron 7 of 47)	8097	NM_001110556	2316	Hs.195464	NM_001456	ENSG00000196924	FLNA	ABP-280|ABPX|CSBS|CVD1|FGS2|FLN|FLN-A|FLN1|FMD|MNS|NHBP|OPD|OPD1|OPD2|XLVD|XMVD	filamin A	protein-coding	intron	0	0	0	0
offtarget528	528	chrX	153405849	153405850	-	0	0	0	0	1	1	CasOFF	Intergenic	Intergenic	-3868	NM_020061	5956	Hs.247787	NM_020061	ENSG00000102076	OPN1LW	CBBM|CBP|COD5|RCP|ROP	opsin 1, long wave sensitive	protein-coding	Intergenic	0	0	0	0
offtarget529	529	chrX	153215008	153215009	+	0	0	0	0	1	1	CasOFF	exon (NM_005334, exon 25 of 26)	exon (NM_005334, exon 25 of 26)	-4913	NM_002910	5973	Hs.158331	NM_002910	ENSG00000102032	RENBP	RBP|RNBP	renin binding protein	protein-coding	exon	0	0	0	0
offtarget530	530	chrX	153044127	153044128	+	0	0	0	0	1	1	CasOFF	exon (NM_005393, exon 35 of 36)	exon (NM_005393, exon 35 of 36)	-2329	NM_001170761	26576	Hs.104865	NM_014370	ENSG00000184343	SRPK3	MSSK-1|MSSK1|STK23	SRSF protein kinase 3	protein-coding	exon	0	0	0	0
offtarget531	531	chrX	153041502	153041524	+	0	0	0	1	0	1	CRISPOR	exon (NM_005393, exon 27 of 36)	exon (NM_005393, exon 27 of 36)	-4943	NM_001170761	26576	Hs.104865	NM_014370	ENSG00000184343	SRPK3	MSSK-1|MSSK1|STK23	SRSF protein kinase 3	protein-coding	exon	0	0	0	0
offtarget532	532	chrX	152937553	152937554	-	0	0	0	0	1	1	CasOFF	intron (NM_001039582, intron 4 of 11)	intron (NM_001039582, intron 4 of 11)	1190	NM_001135740	139728	Hs.436667	NM_198452	ENSG00000130822	PNCK	BSTK3|CaMK1b	pregnancy up-regulated nonubiquitous CaM kinase	protein-coding	intron	0	0	0	0
offtarget533	533	chrX	152848472	152848494	+	0	0	0	1	0	1	CRISPOR	TTS (NM_021949)	TTS (NM_021949)	16112	NM_001130997	92002	Hs.496943	NM_152274	ENSG00000262919	CCNQ	FAM58A	cyclin Q	protein-coding	TTS	0	0	0	0
offtarget534	534	chrX	152820671	152820694	-	0	1	0	0	0	1	Patient2	intron (NM_001001344, intron 11 of 19)	intron (NM_001001344, intron 11 of 19)	19102	NM_021949	492	Hs.533956	NM_021949	ENSG00000067842	ATP2B3	CFAP39|CLA2|OPCA|PMCA3|PMCA3a|SCAX1	ATPase plasma membrane Ca2+ transporting 3	protein-coding	intron	0	0	0	0
offtarget535	535	chrX	152769252	152769253	+	0	0	0	0	1	1	CasOFF	intron (NM_001711, intron 1 of 7)	intron (NM_001711, intron 1 of 7)	-8329	NR_073156	55559	Hs.170835	NM_017518	ENSG00000213397	HAUS7	UCHL5IP|UIP1	HAUS augmin like complex subunit 7	protein-coding	intron	0	0	0	0
offtarget536	536	chrX	152064334	152064335	+	0	0	0	0	1	1	CasOFF	Intergenic	Intergenic	-18652	NM_001178106	7739	Hs.16622	NM_007150	ENSG00000147394	ZNF185	SCELL	zinc finger protein 185 with LIM domain	protein-coding	Intergenic	0	0	0	0
offtarget537	537	chrX	149711114	149711115	+	0	0	0	0	1	1	CasOFF	Intergenic	Intergenic	-25933	NM_000252	4534	Hs.655056	NM_000252	ENSG00000171100	MTM1	CNM|MTMX|XLMTM	myotubularin 1	protein-coding	Intergenic	0	0	0	0
offtarget538	538	chrX	148593921	148593922	-	0	0	0	0	1	1	CasOFF	Intergenic	MIRb|SINE|MIR	-7085	NR_104128	3423	Hs.6795	NM_000202	ENSG00000010404	IDS	MPS2|SIDS	iduronate 2-sulfatase	protein-coding	Intergenic	0	0	0	0
offtarget539	539	chrX	147938022	147938023	-	0	0	0	0	1	1	CasOFF	intron (NM_001170628, intron 4 of 17)	MIRb|SINE|MIR	137407	NM_001170628	2334	Hs.496911	NM_002025	ENSG00000155966	AFF2	FMR2|FMR2P|FRAXE|MRX2|OX19	AF4/FMR2 family member 2	protein-coding	intron	0	0	0	0
offtarget540	540	chrX	147579072	147579073	+	0	0	0	0	1	1	CasOFF	Intergenic	Intergenic	-3065	NM_001169124	2334	Hs.496911	NM_002025	ENSG00000155966	AFF2	FMR2|FMR2P|FRAXE|MRX2|OX19	AF4/FMR2 family member 2	protein-coding	Intergenic	0	0	0	0
offtarget541	541	chrX	146967827	146967849	-	0	0	0	1	0	1	CRISPOR	Intergenic	L1MA2|LINE|L1	25497	NR_024502	100126270	Hs.561999	NR_024499	ENSG00000268066	FMR1-AS1	ASFMR1|FMR1-AS|FMR1AS|FMR4	FMR1 antisense RNA 1	ncRNA	Intergenic	0	0	0	0
offtarget542	542	chrX	144824635	144824636	+	0	0	0	0	1	1	CasOFF	Intergenic	Intergenic	-74712	NM_001144004	84631	Hs.106688	NM_032539	ENSG00000185985	SLITRK2	CXorf1|CXorf2|SLITL1|TMEM257	SLIT and NTRK like family member 2	protein-coding	Intergenic	0	0	0	0
offtarget543	543	chrX	141942528	141942529	+	0	0	0	0	1	1	CasOFF	Intergenic	Intergenic	-171186	NM_001009613	441525	Hs.535082	NM_001009613	ENSG00000189326	SPANXN4	CT11.9	SPANX family member N4	protein-coding	Intergenic	0	0	0	0
offtarget544	544	chrX	141194483	141194484	+	0	0	0	0	1	1	CasOFF	Intergenic	L1PA15|LINE|L1	98593	NM_016249	51438	Hs.123536	NM_016249	ENSG00000046774	MAGEC2	CT10|HCA587|MAGEE1	MAGE family member C2	protein-coding	Intergenic	0	0	0	0
offtarget545	545	chrX	141019140	141019163	-	1	0	0	0	0	1	Patient1	Intergenic	L1MA2|LINE|L1	27471	NM_005462	9947	Hs.132194	NM_005462	ENSG00000155495	MAGEC1	CT7|CT7.1	MAGE family member C1	protein-coding	Intergenic	0	0	0	0
offtarget546	546	chrX	139940861	139940862	+	0	0	0	0	1	1	CasOFF	Intergenic	L1M1|LINE|L1	67535	NR_031725	100302169		NR_031725	ENSG00000221081	MIR320D2	MIR320D-2|MIRN320D2|hsa-mir-320d-2|mir-320d-2	microRNA 320d-2	ncRNA	Intergenic	0	0	0	0
offtarget547	547	chrX	139137290	139137291	+	0	0	0	0	1	1	CasOFF	Intergenic	Intergenic	-36536	NM_001271560	389895	Hs.127679	NM_001271560		LOC389895	-	chromosome 16 open reading frame 72-like	protein-coding	Intergenic	0	0	0	0
offtarget548	548	chrX	135991392	135991415	-	1	0	0	0	0	1	Patient1	Intergenic	Intergenic	-28464	NR_028477	27316	Hs.380118	NM_002139	ENSG00000147274	RBMX	HNRNPG|HNRPG|MRXS11|RBMXP1|RBMXRT|RNMX|hnRNP-G	RNA binding motif protein X-linked	protein-coding	Intergenic	0	0	0	0
offtarget549	549	chrX	135991389	135991390	-	0	0	0	0	1	1	CasOFF	Intergenic	Intergenic	-28450	NR_028477	27316	Hs.380118	NM_002139	ENSG00000147274	RBMX	HNRNPG|HNRPG|MRXS11|RBMXP1|RBMXRT|RNMX|hnRNP-G	RNA binding motif protein X-linked	protein-coding	Intergenic	0	0	0	0
offtarget550	550	chrX	135834560	135834582	+	0	0	0	1	0	1	CRISPOR	intron (NM_004840, intron 2 of 21)	MamSINE1|SINE|tRNA	15403	NM_001306177	9459	Hs.522795	NM_004840	ENSG00000129675	ARHGEF6	COOL2|Cool-2|MRX46|PIXA|alpha-PIX|alphaPIX	Rac/Cdc42 guanine nucleotide exchange factor 6	protein-coding	intron	0	0	0	0
offtarget551	551	chrX	134233893	134233894	+	0	0	0	0	1	1	CasOFF	Intergenic	Intergenic	-1151	NM_001348255	644596	Hs.656427	NM_001348255	ENSG00000196972	SMIM10L2B	LINC00086|LINC00087|NCRNA00086|NCRNA00087|SMIM10L2A	small integral membrane protein 10 like 2B	protein-coding	Intergenic	0	0	0	0
offtarget552	552	chrX	118801798	118801799	-	0	0	0	0	1	1	CasOFF	intron (NM_145799, intron 2 of 10)	intron (NM_145799, intron 2 of 10)	-20987	NR_030413	768218		NR_030413	ENSG00000211578	MIR766	MIRN766|hsa-mir-766|mir-766	microRNA 766	ncRNA	intron	0	1	0	0
offtarget553	553	chrX	118474744	118474745	+	0	0	0	0	1	1	CasOFF	Intergenic	L2c|LINE|L2	49252	NR_110396	101928336		NR_110396	ENSG00000230392	LOC101928336	-	uncharacterized LOC101928336	ncRNA	Intergenic	0	0	0	0
offtarget554	554	chrX	11811094	11811095	-	0	0	0	0	1	1	CasOFF	Intergenic	Intergenic	-29464	NM_001368395	9758	Hs.657507	NM_014728	ENSG00000169933	FRMPD4	MRX104|PDZD10|PDZK10	FERM and PDZ domain containing 4	protein-coding	Intergenic	0	0	0	0
offtarget555	555	chrX	117554865	117554866	+	0	0	0	0	1	1	CasOFF	intron (NM_001184966, intron 11 of 17)	L2c|LINE|L2	34508	NR_031685	100302214		NR_031685	ENSG00000221463	MIR1277	MIRN1277|hsa-mir-1277	microRNA 1277	ncRNA	intron	0	0	0	0
offtarget556	556	chrX	114727742	114727743	-	0	0	0	0	1	1	CasOFF	Intergenic	L2|LINE|L2	-67759	NM_001282337	5358	Hs.496622	NM_005032	ENSG00000102024	PLS3	BMND18|T-plastin	plastin 3	protein-coding	Intergenic	0	0	0	0
offtarget557	557	chrX	112061440	112061441	-	0	0	0	0	1	1	CasOFF	intron (NM_133265, intron 2 of 11)	intron (NM_133265, intron 2 of 11)	4914	NM_001113490	154796	Hs.528051	NM_133265	ENSG00000126016	AMOT	-	angiomotin	protein-coding	intron	0	0	0	0
offtarget558	558	chrX	110094130	110094131	+	0	0	0	0	1	1	CasOFF	Intergenic	Intergenic	-55085	NM_001143981	91851	Hs.496587	NM_145234	ENSG00000101938	CHRDL1	CHL|MGC1|MGCN|NRLN1|VOPT|dA141H5.1	chordin like 1	protein-coding	Intergenic	0	0	0	0
offtarget559	559	chrX	107276511	107276512	+	0	0	0	0	1	1	CasOFF	Intergenic	MIR3|SINE|MIR	-11689	NM_001170553	340547	Hs.177164	NM_182607	ENSG00000101842	VSIG1	1700062D20Rik|GPA34|dJ889N15.1	V-set and immunoglobulin domain containing 1	protein-coding	Intergenic	0	0	0	0
offtarget560	560	chrX	106960794	106960795	-	0	0	0	0	1	1	CasOFF	promoter-TSS (NM_004089)	promoter-TSS (NM_004089)	-502	NM_004089	1831	Hs.522074	NM_004089	ENSG00000157514	TSC22D3	DIP|DSIPI|GILZ|TSC-22R	TSC22 domain family member 3	protein-coding	promoter	0	0	0	0
offtarget561	561	chrUn_gl000237	136	158	+	0	0	0	1	0	1	CRISPOR		L1MDb|LINE|L1												0	0	0	0
offtarget562	562	chr9	98357598	98357621	+	1	0	0	0	0	1	Patient1	Intergenic	LTR16C|LTR|ERVL	-78270	NM_001083602	5727	Hs.494538	NM_000264	ENSG00000185920	PTCH1	BCNS|NBCCS|PTC|PTC1|PTCH	patched 1	protein-coding	Intergenic	0	0	0	0
offtarget563	563	chr9	95953742	95953765	+	1	0	0	0	0	1	Patient1	intron (NM_001282394, intron 1 of 29)	intron (NM_001282394, intron 1 of 29)	6541	NM_001282394	65268	Hs.654856	NM_006648	ENSG00000165238	WNK2	NY-CO-43|P/OKcl.13|PRKWNK2|SDCCAG43	WNK lysine deficient protein kinase 2	protein-coding	intron	0	0	0	0
offtarget564	564	chr9	95786974	95786975	+	0	0	0	0	1	1	CasOFF	intron (NM_001369952, intron 13 of 16)	intron (NM_001369952, intron 13 of 16)	-9748	NR_121565	101927954	Hs.673794	NR_121565		LOC101927954	-	uncharacterized LOC101927954	ncRNA	intron	0	0	0	0
offtarget565	565	chr9	91968356	91968357	-	0	0	0	0	1	1	CasOFF	intron (NM_024077, intron 14 of 16)	intron (NM_024077, intron 14 of 16)	34590	NM_001282690	79048	Hs.59804	NM_024077	ENSG00000187742	SECISBP2	SBP2	SECIS binding protein 2	protein-coding	intron	0	0	0	0
offtarget566	566	chr9	88057882	88057883	-	0	0	0	0	1	1	CasOFF	Intergenic	Intergenic	299062	NM_001286715	23287	Hs.719980	NM_015239	ENSG00000135049	AGTPBP1	CCP1|CONDCA|NNA1	ATP/GTP binding protein 1	protein-coding	Intergenic	0	0	0	0
offtarget567	567	chr9	85834210	85834233	+	1	0	0	0	0	1	Patient1	Intergenic	Intergenic	47962	NM_001244962	257019	Hs.127535	NM_174938	ENSG00000172159	FRMD3	4.1O|EPB41L4O|EPB41LO|P410	FERM domain containing 3	protein-coding	Intergenic	0	0	0	0
offtarget568	568	chr9	78086349	78086371	+	1	0	0	0	0	1	Patient1	Intergenic	Intergenic	382930	NM_012383	26578	Hs.494192	NM_012383	ENSG00000134996	OSTF1	OSF|SH3P2|bA235O14.1	osteoclast stimulating factor 1	protein-coding	Intergenic	0	0	0	0
offtarget569	569	chr9	73196671	73196693	+	0	0	0	1	0	1	CRISPOR	intron (NM_001366143, intron 21 of 25)	intron (NM_001366143, intron 21 of 25)	-167109	NM_001206	687	Hs.150557	NM_001206	ENSG00000119138	KLF9	BTEB|BTEB1	Kruppel like factor 9	protein-coding	intron	0	0	0	0
offtarget570	570	chr9	71682104	71682126	-	0	0	0	1	0	1	CRISPOR	intron (NM_181425, intron 4 of 4)	CpG	31447	NM_000144	2395	Hs.20685	NM_000144	ENSG00000165060	FXN	CyaY|FA|FARR|FRDA|X25	frataxin	protein-coding	intron	0	0	0	0
offtarget571	571	chr9	71124201	71124223	+	0	0	0	1	0	1	CRISPOR	intron (NM_021965, intron 10 of 10)	intron (NM_021965, intron 10 of 10)	31571	NM_153237	169693	Hs.663056	NM_153237	ENSG00000181778	TMEM252	C9orf71	transmembrane protein 252	protein-coding	intron	0	0	0	0
offtarget572	572	chr9	580378	580401	+	1	0	0	0	0	1	Patient1	intron (NM_001256877, intron 2 of 12)	LTR12C|LTR|ERV1	75834	NM_001354332	23189	Hs.306764	NM_015158	ENSG00000107104	KANK1	ANKRD15|CPSQ2|KANK	KN motif and ankyrin repeat domains 1	protein-coding	intron	0	0	0	0
offtarget573	573	chr9	46766356	46766378	-	0	0	0	1	0	1	CRISPOR	intron (NR_046203, intron 2 of 4)	L1MDb|LINE|L1	2576	NR_046203	643648	Hs.640178	NR_046203		LINC01189	-	long intergenic non-protein coding RNA 1189	ncRNA	intron	0	0	0	0
offtarget574	574	chr9	44323491	44323513	+	0	0	0	1	0	1	CRISPOR	Intergenic	L1MDb|LINE|L1	-61083	NR_121564	101927827	Hs.738704	NR_121564	ENSG00000229311	LOC101927827	-	uncharacterized LOC101927827	ncRNA	Intergenic	0	0	0	0
offtarget575	575	chr9	38541687	38541709	-	0	0	0	1	0	1	CRISPOR	intron (NR_047651, intron 2 of 2)	intron (NR_047651, intron 2 of 2)	3671	NR_047651	100289137	Hs.644630	NR_047651	ENSG00000283486	FAM95C	-	family with sequence similarity 95 member C	ncRNA	intron	0	0	0	0
offtarget576	576	chr9	35111594	35111616	-	0	0	0	1	0	1	CRISPOR	promoter-TSS (NM_001317991)	promoter-TSS (NM_001317991)	-156	NM_001317991	80256	Hs.301696	NM_025182	ENSG00000005238	FAM214B	KIAA1539	family with sequence similarity 214 member B	protein-coding	promoter	0	0	0	0
offtarget577	577	chr9	33604145	33604167	+	0	0	0	1	0	1	CRISPOR	Intergenic	Intergenic	-20067	NR_003573	304	Hs.534301	NR_003573		ANXA2P2	ANX2L2|ANX2P2|LPC2B	annexin A2 pseudogene 2	pseudo	Intergenic	0	0	0	0
offtarget578	578	chr9	33443446	33443469	+	0	1	0	0	0	1	Patient2	intron (NM_004925, intron 2 of 5)	intron (NM_004925, intron 2 of 5)	4134	NM_004925	360	Hs.234642	NM_004925	ENSG00000165272	AQP3	AQP-3|GIL	aquaporin 3 (Gill blood group)	protein-coding	intron	0	0	0	0
offtarget579	579	chr9	33221299	33221300	-	0	1	0	0	0	1	Patient2	Intergenic	Intergenic	-18855	NM_014471	27290	Hs.555934	NM_014471	ENSG00000122711	SPINK4	HEL136|PEC-60|PEC60	serine peptidase inhibitor, Kazal type 4	protein-coding	Intergenic	0	0	0	0
offtarget580	580	chr9	140386982	140387005	+	1	0	0	0	0	1	Patient1	intron (NM_001098537, intron 20 of 34)	intron (NM_001098537, intron 20 of 34)	-33207	NM_001130969	26012	Hs.455336	NM_015537	ENSG00000165802	NSMF	HH9|NELF	NMDA receptor synaptonuclear signaling and neuronal migration factor	protein-coding	intron	0	0	0	0
offtarget581	581	chr9	140024602	140024603	-	0	0	0	0	1	1	CasOFF	Intergenic	CpG	-9004	NM_001185090	2902	Hs.558334	NM_000832	ENSG00000176884	GRIN1	GluN1|MRD8|NDHMSD|NDHMSR|NMD-R1|NMDA1|NMDAR1|NR1	glutamate ionotropic receptor NMDA type subunit 1	protein-coding	Intergenic	0	0	0	0
offtarget582	582	chr9	139980899	139980900	+	0	0	0	0	1	1	CasOFF	promoter-TSS (NM_016219)	promoter-TSS (NM_016219)	370	NR_027447	100289341	Hs.593896	NR_027447	ENSG00000268996	MAN1B1-DT	MAN1B1-AS1	MAN1B1 divergent transcript	ncRNA	promoter	0	0	0	0
offtarget583	583	chr9	139965160	139965183	+	1	0	0	0	0	1	Patient1	promoter-TSS (NM_178448)	promoter-TSS (NM_178448)	-162	NM_178448	89958	Hs.19322	NM_178448	ENSG00000186193	SAPCD2	C9orf140|p42.3	suppressor APC domain containing 2	protein-coding	promoter	0	0	0	0
offtarget584	584	chr9	139949278	139949300	-	0	0	0	1	0	1	CRISPOR	promoter-TSS (NM_203468)	promoter-TSS (NM_203468)	-776	NM_001246	954	Hs.123036	NM_001246	ENSG00000054179	ENTPD2	CD39L1|NTPDase-2	ectonucleoside triphosphate diphosphohydrolase 2	protein-coding	promoter	0	0	0	0
offtarget585	585	chr9	139866027	139866049	+	0	0	0	1	0	1	CRISPOR	intron (NR_157392, intron 4 of 4)	intron (NR_157392, intron 4 of 4)	2174	NR_157392	101928638	Hs.448074	NM_001101674		LINC02692	C9orf141|PRR31	long intergenic non-protein coding RNA 2692	ncRNA	intron	0	0	0	0
offtarget586	586	chr9	139006740	139006763	-	1	0	0	0	0	1	Patient1	non-coding (NR_134506, exon 3 of 3)	non-coding (NR_134506, exon 3 of 3)	3526	NM_001256526	90120	Hs.287411	NM_152833	ENSG00000238227	TMEM250	C9orf69	transmembrane protein 250	protein-coding	non-coding	0	0	0	0
offtarget587	587	chr9	138655610	138655611	+	0	0	1	0	0	1	HUDEP	intron (NM_001272003, intron 10 of 30)	MLT1C|LTR|ERVL-MaLR	61590	NM_001272003	57582	Hs.104950	NM_020822	ENSG00000107147	KCNT1	EIEE14|ENFL5|KCa4.1|SLACK|Slo2.2|bA100C15.2	potassium sodium-activated channel subfamily T member 1	protein-coding	intron	0	0	0	0
offtarget588	588	chr9	138633764	138633765	-	0	0	0	0	1	1	CasOFF	intron (NM_020822, intron 2 of 30)	intron (NM_020822, intron 2 of 30)	39733	NM_001272003	57582	Hs.104950	NM_020822	ENSG00000107147	KCNT1	EIEE14|ENFL5|KCa4.1|SLACK|Slo2.2|bA100C15.2	potassium sodium-activated channel subfamily T member 1	protein-coding	intron	0	0	0	0
offtarget589	589	chr9	138589207	138589230	+	1	0	0	0	0	1	Patient1	intron (NM_001012415, intron 4 of 6)	intron (NM_001012415, intron 4 of 6)	2109	NM_001012415	402381	Hs.120464	NM_001012415	ENSG00000165643	SOHLH1	C9orf157|NOHLH|ODG5|SPATA27|SPGF32|TEB2|bA100C15.3|bHLHe80	spermatogenesis and oogenesis specific basic helix-loop-helix 1	protein-coding	intron	0	0	0	0
offtarget590	590	chr9	138400245	138400268	+	1	0	0	0	0	1	Patient1	Intergenic	Intergenic	-1963	NR_121579	101928525	Hs.713076	NR_121579	ENSG00000226706	LOC101928525	-	uncharacterized LOC101928525	ncRNA	Intergenic	0	0	0	0
offtarget591	591	chr9	138227216	138227239	-	1	0	0	0	0	1	Patient1	Intergenic	Intergenic	-7868	NM_173520	157927	Hs.559511	NM_173520		C9orf62	-	chromosome 9 open reading frame 62	protein-coding	Intergenic	0	0	0	0
offtarget592	592	chr9	138175103	138175126	+	1	0	0	0	0	1	Patient1	Intergenic	Intergenic	-59981	NM_173520	157927	Hs.559511	NM_173520		C9orf62	-	chromosome 9 open reading frame 62	protein-coding	Intergenic	0	0	0	0
offtarget593	593	chr9	138041007	138041030	+	1	0	0	0	0	1	Patient1	Intergenic	Intergenic	-32437	NR_046107	401557	Hs.640138	NR_046107		LOC401557	-	uncharacterized LOC401557	ncRNA	Intergenic	0	0	0	0
offtarget594	594	chr9	137716700	137716722	+	0	0	0	1	0	1	CRISPOR	intron (NM_001278074, intron 62 of 65)	intron (NM_001278074, intron 62 of 65)	24504	NR_039691	100616333		NR_039691	ENSG00000264744	MIR3689C	-	microRNA 3689c	ncRNA	intron	0	0	0	0
offtarget595	595	chr9	137236042	137236043	-	0	0	0	0	1	1	CasOFF	intron (NM_002957, intron 1 of 9)	intron (NM_002957, intron 1 of 9)	17741	NM_002957	6256	Hs.590886	NM_002957	ENSG00000186350	RXRA	NR2B1	retinoid X receptor alpha	protein-coding	intron	0	0	0	0
offtarget596	596	chr9	137127947	137127948	+	0	0	0	0	1	1	CasOFF	Intergenic	Intergenic	59296	NR_146518	105376310	Hs.573484	NR_146518	ENSG00000223729	LINC02247	-	long intergenic non-protein coding RNA 2247	ncRNA	Intergenic	0	0	0	0
offtarget597	597	chr9	136869351	136869374	+	1	0	0	0	0	1	Patient1	Intergenic	Intergenic	-11916	NM_001134398	7410	Hs.369921	NM_003371	ENSG00000160293	VAV2	VAV-2	vav guanine nucleotide exchange factor 2	protein-coding	Intergenic	0	0	0	0
offtarget598	598	chr9	136822120	136822121	-	1	0	0	0	0	1	Patient1	intron (NM_001134398, intron 1 of 29)	(CCCA)n|Simple_repeat|Simple_repeat	35315	NM_003371	7410	Hs.369921	NM_003371	ENSG00000160293	VAV2	VAV-2	vav guanine nucleotide exchange factor 2	protein-coding	intron	0	0	0	0
offtarget599	599	chr9	136822117	136822118	-	0	0	0	0	1	1	CasOFF	intron (NM_001134398, intron 1 of 29)	(CCCA)n|Simple_repeat|Simple_repeat	35329	NM_003371	7410	Hs.369921	NM_003371	ENSG00000160293	VAV2	VAV-2	vav guanine nucleotide exchange factor 2	protein-coding	intron	0	0	0	0
offtarget600	600	chr9	136796895	136796918	-	1	0	0	0	0	1	Patient1	intron (NM_001134398, intron 2 of 29)	intron (NM_001134398, intron 2 of 29)	60540	NM_003371	7410	Hs.369921	NM_003371	ENSG00000160293	VAV2	VAV-2	vav guanine nucleotide exchange factor 2	protein-coding	intron	0	0	0	0
offtarget601	601	chr9	136785392	136785393	-	0	0	0	0	1	1	CasOFF	intron (NM_001134398, intron 2 of 29)	intron (NM_001134398, intron 2 of 29)	72054	NM_003371	7410	Hs.369921	NM_003371	ENSG00000160293	VAV2	VAV-2	vav guanine nucleotide exchange factor 2	protein-coding	intron	0	0	0	0
offtarget602	602	chr9	136576307	136576330	+	0	1	0	0	0	1	Patient2	intron (NM_001134707, intron 10 of 20)	intron (NM_001134707, intron 10 of 20)	27156	NM_001134707	1757	Hs.198003	NM_007101	ENSG00000123453	SARDH	BPR-2|DMGDHL1|SAR|SARD|SDH	sarcosine dehydrogenase	protein-coding	intron	0	0	0	0
offtarget603	603	chr9	136569637	136569659	-	0	0	0	1	0	1	CRISPOR	intron (NM_001134707, intron 12 of 20)	intron (NM_001134707, intron 12 of 20)	33826	NM_001134707	1757	Hs.198003	NM_007101	ENSG00000123453	SARDH	BPR-2|DMGDHL1|SAR|SARD|SDH	sarcosine dehydrogenase	protein-coding	intron	0	0	0	0
offtarget604	604	chr9	136135771	136135794	+	1	0	0	0	0	1	Patient1	intron (NM_020469, intron 3 of 6)	MLT1G1|LTR|ERVL-MaLR	14835	NM_020469	28	Hs.654423	NM_020469	ENSG00000175164	ABO	A3GALNT|A3GALT1|GTB|NAGAT	ABO, alpha 1-3-N-acetylgalactosaminyltransferase and alpha 1-3-galactosyltransferase	protein-coding	intron	0	0	0	0
offtarget605	605	chr9	135796283	135796306	+	1	0	0	0	0	1	Patient1	intron (NM_001162427, intron 7 of 21)	HAL1|LINE|L1	23709	NM_001162426	7248	Hs.370854	NM_000368	ENSG00000165699	TSC1	LAM|TSC	TSC complex subunit 1	protein-coding	intron	0	0	0	0
offtarget606	606	chr9	135467823	135467824	+	0	0	0	0	1	1	CasOFF	TTS (NM_001322343)	TTS (NM_001322343)	9830	NM_020064	56751	Hs.283809	NM_020064	ENSG00000125492	BARHL1	-	BarH like homeobox 1	protein-coding	TTS	0	0	0	0
offtarget607	607	chr9	135126288	135126289	+	0	0	0	0	1	1	CasOFF	Intergenic	Intergenic	88843	NM_032536	84628	Hs.163642	NM_032536	ENSG00000196358	NTNG2	LHLL9381|Lmnt2|NTNG1|bA479K20.1	netrin G2	protein-coding	Intergenic	0	0	0	0
offtarget608	608	chr9	131885254	131885276	+	0	0	0	1	0	1	CRISPOR	intron (NM_001271832, intron 2 of 8)	intron (NM_001271832, intron 2 of 8)	11298	NM_001193397	5524	Hs.400740	NM_021131	ENSG00000119383	PTPA	PP2A|PPP2R4|PR53	protein phosphatase 2 phosphatase activator	protein-coding	intron	0	0	0	0
offtarget609	609	chr9	131609300	131609322	+	0	1	0	0	0	1	Patient2	intron (NM_001352988, intron 1 of 13)	MIR|SINE|MIR	-1281	NM_001352993	883	Hs.495250	NM_004059	ENSG00000171097	KYAT1	CCBL1|GTK|KAT1|KATI	kynurenine aminotransferase 1	protein-coding	intron	0	0	0	0
offtarget610	610	chr9	130598767	130598790	-	1	0	0	0	0	1	Patient1	intron (NM_001278138, intron 2 of 14)	intron (NM_001278138, intron 2 of 14)	10668	NM_001278138	2022	Hs.76753	NM_000118	ENSG00000106991	ENG	END|HHT1|ORW1	endoglin	protein-coding	intron	0	0	0	0
offtarget611	611	chr9	127061425	127061448	+	1	0	0	0	0	1	Patient1	intron (NM_001166171, intron 2 of 10)	intron (NM_001166171, intron 2 of 10)	6737	NM_001166169	10783	Hs.197071	NM_014397	ENSG00000119408	NEK6	SID6-1512	NIMA related kinase 6	protein-coding	intron	0	0	0	0
offtarget612	612	chr9	126089945	126089946	+	0	0	0	0	1	1	CasOFF	Intergenic	Intergenic	-28531	NM_173689	286204	Hs.568340	NM_173689	ENSG00000148204	CRB2	FSGS9|VMCKD	crumbs cell polarity complex component 2	protein-coding	Intergenic	0	0	0	0
offtarget613	613	chr9	125600988	125601011	+	1	0	0	0	0	1	Patient1	Intergenic	Intergenic	-10132	NM_005388	5082	Hs.271749	NM_005388	ENSG00000136940	PDCL	PhLP	phosducin like	protein-coding	Intergenic	0	0	0	0
offtarget614	614	chr9	124422819	124422820	+	0	0	0	0	1	1	CasOFF	intron (NM_032552, intron 1 of 16)	intron (NM_032552, intron 1 of 16)	-82245	NM_138709	153090	Hs.522378	NM_032552	ENSG00000136848	DAB2IP	AF9Q34|AIP-1|AIP1|DIP1/2	DAB2 interacting protein	protein-coding	intron	0	0	0	0
offtarget615	615	chr9	123673736	123673759	-	1	0	0	0	0	1	Patient1	exon (NM_001190945, exon 7 of 9)	exon (NM_001190945, exon 7 of 9)	3103	NM_001190947	7185	Hs.531251	NM_005658	ENSG00000056558	TRAF1	EBI6|MGC:10353	TNF receptor associated factor 1	protein-coding	exon	0	0	0	0
offtarget616	616	chr9	122807238	122807260	-	0	0	0	1	0	1	CRISPOR	Intergenic	Intergenic	109911	NR_132393	106146149	Hs.638938	NR_132393	ENSG00000261432	LINC01613	n341773	long intergenic non-protein coding RNA 1613	ncRNA	Intergenic	0	0	0	0
offtarget617	617	chr9	122807234	122807235	-	0	0	0	0	1	1	CasOFF	Intergenic	Intergenic	109896	NR_132393	106146149	Hs.638938	NR_132393	ENSG00000261432	LINC01613	n341773	long intergenic non-protein coding RNA 1613	ncRNA	Intergenic	0	0	0	0
offtarget618	618	chr9	122134196	122134197	+	0	0	0	0	1	1	CasOFF	Intergenic	Intergenic	-2483	NM_014618	1620	Hs.532316	NM_014618	ENSG00000078725	BRINP1	DBC1|DBCCR1|FAM5A	BMP/retinoic acid inducible neural specific 1	protein-coding	Intergenic	0	0	0	0
offtarget619	619	chr9	116904229	116904230	+	0	0	0	0	1	1	CasOFF	Intergenic	MIR|SINE|MIR	-13588	NM_032888	85301	Hs.494892	NM_032161	ENSG00000196739	COL27A1	STLS	collagen type XXVII alpha 1 chain	protein-coding	Intergenic	0	0	0	0
offtarget620	620	chr9	108524010	108524033	-	1	0	0	0	0	1	Patient1	intron (NM_018112, intron 5 of 5)	MER5B|DNA|hAT-Charlie	67199	NM_018112	55151	Hs.411925	NM_018112	ENSG00000095209	TMEM38B	C9orf87|D4Ertd89e|OI14|TRIC-B|TRICB|bA219P18.1	transmembrane protein 38B	protein-coding	intron	0	0	0	0
offtarget621	621	chr9	100265199	100265222	-	1	0	0	0	0	1	Patient1	intron (NM_003275, intron 1 of 9)	CpG	1262	NM_003275	7111	Hs.404289	NM_003275	ENSG00000136842	TMOD1	D9S57E|ETMOD|TMOD	tropomodulin 1	protein-coding	intron	0	0	0	0
offtarget622	622	chr9	100265196	100265197	-	0	0	0	0	1	1	CasOFF	intron (NM_003275, intron 1 of 9)	CpG	1248	NM_003275	7111	Hs.404289	NM_003275	ENSG00000136842	TMOD1	D9S57E|ETMOD|TMOD	tropomodulin 1	protein-coding	intron	0	0	0	0
offtarget623	623	chr8	99669607	99669630	-	0	0	1	0	0	1	HUDEP	intron (NM_001256313, intron 4 of 8)	MIRb|SINE|MIR	168281	NM_001256313	6788	Hs.492333	NM_006281	ENSG00000104375	STK3	KRS1|MST2	serine/threonine kinase 3	protein-coding	intron	0	0	0	0
offtarget624	624	chr8	9919489	9919490	+	0	0	0	0	1	1	CasOFF	intron (NM_001135670, intron 1 of 4)	intron (NM_001135670, intron 1 of 4)	7687	NM_001135670	4482	Hs.490981	NM_012331	ENSG00000175806	MSRA	PMSR	methionine sulfoxide reductase A	protein-coding	intron	0	0	0	0
offtarget625	625	chr8	9657072	9657073	+	0	0	0	0	1	1	CasOFF	Intergenic	L2a|LINE|L2	57890	NR_030327	693182		NR_030327	ENSG00000207701	MIR597	MIRN597|hsa-mir-597|mir-597	microRNA 597	ncRNA	Intergenic	0	0	0	0
offtarget626	626	chr8	96084460	96084461	-	0	0	0	0	1	1	CasOFF	promoter-TSS (NR_036105)	promoter-TSS (NR_036105)	-682	NR_036105	100422964		NR_036105	ENSG00000283522	MIR3150A	MIR3150|mir-3150a	microRNA 3150a	ncRNA	promoter	0	0	0	0
offtarget627	627	chr8	90415288	90415289	-	0	0	0	0	1	1	CasOFF	Intergenic	HERV35I-int|LTR|ERV1	354651	NR_125822	101929709	Hs.651324	NR_125822	ENSG00000251136	LOC101929709	-	uncharacterized LOC101929709	ncRNA	Intergenic	0	0	0	0
offtarget628	628	chr8	89018945	89018946	-	0	0	0	0	1	1	CasOFF	Intergenic	Intergenic	-132702	NM_152418	138009	Hs.371738	NM_152418	ENSG00000176566	DCAF4L2	WDR21C	DDB1 and CUL4 associated factor 4 like 2	protein-coding	Intergenic	0	0	0	0
offtarget629	629	chr8	8313310	8313332	+	1	0	0	0	0	1	Patient1	Intergenic	Intergenic	-69371	NM_001080826	157285	Hs.583863	NM_001080826	ENSG00000275342	PRAG1	NACK|PEAK2|PRAGMIN|SGK223	PEAK1 related, kinase-activating pseudokinase 1	protein-coding	Intergenic	0	0	0	0
offtarget630	630	chr8	81613476	81613498	-	0	0	0	1	0	1	CRISPOR	intron (NM_001033723, intron 2 of 8)	intron (NM_001033723, intron 2 of 8)	173216	NM_001367783	619279	Hs.434957	NM_032651	ENSG00000164684	ZNF704	Gig1	zinc finger protein 704	protein-coding	intron	0	0	0	0
offtarget631	631	chr8	80844916	80844939	+	1	0	0	0	0	1	Patient1	intron (NM_014018, intron 2 of 2)	L2a|LINE|L2	-60955	NR_110954	101927040	Hs.350876	NR_110954	ENSG00000249328	LOC101927040	-	uncharacterized LOC101927040	ncRNA	intron	0	0	0	0
offtarget632	632	chr8	75631675	75631676	+	0	0	0	0	1	1	CasOFF	intron (NR_033830, intron 4 of 5)	intron (NR_033830, intron 4 of 5)	13747	NR_031744	100302260		NR_031744	ENSG00000283188	MIR2052	hsa-mir-2052	microRNA 2052	ncRNA	intron	0	0	0	0
offtarget633	633	chr8	73596250	73596251	+	0	0	0	0	1	1	CasOFF	intron (NM_004770, intron 2 of 2)	L2|LINE|L2	-48030	NR_110656	101926908	Hs.680588	NR_110656	ENSG00000253726	LOC101926908	-	uncharacterized LOC101926908	ncRNA	intron	0	0	0	0
offtarget634	634	chr8	72087812	72087813	-	0	0	0	0	1	1	CasOFF	Intergenic	Intergenic	181129	NM_172058	2138	Hs.444971	NM_000503	ENSG00000104313	EYA1	BOP|BOR|BOS1|OFC1	EYA transcriptional coactivator and phosphatase 1	protein-coding	Intergenic	0	0	0	0
offtarget635	635	chr8	68831383	68831384	+	0	0	0	0	1	1	CasOFF	Intergenic	Intergenic	-32898	NM_024870	80243	Hs.169943	NM_024870	ENSG00000046889	PREX2	DEP.2|DEPDC2|P-REX2|PPP1R129	phosphatidylinositol-3,4,5-trisphosphate dependent Rac exchange factor 2	protein-coding	Intergenic	0	0	0	0
offtarget636	636	chr8	67431879	67431880	+	0	0	0	0	1	1	CasOFF	Intergenic	Intergenic	26078	NM_152765	254778	Hs.268869	NM_152765	ENSG00000169085	VXN	C8orf46	vexin	protein-coding	Intergenic	0	0	0	0
offtarget637	637	chr8	67212115	67212116	-	0	0	0	0	1	1	CasOFF	Intergenic	MLT1A0|LTR|ERVL-MaLR	107766	NR_039979	100505659	Hs.529729	NR_039979	ENSG00000253138	LINC00967	-	long intergenic non-protein coding RNA 967	ncRNA	Intergenic	0	0	0	0
offtarget638	638	chr8	6720981	6720982	+	0	0	0	0	1	1	CasOFF	Intergenic	G-rich|Low_complexity|Low_complexity	14477	NM_005218	1672	Hs.32949	NM_005218	ENSG00000164825	DEFB1	BD1|DEFB-1|DEFB101|HBD1	defensin beta 1	protein-coding	Intergenic	0	0	0	0
offtarget639	639	chr8	64614071	64614094	-	1	0	0	0	0	1	Patient1	Intergenic	Intergenic	-67906	NR_038875	286184	Hs.586402	NR_038875	ENSG00000253734	LINC01289	-	long intergenic non-protein coding RNA 1289	ncRNA	Intergenic	0	0	0	0
offtarget640	640	chr8	638297	638298	-	0	0	0	0	1	1	CasOFF	intron (NR_156467, intron 3 of 5)	(CCCCG)n|Simple_repeat|Simple_repeat	42927	NM_001303100	157697	Hs.655310	NM_207332	ENSG00000104714	ERICH1	HSPC319	glutamate rich 1	protein-coding	intron	0	0	0	0
offtarget641	641	chr8	63270899	63270921	+	0	0	0	1	0	1	CRISPOR	intron (NM_001304533, intron 1 of 6)	intron (NM_001304533, intron 1 of 6)	109497	NM_001304533	286183	Hs.654662	NM_173688	ENSG00000185942	NKAIN3	FAM77D	sodium/potassium transporting ATPase interacting 3	protein-coding	intron	0	0	0	0
offtarget642	642	chr8	56385494	56385517	-	1	0	0	0	0	1	Patient1	intron (NM_052898, intron 2 of 2)	LTR88c|LTR|Gypsy?	-17624	NR_027765	100133234	Hs.729852	NR_027765	ENSG00000248522	SBF1P1	-	SET binding factor 1 pseudogene 1	pseudo	intron	0	0	0	0
offtarget643	643	chr8	55763722	55763723	+	0	0	0	0	1	1	CasOFF	Intergenic	MER117|DNA|hAT-Charlie	235066	NM_006269	6101	Hs.732820	NM_006269	ENSG00000104237	RP1	DCDC4A|ORP1	RP1 axonemal microtubule associated	protein-coding	Intergenic	0	0	0	0
offtarget644	644	chr8	55061130	55061131	+	0	0	0	0	1	1	CasOFF	TTS (NM_014175)	TTS (NM_014175)	13329	NM_014175	29088	Hs.18349	NM_014175	ENSG00000137547	MRPL15	HSPC145|L15mt|MRP-L15|MRP-L7|RPML7	mitochondrial ribosomal protein L15	protein-coding	TTS	0	0	0	0
offtarget645	645	chr8	53944864	53944865	+	0	0	0	0	1	1	CasOFF	Intergenic	MER89|LTR|ERV1	92396	NM_005285	2831	Hs.248117	NM_005285	ENSG00000183729	NPBWR1	GPR7	neuropeptides B and W receptor 1	protein-coding	Intergenic	0	0	0	0
offtarget646	646	chr8	515965	515966	+	0	0	0	0	1	1	CasOFF	Intergenic	Intergenic	-20184	NM_175075	157695	Hs.289293	NM_175075	ENSG00000180190	TDRP	C8orf42|Inm01|TDRP1|TDRP2	testis development related protein	protein-coding	Intergenic	0	0	0	0
offtarget647	647	chr8	50767943	50767944	+	0	0	0	0	1	1	CasOFF	Intergenic	Intergenic	-54413	NM_001321775	54212	Hs.584914	NM_018967	ENSG00000147481	SNTG1	G1SYN|SYN4	syntrophin gamma 1	protein-coding	Intergenic	0	0	0	0
offtarget648	648	chr8	49997025	49997026	+	0	0	0	0	1	1	CasOFF	Intergenic	L1MD2|LINE|L1	12122	NM_001256597	492307	Hs.49890	NM_001007176	ENSG00000168333	PPDPFL	C8orf22	pancreatic progenitor cell differentiation and proliferation factor like	protein-coding	Intergenic	0	0	0	0
offtarget649	649	chr8	494625	494626	-	0	0	0	0	1	1	CasOFF	intron (NM_001256113, intron 1 of 3)	CpG	220	NM_001256113	157695	Hs.289293	NM_175075	ENSG00000180190	TDRP	C8orf42|Inm01|TDRP1|TDRP2	testis development related protein	protein-coding	intron	0	0	0	0
offtarget650	650	chr8	49359279	49359280	-	0	0	0	0	1	1	CasOFF	Intergenic	Intergenic	-104848	NR_105002	101929268	Hs.683934	NR_105002	ENSG00000253608	LOC101929268	-	uncharacterized LOC101929268	ncRNA	Intergenic	0	0	0	0
offtarget651	651	chr8	49340333	49340334	-	1	0	0	0	0	1	Patient1	Intergenic	Intergenic	-123783	NR_105002	101929268	Hs.683934	NR_105002	ENSG00000253608	LOC101929268	-	uncharacterized LOC101929268	ncRNA	Intergenic	0	0	0	0
offtarget652	652	chr8	48572989	48572990	-	0	0	0	0	1	1	CasOFF	intron (NM_001352960, intron 1 of 12)	intron (NM_001352960, intron 1 of 12)	763	NM_001352960	23514	Hs.381058	NM_001080394	ENSG00000164808	SPIDR	KIAA0146	scaffold protein involved in DNA repair	protein-coding	intron	0	0	0	0
offtarget653	653	chr8	48284154	48284155	-	0	0	0	0	1	1	CasOFF	intron (NR_104581, intron 5 of 16)	MLT1A0|LTR|ERVL-MaLR	110624	NM_001080394	23514	Hs.381058	NM_001080394	ENSG00000164808	SPIDR	KIAA0146	scaffold protein involved in DNA repair	protein-coding	intron	0	0	0	0
offtarget654	654	chr8	42743905	42743906	-	0	0	0	0	1	1	CasOFF	intron (NM_001160225, intron 1 of 6)	intron (NM_001160225, intron 1 of 6)	7513	NR_039679	100616115		NR_039679	ENSG00000284062	MIR4469	mir-4469	microRNA 4469	ncRNA	intron	0	0	0	0
offtarget655	655	chr8	42564369	42564370	+	0	0	0	0	1	1	CasOFF	intron (NM_001347717, intron 3 of 6)	intron (NM_001347717, intron 3 of 6)	11850	NM_001347717	1142	Hs.654576	NM_000749	ENSG00000147432	CHRNB3	-	cholinergic receptor nicotinic beta 3 subunit	protein-coding	intron	0	0	0	0
offtarget656	656	chr8	42100592	42100593	+	0	0	0	0	1	1	CasOFF	Intergenic	LTR36|LTR|ERV1	27887	NR_125823	101929897	Hs.60288	NR_125823	ENSG00000253408	LOC101929897	-	uncharacterized LOC101929897	ncRNA	Intergenic	0	0	0	0
offtarget657	657	chr8	41685924	41685947	-	0	1	0	0	0	1	Patient2	intron (NM_001142446, intron 1 of 42)	CpG	-30795	NM_020476	286	Hs.654438	NM_000037	ENSG00000029534	ANK1	ANK|SPH1|SPH2	ankyrin 1	protein-coding	intron	0	0	0	0
offtarget658	658	chr8	41685921	41685922	-	0	0	0	0	1	1	CasOFF	intron (NM_001142446, intron 1 of 42)	CpG	-30781	NM_020476	286	Hs.654438	NM_000037	ENSG00000029534	ANK1	ANK|SPH1|SPH2	ankyrin 1	protein-coding	intron	0	0	0	0
offtarget659	659	chr8	40840009	40840010	+	0	0	0	0	1	1	CasOFF	Intergenic	MER21A|LTR|ERVL	-84664	NM_001135731	79698	Hs.591850	NM_024645	ENSG00000165061	ZMAT4	-	zinc finger matrin-type 4	protein-coding	Intergenic	0	0	0	0
offtarget660	660	chr8	38699454	38699477	-	1	0	0	0	0	1	Patient1	intron (NM_001352799, intron 9 of 12)	L2a|LINE|L2	36497	NM_001352802	6867	Hs.279245	NM_006283	ENSG00000147526	TACC1	Ga55	transforming acidic coiled-coil containing protein 1	protein-coding	intron	0	0	0	0
offtarget661	661	chr8	38463469	38463491	+	0	0	0	1	0	1	CRISPOR	Intergenic	Intergenic	-4705	NR_003129	286140	Hs.512071	NR_003129		RNF5P1	-	ring finger protein 5 pseudogene 1	pseudo	Intergenic	0	0	0	0
offtarget662	662	chr8	38270570	38270592	-	0	0	0	1	0	1	CRISPOR	3' UTR (NM_023110, exon 18 of 18)	3' UTR (NM_023110, exon 18 of 18)	25932	NM_001199660	137994	Hs.696457	NM_144652	ENSG00000165046	LETM2	SLC55A2	leucine zipper and EF-hand containing transmembrane protein 2	protein-coding	3' UTR	0	0	0	0
offtarget663	663	chr8	38270566	38270567	-	0	0	0	0	1	1	CasOFF	3' UTR (NM_023110, exon 18 of 18)	3' UTR (NM_023110, exon 18 of 18)	25917	NM_001199660	137994	Hs.696457	NM_144652	ENSG00000165046	LETM2	SLC55A2	leucine zipper and EF-hand containing transmembrane protein 2	protein-coding	3' UTR	0	0	0	0
offtarget664	664	chr8	37687488	37687489	+	0	0	0	0	1	1	CasOFF	exon (NM_032777, exon 6 of 19)	exon (NM_032777, exon 6 of 19)	19891	NM_018310	55290	Hs.709301	NM_018310	ENSG00000104221	BRF2	BRFU|TFIIIB50	BRF2 RNA polymerase III transcription initiation factor subunit	protein-coding	exon	0	0	0	0
offtarget665	665	chr8	37672620	37672621	-	0	0	0	0	1	1	CasOFF	intron (NM_032777, intron 2 of 18)	intron (NM_032777, intron 2 of 18)	18219	NM_032777	25960	Hs.274136	NM_032777	ENSG00000020181	ADGRA2	GPR124|TEM5	adhesion G protein-coupled receptor A2	protein-coding	intron	0	0	0	0
offtarget666	666	chr8	37538086	37538087	+	0	0	0	0	1	1	CasOFF	Intergenic	Intergenic	-15214	NM_025069	80139	Hs.288042	NM_025069	ENSG00000183779	ZNF703	NLZ1|ZEPPO1|ZNF503L|ZPO1	zinc finger protein 703	protein-coding	Intergenic	0	0	0	0
offtarget667	667	chr8	37018972	37018973	-	0	0	0	0	1	1	CasOFF	intron (NR_031672, intron 1 of 2).2	intron (NR_031672, intron 1 of 2).2	39501	NR_031672	100302233		NR_031672	ENSG00000221641	MIR1268A	MIR1268|MIRN1268|hsa-mir-1268|hsa-mir-1268a	microRNA 1268a	ncRNA	intron	0	0	0	0
offtarget668	668	chr8	36964436	36964458	+	0	0	0	1	0	1	CRISPOR	Intergenic	MER45C|DNA|hAT-Tip100	-15024	NR_031672	100302233		NR_031672	ENSG00000221641	MIR1268A	MIR1268|MIRN1268|hsa-mir-1268|hsa-mir-1268a	microRNA 1268a	ncRNA	Intergenic	0	0	0	0
offtarget669	669	chr8	36964435	36964436	+	0	0	0	0	1	1	CasOFF	Intergenic	MER45C|DNA|hAT-Tip100	-15036	NR_031672	100302233		NR_031672	ENSG00000221641	MIR1268A	MIR1268|MIRN1268|hsa-mir-1268|hsa-mir-1268a	microRNA 1268a	ncRNA	Intergenic	0	0	0	0
offtarget670	670	chr8	34269967	34269968	-	0	0	0	0	1	1	CasOFF	Intergenic	Intergenic	-371472	NR_125746	103689844	Hs.590682	NR_125746	ENSG00000254344	LINC01288	TCONS_00014671	long intergenic non-protein coding RNA 1288	ncRNA	Intergenic	0	0	0	0
offtarget671	671	chr8	33414131	33414132	+	0	0	0	0	1	1	CasOFF	intron (NM_024787, intron 2 of 5)	intron (NM_024787, intron 2 of 5)	10515	NM_024787	79845	Hs.151237	NM_024787	ENSG00000133874	RNF122	-	ring finger protein 122	protein-coding	intron	0	0	0	0
offtarget672	672	chr8	33240369	33240393	-	1	0	0	0	0	1	Patient1	intron (NM_032664, intron 4 of 4)	intron (NM_032664, intron 4 of 4)	90283	NM_032664	84750	Hs.458713	NM_032664	ENSG00000172728	FUT10	FUCTX	fucosyltransferase 10	protein-coding	intron	0	0	0	0
offtarget673	673	chr8	30525349	30525371	-	1	0	0	0	0	1	Patient1	Intergenic	MER74A|LTR|ERVL	-9607	NM_002095	2961	Hs.77100	NM_002095	ENSG00000197265	GTF2E2	FE|TF2E2|TFIIE-B|TTD6	general transcription factor IIE subunit 2	protein-coding	Intergenic	0	0	0	0
offtarget674	674	chr8	30385166	30385167	-	0	0	0	0	1	1	CasOFF	intron (NM_001008710, intron 5 of 8)	intron (NM_001008710, intron 5 of 8)	-110931	NM_001206847	100507341	Hs.659493	NM_001206847	ENSG00000253457	SMIM18	-	small integral membrane protein 18	protein-coding	intron	0	0	0	0
offtarget675	675	chr8	29449355	29449356	+	0	0	0	0	1	1	CasOFF	Intergenic	Intergenic	156270	NR_026765	619351	Hs.566911	NR_026765	ENSG00000251191	LINC00589	C8orf75|TSLNC8	long intergenic non-protein coding RNA 589	ncRNA	Intergenic	0	0	0	0
offtarget676	676	chr8	28926157	28926158	-	0	0	0	0	1	1	CasOFF	3' UTR (NM_015254, exon 40 of 40)	3' UTR (NM_015254, exon 40 of 40)	177326	NM_001324382	79618	Hs.563560	NM_024567	ENSG00000147421	HMBOX1	HNF1LA|HOT1|PBHNF	homeobox containing 1	protein-coding	3' UTR	0	0	0	0
offtarget677	677	chr8	28906564	28906586	+	0	0	0	1	0	1	CRISPOR	intron (NM_024567, intron 10 of 10)	intron (NM_024567, intron 10 of 10)	157744	NM_001324382	79618	Hs.563560	NM_024567	ENSG00000147421	HMBOX1	HNF1LA|HOT1|PBHNF	homeobox containing 1	protein-coding	intron	0	0	0	0
offtarget678	678	chr8	27882486	27882487	-	0	0	0	0	1	1	CasOFF	intron (NM_001010906, intron 18 of 18)	L2a|LINE|L2	-32296	NM_173833	286133	Hs.591833	NM_173833	ENSG00000168079	SCARA5	NET33|Tesr	scavenger receptor class A member 5	protein-coding	intron	0	0	0	0
offtarget679	679	chr8	26311468	26311491	-	0	0	1	0	0	1	HUDEP	Intergenic	Intergenic	59909	NM_007257	10687	Hs.591838	NM_007257	ENSG00000240694	PNMA2	MA2|MM2|RGAG2	PNMA family member 2	protein-coding	Intergenic	0	0	0	0
offtarget680	680	chr8	24088677	24088678	+	0	0	0	0	1	1	CasOFF	Intergenic	Intergenic	-62876	NM_021777	10863	Hs.174030	NM_014265	ENSG00000042980	ADAM28	ADAM 28|MDC-L|MDCL|eMDC II|eMDCII	ADAM metallopeptidase domain 28	protein-coding	Intergenic	0	0	0	0
offtarget681	681	chr8	23184847	23184870	+	1	0	0	0	0	1	Patient1	intron (NM_002318, intron 6 of 13)	intron (NM_002318, intron 6 of 13)	-8863	NR_038323	100507156	Hs.661130	NR_038323	ENSG00000253837	LOC100507156	-	uncharacterized LOC100507156	ncRNA	intron	0	0	0	0
offtarget682	682	chr8	22756296	22756297	+	0	0	0	0	1	1	CasOFF	intron (NM_001363233, intron 3 of 6)	intron (NM_001363233, intron 3 of 6)	20811	NR_125433	101929237	Hs.677838	NR_125433	ENSG00000248738	LOC101929237	-	uncharacterized LOC101929237	ncRNA	intron	0	0	0	0
offtarget683	683	chr8	22739329	22739351	+	0	0	0	1	0	1	CRISPOR	intron (NR_125433, intron 2 of 3)	MIRc|SINE|MIR	3855	NR_125433	101929237	Hs.677838	NR_125433	ENSG00000248738	LOC101929237	-	uncharacterized LOC101929237	ncRNA	intron	0	0	0	0
offtarget684	684	chr8	22436270	22436293	-	1	0	0	0	0	1	Patient1	promoter-TSS (NM_021630)	promoter-TSS (NM_021630)	27	NM_021630	64236	Hs.632034	NM_021630	ENSG00000120913	PDLIM2	MYSTIQUE|SLIM	PDZ and LIM domain 2	protein-coding	promoter	0	0	0	0
offtarget685	685	chr8	22262559	22262560	+	0	0	0	0	1	1	CasOFF	intron (NM_001351660, intron 2 of 8)	intron (NM_001351660, intron 2 of 8)	12210	NM_001351660	23516	Hs.491232	NM_015359	ENSG00000104635	SLC39A14	HCIN|HMNDYT2|LZT-Hs4|NET34|ZIP14|cig19	solute carrier family 39 member 14	protein-coding	intron	0	0	0	0
offtarget686	686	chr8	21698621	21698622	-	0	0	0	0	1	1	CasOFF	Intergenic	Intergenic	-52234	NM_001165038	2675	Hs.441202	NM_001495	ENSG00000168546	GFRA2	GDNFRB|NRTNR-ALPHA|NTNRA|RETL2|TRNR2	GDNF family receptor alpha 2	protein-coding	Intergenic	0	0	0	0
offtarget687	687	chr8	21122784	21122785	-	0	1	0	0	0	1	Patient2	Intergenic	Intergenic	-32955	NR_104677	101929172	Hs.128668	NR_104677	ENSG00000254334	LOC101929172	-	uncharacterized LOC101929172	ncRNA	Intergenic	0	0	0	0
offtarget688	688	chr8	20106427	20106428	-	0	0	0	0	1	1	CasOFF	3' UTR (NM_021020, exon 4 of 4)	3' UTR (NM_021020, exon 4 of 4)	24619	NM_001362884	11178	Hs.521432	NM_021020	ENSG00000061337	LZTS1	F37|FEZ1	leucine zipper tumor suppressor 1	protein-coding	3' UTR	0	0	0	0
offtarget689	689	chr8	19350055	19350056	-	0	0	0	0	1	1	CasOFF	intron (NM_001354475, intron 4 of 9)	intron (NM_001354475, intron 4 of 9)	110001	NM_001354492	55790	Hs.613729	NM_018371	ENSG00000147408	CSGALNACT1	CSGalNAcT-1|ChGn|ChGn-1|beta4GalNAcT	chondroitin sulfate N-acetylgalactosaminyltransferase 1	protein-coding	intron	0	0	0	0
offtarget690	690	chr8	1879775	1879776	+	0	0	0	0	1	1	CasOFF	intron (NM_001308152, intron 24 of 27)	intron (NM_001308152, intron 24 of 27)	-39788	NR_126346	104266957	Hs.734498	NR_126346	ENSG00000253696	KBTBD11-OT1	-	KBTBD11 overlapping transcript 1	ncRNA	intron	0	0	0	0
offtarget691	691	chr8	1767774	1767775	-	0	0	0	0	1	1	CasOFF	Intergenic	MLT1A0|LTR|ERVL-MaLR	2377	NR_030326	693181		NR_030326	ENSG00000207826	MIR596	MIRN596|hsa-mir-596	microRNA 596	ncRNA	Intergenic	0	0	0	0
offtarget692	692	chr8	1766074	1766075	-	0	0	0	0	1	1	CasOFF	TTS (NR_030326)	TTS (NR_030326)	677	NR_030326	693181		NR_030326	ENSG00000207826	MIR596	MIRN596|hsa-mir-596	microRNA 596	ncRNA	TTS	0	0	0	0
offtarget693	693	chr8	16994117	16994118	-	0	0	0	0	1	1	CasOFF	Intergenic	MER45C|DNA|hAT-Tip100	-19874	NM_016353	51201	Hs.728241	NM_016353	ENSG00000104219	ZDHHC2	DHHC2|ZNF372	zinc finger DHHC-type containing 2	protein-coding	Intergenic	0	0	0	0
offtarget694	694	chr8	16294910	16294911	+	0	0	0	0	1	1	CasOFF	Intergenic	ERVL-B4-int|LTR|ERVL	-244610	NM_138716	4481	Hs.147635	NM_002445	ENSG00000038945	MSR1	CD204|SCARA1|SR-A|SR-AI|SR-AII|SR-AIII|SRA|phSR1|phSR2	macrophage scavenger receptor 1	protein-coding	Intergenic	0	0	0	0
offtarget695	695	chr8	1514750	1514751	+	0	0	0	0	1	1	CasOFF	intron (NM_001346810, intron 6 of 14)	intron (NM_001346810, intron 6 of 14)	55080	NR_103863	100507435	Hs.667133	NR_103863	ENSG00000253267	DLGAP2-AS1	-	DLGAP2 antisense RNA 1	ncRNA	intron	0	0	0	0
offtarget696	696	chr8	146300727	146300728	+	0	0	0	0	1	1	CasOFF	Intergenic	L1PA6|LINE|L1	22874	NM_023080	65265	Hs.169615	NM_023080	ENSG00000182307	C8orf33	-	chromosome 8 open reading frame 33	protein-coding	Intergenic	0	0	0	0
offtarget697	697	chr8	146086877	146086878	+	0	0	0	0	1	1	CasOFF	Intergenic	LTR46-int|LTR|ERV1	-7936	NM_001081003	28991	Hs.493218	NM_014066	ENSG00000170619	COMMD5	HCARG|HT002	COMM domain containing 5	protein-coding	Intergenic	0	0	0	0
offtarget698	698	chr8	145650590	145650591	+	0	0	0	0	1	1	CasOFF	intron (NM_016208, intron 5 of 9)	intron (NM_016208, intron 5 of 9)	3341	NM_016208	51160	Hs.418175	NM_016208	ENSG00000160948	VPS28	-	VPS28 subunit of ESCRT-I	protein-coding	intron	0	0	0	0
offtarget699	699	chr8	145544586	145544609	-	1	0	0	0	0	1	Patient1	intron (NM_012079, intron 2 of 16)	intron (NM_012079, intron 2 of 16)	-3619	NR_106907	102465511		NR_106907	ENSG00000284229	MIR6848	hsa-mir-6848	microRNA 6848	ncRNA	intron	0	0	0	0
offtarget700	700	chr8	145485660	145485682	+	0	0	0	1	0	1	CRISPOR	TTS (NR_107057).2	TTS (NR_107057).2	1022	NR_107057	102465906		NR_107057	ENSG00000284054	MIR7112	MIR7112-1|MIR7112-2|hsa-mir-7112|hsa-mir-7112-1|hsa-mir-7112-2	microRNA 7112	ncRNA	TTS	0	0	0	0
offtarget701	701	chr8	145463710	145463732	+	0	0	0	1	0	1	CRISPOR	Intergenic	Intergenic	22972	NR_107057	102465906		NR_107057	ENSG00000284054	MIR7112	MIR7112-1|MIR7112-2|hsa-mir-7112|hsa-mir-7112-1|hsa-mir-7112-2	microRNA 7112	ncRNA	Intergenic	0	0	0	0
offtarget702	702	chr8	145316607	145316629	+	0	0	0	1	0	1	CRISPOR	TTS (NR_107057)	TTS (NR_107057)	1022	NR_107057	102465906		NR_107057	ENSG00000284054	MIR7112	MIR7112-1|MIR7112-2|hsa-mir-7112|hsa-mir-7112-1|hsa-mir-7112-2	microRNA 7112	ncRNA	TTS	0	0	0	0
offtarget703	703	chr8	145294657	145294679	+	0	0	0	1	0	1	CRISPOR	intron (NM_001288814, intron 17 of 41)	intron (NM_001288814, intron 17 of 41)	22972	NR_107057	102465906		NR_107057	ENSG00000284054	MIR7112	MIR7112-1|MIR7112-2|hsa-mir-7112|hsa-mir-7112-1|hsa-mir-7112-2	microRNA 7112	ncRNA	intron	0	0	0	0
offtarget704	704	chr8	145137189	145137190	-	0	0	0	0	1	1	CasOFF	promoter-TSS (NM_003801)	promoter-TSS (NM_003801)	-348	NM_003801	8733	Hs.627962	NM_003801	ENSG00000197858	GPAA1	GAA1|GPIBD15|hGAA1	glycosylphosphatidylinositol anchor attachment 1	protein-coding	promoter	0	0	0	0
offtarget705	705	chr8	144793679	144793702	+	1	0	0	0	0	1	Patient1	intron (NR_134306, intron 3 of 5)	intron (NR_134306, intron 3 of 5)	-3411	NM_001162914	100130274	Hs.730002	NM_001162914	ENSG00000255181	CCDC166	-	coiled-coil domain containing 166	protein-coding	intron	0	0	0	0
offtarget706	706	chr8	144620794	144620795	-	0	0	0	0	1	1	CasOFF	exon (NM_015117, exon 2 of 12)	exon (NM_015117, exon 2 of 12)	2823	NM_015117	23144	Hs.521915	NM_015117	ENSG00000014164	ZC3H3	ZC3HDC3	zinc finger CCCH-type containing 3	protein-coding	exon	0	0	0	0
offtarget707	707	chr8	144610924	144610925	-	0	0	0	0	1	1	CasOFF	intron (NM_015117, intron 3 of 11)	intron (NM_015117, intron 3 of 11)	12693	NM_015117	23144	Hs.521915	NM_015117	ENSG00000014164	ZC3H3	ZC3HDC3	zinc finger CCCH-type containing 3	protein-coding	intron	0	0	0	0
offtarget708	708	chr8	144602130	144602131	-	0	0	0	0	1	1	CasOFF	intron (NM_015117, intron 3 of 11)	intron (NM_015117, intron 3 of 11)	-13712	NR_145785	109623485		NR_145785		SNORD149	-	small nucleolar RNA, C/D box 149	snoRNA	intron	0	0	0	0
offtarget709	709	chr8	144562335	144562336	+	0	0	0	0	1	1	CasOFF	intron (NM_015117, intron 4 of 11)	intron (NM_015117, intron 4 of 11)	26083	NR_145785	109623485		NR_145785		SNORD149	-	small nucleolar RNA, C/D box 149	snoRNA	intron	0	0	0	0
offtarget710	710	chr8	144309953	144309954	-	0	0	0	0	1	1	CasOFF	Intergenic	Intergenic	14860	NM_001301772	338328	Hs.426410	NM_178172	ENSG00000277494	GPIHBP1	GPI-HBP1|HYPL1D	glycosylphosphatidylinositol anchored high density lipoprotein binding protein 1	protein-coding	Intergenic	0	0	0	0
offtarget711	711	chr8	144288485	144288507	+	1	0	0	0	0	1	Patient1	Intergenic	Intergenic	-6598	NM_178172	338328	Hs.426410	NM_178172	ENSG00000277494	GPIHBP1	GPI-HBP1|HYPL1D	glycosylphosphatidylinositol anchored high density lipoprotein binding protein 1	protein-coding	Intergenic	0	0	0	0
offtarget712	712	chr8	144052682	144052683	-	0	0	0	0	1	1	CasOFF	Intergenic	Intergenic	-24563	NR_102426	100128627		NR_102426		CDC42P3	-	cell division cycle 42 pseudogene 3	pseudo	Intergenic	0	0	0	0
offtarget713	713	chr8	144007038	144007061	+	1	0	0	0	0	1	Patient1	Intergenic	Intergenic	-7790	NM_000498	1585	Hs.632054	NM_000498	ENSG00000179142	CYP11B2	ALDOS|CPN2|CYP11B|CYP11BL|CYPXIB2|P-450C18|P450C18|P450aldo	cytochrome P450 family 11 subfamily B member 2	protein-coding	Intergenic	0	0	0	0
offtarget714	714	chr8	143881883	143881884	-	0	0	0	0	1	1	CasOFF	Intergenic	Intergenic	-13928	NM_003695	8581	Hs.415762	NM_003695	ENSG00000167656	LY6D	E48|Ly-6D	lymphocyte antigen 6 family member D	protein-coding	Intergenic	0	0	0	0
offtarget715	715	chr8	143853708	143853709	-	0	0	0	0	1	1	CasOFF	3' UTR (NM_001356370, exon 4 of 4)	3' UTR (NM_001356370, exon 4 of 4)	-2462	NM_177458	432355	Hs.158665	NM_177458	ENSG00000283992	SLURP2	SLURP-2	secreted LY6/PLAUR domain containing 2	protein-coding	3' UTR	0	0	0	0
offtarget716	716	chr8	143552191	143552214	-	1	0	0	0	0	1	Patient1	intron (NM_001702, intron 2 of 30)	intron (NM_001702, intron 2 of 30)	21192	NM_001702	575	Hs.194654	NM_001702	ENSG00000181790	ADGRB1	BAI1|GDAIF	adhesion G protein-coupled receptor B1	protein-coding	intron	0	0	0	0
offtarget717	717	chr8	143539965	143539966	-	0	0	0	0	1	1	CasOFF	intron (NM_001702, intron 1 of 30)	intron (NM_001702, intron 1 of 30)	8955	NM_001702	575	Hs.194654	NM_001702	ENSG00000181790	ADGRB1	BAI1|GDAIF	adhesion G protein-coupled receptor B1	protein-coding	intron	0	0	0	0
offtarget718	718	chr8	143379542	143379543	-	0	0	0	0	1	1	CasOFF	intron (NM_001363740, intron 10 of 13)	intron (NM_001363740, intron 10 of 13)	99825	NR_024378	619434	Hs.393308	NR_024378	ENSG00000254008	LINC00051	C8orf43|NCRNA00051	long intergenic non-protein coding RNA 51	ncRNA	intron	0	0	0	0
offtarget719	719	chr8	143209357	143209358	-	0	0	0	0	1	1	CasOFF	Intergenic	Intergenic	-48343	NR_039682	100616268		NR_039682	ENSG00000265247	MIR4472-1	-	microRNA 4472-1	ncRNA	Intergenic	0	0	0	0
offtarget720	720	chr8	143177686	143177687	-	0	0	0	0	1	1	CasOFF	Intergenic	Intergenic	-80014	NR_039682	100616268		NR_039682	ENSG00000265247	MIR4472-1	-	microRNA 4472-1	ncRNA	Intergenic	0	0	0	0
offtarget721	721	chr8	143068099	143068100	-	1	0	0	0	0	1	Patient1	Intergenic	Intergenic	11547	NR_130468	100616374		NR_130468	ENSG00000265612	MIR4539	-	microRNA 4539	ncRNA	Intergenic	0	0	0	0
offtarget722	722	chr8	142945674	142945675	-	0	0	0	0	1	1	CasOFF	Intergenic	MLT1I|LTR|ERVL-MaLR	-78000	NR_031636	100302147		NR_031636	ENSG00000221768	MIR1302-7	MIRN1302-7|hsa-mir-1302-7	microRNA 1302-7	ncRNA	Intergenic	0	0	0	0
offtarget723	723	chr8	142733666	142733689	-	1	0	0	0	0	1	Patient1	Intergenic	Intergenic	133997	NR_031636	100302147		NR_031636	ENSG00000221768	MIR1302-7	MIRN1302-7|hsa-mir-1302-7	microRNA 1302-7	ncRNA	Intergenic	0	0	0	0
offtarget724	724	chr8	142733663	142733664	-	0	0	0	0	1	1	CasOFF	Intergenic	Intergenic	134011	NR_031636	100302147		NR_031636	ENSG00000221768	MIR1302-7	MIRN1302-7|hsa-mir-1302-7	microRNA 1302-7	ncRNA	Intergenic	0	0	0	0
offtarget725	725	chr8	142694253	142694254	+	0	0	0	0	1	1	CasOFF	Intergenic	Intergenic	173421	NR_031636	100302147		NR_031636	ENSG00000221768	MIR1302-7	MIRN1302-7|hsa-mir-1302-7	microRNA 1302-7	ncRNA	Intergenic	0	0	0	0
offtarget726	726	chr8	142625094	142625117	+	1	0	0	0	0	1	Patient1	Intergenic	Intergenic	-107775	NR_102364	389690	Hs.689547	NM_207414	ENSG00000226807	MROH5	-	maestro heat like repeat family member 5 (gene/pseudogene)	protein-coding	Intergenic	0	0	0	0
offtarget727	727	chr8	142601318	142601319	+	0	0	0	0	1	1	CasOFF	Intergenic	Intergenic	-83988	NR_102364	389690	Hs.689547	NM_207414	ENSG00000226807	MROH5	-	maestro heat like repeat family member 5 (gene/pseudogene)	protein-coding	Intergenic	0	0	0	0
offtarget728	728	chr8	1425465	1425466	+	0	0	0	0	1	1	CasOFF	intron (NM_001346810, intron 3 of 14)	intron (NM_001346810, intron 3 of 14)	144365	NR_103863	100507435	Hs.667133	NR_103863	ENSG00000253267	DLGAP2-AS1	-	DLGAP2 antisense RNA 1	ncRNA	intron	0	0	0	0
offtarget729	729	chr8	141950940	141950941	+	0	0	0	0	1	1	CasOFF	intron (NM_001352699, intron 1 of 35)	AluSq2|SINE|Alu	60163	NM_001352710	5747	Hs.395482	NM_005607	ENSG00000169398	PTK2	FADK|FAK|FAK1|FRNK|PPP1R71|p125FAK|pp125FAK	protein tyrosine kinase 2	protein-coding	intron	0	0	0	0
offtarget730	730	chr8	140905663	140905686	-	1	0	0	0	0	1	Patient1	intron (NM_001160372, intron 20 of 22)	intron (NM_001160372, intron 20 of 22)	-190308	NM_001282534	51305	Hs.493037	NM_001282534	ENSG00000169427	KCNK9	K2p9.1|KT3.2|TASK-3|TASK3	potassium two pore domain channel subfamily K member 9	protein-coding	intron	0	0	0	0
offtarget731	731	chr8	140642648	140642671	-	1	0	0	0	0	1	Patient1	intron (NM_001282534, intron 1 of 1)	intron (NM_001282534, intron 1 of 1)	72707	NR_104210	51305	Hs.493037	NM_001282534	ENSG00000169427	KCNK9	K2p9.1|KT3.2|TASK-3|TASK3	potassium two pore domain channel subfamily K member 9	protein-coding	intron	0	0	0	0
offtarget732	732	chr8	139894189	139894190	-	0	0	0	0	1	1	CasOFF	intron (NM_152888, intron 2 of 64)	intron (NM_152888, intron 2 of 64)	32095	NM_152888	169044	Hs.117169	NM_152888	ENSG00000169436	COL22A1	-	collagen type XXII alpha 1 chain	protein-coding	intron	0	0	0	0
offtarget733	733	chr8	139512173	139512196	+	1	0	0	0	0	1	Patient1	Intergenic	Intergenic	-2211	NM_001362965	51059	Hs.126024	NM_015912	ENSG00000147724	FAM135B	C8ORFK32	family with sequence similarity 135 member B	protein-coding	Intergenic	0	0	0	0
offtarget734	734	chr8	138793114	138793115	+	0	0	0	0	1	1	CasOFF	Intergenic	Intergenic	302674	NR_161374	401478	Hs.654931	NM_001354876		LOC401478	-	uncharacterized LOC401478	ncRNA	Intergenic	0	0	0	0
offtarget735	735	chr8	136062840	136062841	+	0	0	0	0	1	1	CasOFF	Intergenic	Intergenic	-183534	NR_120396	286094	Hs.440978	NR_026706	ENSG00000254083	LINC01591	-	long intergenic non-protein coding RNA 1591	ncRNA	Intergenic	0	0	0	0
offtarget736	736	chr8	134224745	134224768	-	1	0	0	0	0	1	Patient1	intron (NM_001204870, intron 1 of 1)	intron (NM_001204870, intron 1 of 1)	21474	NM_001204870	8840	Hs.492974	NM_003882	ENSG00000104415	CCN4	WISP1|WISP1-OT1|WISP1-UT1|WISP1c|WISP1i|WISP1tc	cellular communication network factor 4	protein-coding	intron	0	0	0	0
offtarget737	737	chr8	134217415	134217416	+	0	0	0	0	1	1	CasOFF	intron (NM_001204870, intron 1 of 1)	intron (NM_001204870, intron 1 of 1)	14133	NM_001204870	8840	Hs.492974	NM_003882	ENSG00000104415	CCN4	WISP1|WISP1-OT1|WISP1-UT1|WISP1c|WISP1i|WISP1tc	cellular communication network factor 4	protein-coding	intron	0	0	0	0
offtarget738	738	chr8	133699265	133699266	-	0	0	0	0	1	1	CasOFF	Intergenic	L2c|LINE|L2	-11474	NR_135907	23639	Hs.591865	NM_012472	ENSG00000129295	LRRC6	CILD19|LRTP|TSLRP	leucine rich repeat containing 6	protein-coding	Intergenic	0	0	0	0
offtarget739	739	chr8	132054711	132054712	+	0	0	0	0	1	1	CasOFF	Intergenic	CpG	-1556	NM_001115	114	Hs.591859	NM_001115	ENSG00000155897	ADCY8	AC8|ADCY3|HBAC1	adenylate cyclase 8	protein-coding	Intergenic	0	1	0	0
offtarget740	740	chr8	131714185	131714186	-	0	0	0	0	1	1	CasOFF	Intergenic	MLT1H|LTR|ERVL-MaLR	-258265	NM_001362926	50807	Hs.655552	NM_018482	ENSG00000153317	ASAP1	AMAP1|CENTB4|DDEF1|PAG2|PAP|ZG14P	ArfGAP with SH3 domain, ankyrin repeat and PH domain 1	protein-coding	Intergenic	0	0	0	0
offtarget741	741	chr8	130996532	130996533	-	0	0	0	0	1	1	CasOFF	intron (NM_001353269, intron 1 of 10)	intron (NM_001353269, intron 1 of 10)	24167	NR_049826	100847051		NR_049826	ENSG00000264653	MIR5194	mir-5194	microRNA 5194	ncRNA	intron	0	0	0	0
offtarget742	742	chr8	130090310	130090311	+	0	0	0	0	1	1	CasOFF	Intergenic	Intergenic	-112063	NR_145483	106144608		NR_145483	ENSG00000229140	LINC00976	-	long intergenic non-protein coding RNA 976	ncRNA	Intergenic	0	0	0	0
offtarget743	743	chr8	128307523	128307546	+	1	0	0	0	0	1	Patient1	intron (NR_117100, intron 5 of 5)	MIR|SINE|MIR	50652	NR_117099	103021164	Hs.571531	NR_117099		CASC21	CARLO2|CARLo-2|LINC01244	cancer susceptibility 21	ncRNA	intron	0	0	0	0
offtarget744	744	chr8	127579419	127579420	-	0	0	0	0	1	1	CasOFF	Intergenic	MLT1A0|LTR|ERVL-MaLR	-8696	NM_174911	157638	Hs.124951	NM_174911	ENSG00000168672	LRATD2	BCMP101|FAM84B|NSE2	LRAT domain containing 2	protein-coding	Intergenic	0	0	0	0
offtarget745	745	chr8	126578596	126578597	-	0	0	0	0	1	1	CasOFF	Intergenic	L1MEd|LINE|L1	134145	NM_001282985	10221	Hs.444947	NM_025195	ENSG00000173334	TRIB1	C8FW|GIG-2|GIG2|SKIP1|TRB-1|TRB1	tribbles pseudokinase 1	protein-coding	Intergenic	0	0	0	0
offtarget746	746	chr8	123688755	123688777	-	1	0	0	0	0	1	Patient1	intron (NR_126348, intron 2 of 3)	intron (NR_126348, intron 2 of 3)	17579	NR_126348	104266958	Hs.575540	NR_126348	ENSG00000253819	LINC01151	-	long intergenic non-protein coding RNA 1151	ncRNA	intron	0	0	0	0
offtarget747	747	chr8	122467058	122467059	+	0	0	0	0	1	1	CasOFF	Intergenic	Intergenic	-184528	NR_002835	594842	Hs.668686	NR_002835		HAS2-AS1	HAS2-AS|HAS2AS|HASNT|NCRNA00077	HAS2 antisense RNA 1	ncRNA	Intergenic	0	0	0	0
offtarget748	748	chr8	120135709	120135710	-	0	0	0	0	1	1	CasOFF	Intergenic	MLT1A0|LTR|ERVL-MaLR	-54688	NR_134297	101927513	Hs.676598	NR_134297	ENSG00000254278	LOC101927513	-	uncharacterized LOC101927513	ncRNA	Intergenic	0	0	0	0
offtarget749	749	chr8	119724785	119724786	+	0	0	0	0	1	1	CasOFF	intron (NR_038210, intron 3 of 4)	intron (NR_038210, intron 3 of 4)	-90583	NR_109794	401474	Hs.359393	NM_207506	ENSG00000177570	SAMD12	-	sterile alpha motif domain containing 12	protein-coding	intron	0	0	0	0
offtarget750	750	chr8	117439101	117439124	-	0	1	0	0	0	1	Patient2	Intergenic	L2c|LINE|L2	-101815	NR_046215	100859921	Hs.552281	NR_046215	ENSG00000249917	LINC00536	-	long intergenic non-protein coding RNA 536	ncRNA	Intergenic	0	0	0	0
offtarget751	751	chr8	115524249	115524250	+	0	0	0	0	1	1	CasOFF	Intergenic	MLT1G3|LTR|ERVL-MaLR	-1075081	NM_198123	114788	Hs.91381	NM_052900	ENSG00000164796	CSMD3	-	CUB and Sushi multiple domains 3	protein-coding	Intergenic	0	0	0	0
offtarget752	752	chr8	11324605	11324628	-	1	0	0	0	0	1	Patient1	promoter-TSS (NM_053279)	promoter-TSS (NM_053279)	-354	NM_053279	83648	Hs.124299	NM_053279	ENSG00000154319	FAM167A	C8orf13|D8S265|DIORA-1	family with sequence similarity 167 member A	protein-coding	promoter	0	0	0	0
offtarget753	753	chr8	110643689	110643690	+	0	0	0	0	1	1	CasOFF	intron (NM_001099746, intron 1 of 5)	intron (NM_001099746, intron 1 of 5)	11730	NM_001099756	55638	Hs.390738	NM_017786	ENSG00000147642	SYBU	GOLSYN|OCSYN|SNPHL	syntabulin	protein-coding	intron	0	0	0	0
offtarget754	754	chr8	10745404	10745405	+	0	0	0	0	1	1	CasOFF	Intergenic	Intergenic	47868	NR_125432	101929229	Hs.129800	NR_125432		LOC101929229	-	uncharacterized LOC101929229	ncRNA	Intergenic	0	0	0	0
offtarget755	755	chr8	106991076	106991098	-	0	0	0	1	0	1	CRISPOR	intron (NR_125797, intron 1 of 4)	L1MA8|LINE|L1	81644	NR_125797	102723356	Hs.571413	NR_125796		ZFPM2-AS1	SCAT3	ZFPM2 antisense RNA 1	ncRNA	intron	0	0	0	0
offtarget756	756	chr8	106991072	106991073	-	0	0	0	0	1	1	CasOFF	intron (NR_125797, intron 1 of 4)	L1MA8|LINE|L1	81659	NR_125797	102723356	Hs.571413	NR_125796		ZFPM2-AS1	SCAT3	ZFPM2 antisense RNA 1	ncRNA	intron	0	0	0	0
offtarget757	757	chr8	105334838	105334860	+	0	0	0	1	0	1	CRISPOR	Intergenic	Intergenic	-17175	NM_001257317	81501	Hs.652230	NM_030788	ENSG00000164935	DCSTAMP	FIND|TM7SF4|hDC-STAMP	dendrocyte expressed seven transmembrane protein	protein-coding	Intergenic	0	0	0	0
offtarget758	758	chr8	10483134	10483135	-	0	0	0	0	1	1	CasOFF	intron (NM_178857, intron 1 of 3)	intron (NM_178857, intron 1 of 3)	29519	NM_178857	94137	Hs.33538	NM_178857	ENSG00000183638	RP1L1	DCDC4B	RP1 like 1	protein-coding	intron	0	0	0	0
offtarget759	759	chr8	10448677	10448700	-	0	1	0	0	0	1	Patient2	Intergenic	Intergenic	63965	NM_178857	94137	Hs.33538	NM_178857	ENSG00000183638	RP1L1	DCDC4B	RP1 like 1	protein-coding	Intergenic	0	0	0	0
offtarget760	760	chr8	103806760	103806782	-	0	0	0	1	0	1	CRISPOR	Intergenic	Intergenic	-12279	NR_149020	401472		NR_149020		GASAL1	GASL1	growth arrest associated lncRNA 1	ncRNA	Intergenic	0	0	0	0
offtarget761	761	chr8	103372311	103372312	-	0	0	0	0	1	1	CasOFF	exon (NM_015902, exon 5 of 59)	exon (NM_015902, exon 5 of 59)	52606	NM_001282873	51366	Hs.492445	NM_015902	ENSG00000104517	UBR5	DD5|EDD|EDD1|HYD	ubiquitin protein ligase E3 component n-recognin 5	protein-coding	exon	0	0	0	0
offtarget762	762	chr8	10058402	10058403	+	0	0	0	0	1	1	CasOFF	intron (NM_001199729, intron 2 of 6)	intron (NM_001199729, intron 2 of 6)	105241	NM_001135671	4482	Hs.490981	NM_012331	ENSG00000175806	MSRA	PMSR	methionine sulfoxide reductase A	protein-coding	intron	0	0	0	0
offtarget763	763	chr7	99054486	99054508	+	0	0	0	1	0	1	CRISPOR	3' UTR (NM_006693, exon 8 of 8)	3' UTR (NM_006693, exon 8 of 8)	9293	NM_001039178	9551	Hs.521056	NM_004889	ENSG00000241468	ATP5MF	ATP5J2|ATP5JL	ATP synthase membrane subunit f	protein-coding	3' UTR	0	0	0	0
offtarget764	764	chr7	99051757	99051758	+	0	0	0	0	1	1	CasOFF	exon (NM_006693, exon 7 of 8)	exon (NM_006693, exon 7 of 8)	12033	NM_001039178	9551	Hs.521056	NM_004889	ENSG00000241468	ATP5MF	ATP5J2|ATP5JL	ATP synthase membrane subunit f	protein-coding	exon	0	0	0	0
offtarget765	765	chr7	97890374	97890396	+	1	0	0	0	0	1	Patient1	Intergenic	AluSz|SINE|Alu	-8841	NM_015395	25851	Hs.592281	NM_015395	ENSG00000205356	TECPR1	-	tectonin beta-propeller repeat containing 1	protein-coding	Intergenic	0	0	0	0
offtarget766	766	chr7	94277035	94277059	-	1	0	0	0	0	1	Patient1	intron (NM_001362808, intron 1 of 10)	L2b|LINE|L2	8398	NM_001362809	8910	Hs.371199	NM_003919	ENSG00000127990	SGCE	DYT11|ESG|epsilon-SG	sarcoglycan epsilon	protein-coding	intron	0	0	0	0
offtarget767	767	chr7	91935336	91935337	-	0	0	0	0	1	1	CasOFF	intron (NM_019004, intron 2 of 19)	intron (NM_019004, intron 2 of 19)	-59922	NM_001350672	889	Hs.531987	NM_004912	ENSG00000001631	KRIT1	CAM|CCM1	KRIT1 ankyrin repeat containing	protein-coding	intron	0	0	0	0
offtarget768	768	chr7	891901	891902	+	0	0	0	0	1	1	CasOFF	intron (NM_001130965, intron 7 of 18)	intron (NM_001130965, intron 7 of 18)	10890	NM_001367708	23353	Hs.438072	NM_025154	ENSG00000164828	SUN1	UNC84A	Sad1 and UNC84 domain containing 1	protein-coding	intron	0	0	0	0
offtarget769	769	chr7	89174622	89174644	+	0	0	0	1	0	1	CRISPOR	Intergenic	MER11D|LTR|ERVK	-574081	NR_003551	442523	Hs.406964	NR_003551	ENSG00000235436	DPY19L2P4	-	DPY19L2 pseudogene 4	pseudo	Intergenic	0	1	0	0
offtarget770	770	chr7	881834	881835	+	0	0	0	0	1	1	CasOFF	intron (NM_001171944, intron 4 of 16)	intron (NM_001171944, intron 4 of 16)	823	NM_001367708	23353	Hs.438072	NM_025154	ENSG00000164828	SUN1	UNC84A	Sad1 and UNC84 domain containing 1	protein-coding	intron	0	0	0	0
offtarget771	771	chr7	87929891	87929892	+	0	0	0	0	1	1	CasOFF	intron (NM_001205315, intron 1 of 5)	intron (NM_001205315, intron 1 of 5)	6318	NM_024636	79689	Hs.521008	NM_024636	ENSG00000127954	STEAP4	STAMP2|SchLAH|TIARP|TNFAIP9	STEAP4 metalloreductase	protein-coding	intron	0	0	0	0
offtarget772	772	chr7	87694063	87694064	-	0	0	0	0	1	1	CasOFF	intron (NM_001324420, intron 3 of 30)	MLT1A1|LTR|ERVL-MaLR	130497	NM_001324420	53616	Hs.256398	NM_004194	ENSG00000008277	ADAM22	ADAM 22|EIEE61|MDC2	ADAM metallopeptidase domain 22	protein-coding	intron	0	0	0	0
offtarget773	773	chr7	79772373	79772374	-	0	0	0	0	1	1	CasOFF	intron (NM_001256414, intron 1 of 7)	intron (NM_001256414, intron 1 of 7)	7273	NM_001256414	2770	Hs.134587	NM_002069	ENSG00000127955	GNAI1	Gi	G protein subunit alpha i1	protein-coding	intron	0	0	0	0
offtarget774	774	chr7	79004331	79004332	-	0	0	0	0	1	1	CasOFF	intron (NM_012301, intron 1 of 21)	intron (NM_012301, intron 1 of 21)	-77942	NR_038346	100505881	Hs.31474	NR_038343	ENSG00000234456	MAGI2-AS3	-	MAGI2 antisense RNA 3	ncRNA	intron	0	0	0	0
offtarget775	775	chr7	77692207	77692208	-	0	0	0	0	1	1	CasOFF	intron (NM_012301, intron 21 of 21)	intron (NM_012301, intron 21 of 21)	222760	NM_001127359	57157	Hs.203965	NM_020432	ENSG00000006576	PHTF2	-	putative homeodomain transcription factor 2	protein-coding	intron	0	0	0	0
offtarget776	776	chr7	77595042	77595043	+	0	0	0	0	1	1	CasOFF	Intergenic	Intergenic	125595	NM_001127359	57157	Hs.203965	NM_020432	ENSG00000006576	PHTF2	-	putative homeodomain transcription factor 2	protein-coding	Intergenic	0	0	0	0
offtarget777	777	chr7	76621481	76621482	+	0	0	0	0	1	1	CasOFF	intron (NR_023383, intron 2 of 10)	MIR|SINE|MIR	11342	NR_023383	441263	Hs.675888	NR_023383	ENSG00000265479	DTX2P1-UPK3BP1-PMS2P11	PMS2L11	DTX2P1-UPK3BP1-PMS2P11 readthrough, transcribed pseudogene	pseudo	intron	0	0	0	0
offtarget778	778	chr7	76173998	76173999	-	0	0	0	0	1	1	CasOFF	Intergenic	Intergenic	-4295	NM_001351597	102723555	Hs.729358	NM_001351597	ENSG00000185040	SPDYE16	-	speedy/RINGO cell cycle regulator family member E16	protein-coding	Intergenic	0	0	0	0
offtarget779	779	chr7	76144750	76144773	+	0	1	0	0	0	1	Patient2	3' UTR (NM_030570, exon 4 of 5)	3' UTR (NM_030570, exon 4 of 5)	4892	NM_001347684	105375355	Hs.488861	NM_030570	ENSG00000243566	UPK3B	P35|UP3B|UPIIIB	uroplakin 3B	protein-coding	3' UTR	0	0	0	0
offtarget780	780	chr7	76139498	76139521	+	0	1	0	0	0	1	Patient2	promoter-TSS (NM_030570)	promoter-TSS (NM_030570)	-231	NM_182684	105375355	Hs.488861	NM_030570	ENSG00000243566	UPK3B	P35|UP3B|UPIIIB	uroplakin 3B	protein-coding	promoter	0	0	0	0
offtarget781	781	chr7	76123364	76123365	+	0	0	0	0	1	1	CasOFF	intron (NM_001102596, intron 3 of 7)	MIR|SINE|MIR	13537	NM_001102596	113878	Hs.187058	NM_020892	ENSG00000091073	DTX2	RNF58	deltex E3 ubiquitin ligase 2	protein-coding	intron	0	0	0	0
offtarget782	782	chr7	76053024	76053046	+	0	0	0	1	0	1	CRISPOR	intron (NM_007155, intron 1 of 8)	AluSz|SINE|Alu	-1232	NM_001110354	7784	Hs.656137	NM_007155	ENSG00000188372	ZP3	OOMD3|ZP3A|ZP3B|ZPC|Zp-3	zona pellucida glycoprotein 3	protein-coding	intron	0	0	0	0
offtarget783	783	chr7	76026789	76026790	-	0	0	0	0	1	1	CasOFF	promoter-TSS (NM_007155)	promoter-TSS (NM_007155)	-50	NM_007155	7784	Hs.656137	NM_007155	ENSG00000188372	ZP3	OOMD3|ZP3A|ZP3B|ZPC|Zp-3	zona pellucida glycoprotein 3	protein-coding	promoter	0	0	0	0
offtarget784	784	chr7	75894596	75894597	+	0	0	0	0	1	1	CasOFF	intron (NM_001110199, intron 9 of 15)	intron (NM_001110199, intron 9 of 15)	-37394	NM_001540	3315	Hs.520973	NM_001540	ENSG00000106211	HSPB1	CMT2F|HEL-S-102|HMN2B|HS.76067|HSP27|HSP28|Hsp25|SRP27	heat shock protein family B (small) member 1	protein-coding	intron	0	0	0	0
offtarget785	785	chr7	75120193	75120194	+	0	0	0	0	1	1	CasOFF	Intergenic	Intergenic	-2754	NM_001306141	442590	Hs.632298	NM_001099435	ENSG00000170092	SPDYE5	-	speedy/RINGO cell cycle regulator family member E5	protein-coding	Intergenic	0	0	0	0
offtarget786	786	chr7	74589478	74589479	-	0	0	0	0	1	1	CasOFF	Intergenic	Intergenic	-1676	NR_003187	654817	Hs.647047	NR_003187	ENSG00000165178	NCF1C	SH3PXD1C	neutrophil cytosolic factor 1C pseudogene	pseudo	Intergenic	0	0	0	0
offtarget787	787	chr7	74186626	74186627	+	0	0	0	0	1	1	CasOFF	Intergenic	Intergenic	-1683	NM_000265	653361	Hs.647047	NM_000265	ENSG00000158517	NCF1	NCF1A|NOXO2|SH3PXD1A|p47phox	neutrophil cytosolic factor 1	protein-coding	Intergenic	0	0	0	0
offtarget788	788	chr7	74005380	74005381	+	0	0	0	0	1	1	CasOFF	intron (NM_016328, intron 24 of 26)	intron (NM_016328, intron 24 of 26)	-4915	NR_162116	113218504		NR_162116		MIR10525	-	microRNA 10525	ncRNA	intron	0	0	0	0
offtarget789	789	chr7	73938727	73938728	+	0	0	0	0	1	1	CasOFF	intron (NM_016328, intron 8 of 26)	intron (NM_016328, intron 8 of 26)	70491	NM_001199207	9569	Hs.647056	NM_005685	ENSG00000006704	GTF2IRD1	BEN|CREAM1|GTF3|MUSTRD1|RBAP2|WBS|WBSCR11|WBSCR12|hMusTRD1alpha1	GTF2I repeat domain containing 1	protein-coding	intron	0	0	0	0
offtarget790	790	chr7	73507027	73507050	+	1	0	0	0	0	1	Patient1	promoter-TSS (NM_001204426)	promoter-TSS (NM_001204426)	-509	NM_001204426	3984	Hs.647035	NM_002314	ENSG00000106683	LIMK1	LIMK|LIMK-1	LIM domain kinase 1	protein-coding	promoter	0	0	0	0
offtarget791	791	chr7	73441900	73441901	-	0	0	0	0	1	1	CasOFF	promoter-TSS (NM_001278917)	promoter-TSS (NM_001278917)	-219	NM_001278939	2006	Hs.647061	NM_000501	ENSG00000049540	ELN	ADCL1|SVAS|WBS|WS	elastin	protein-coding	promoter	0	0	0	0
offtarget792	792	chr7	73399879	73399880	+	0	0	0	0	1	1	CasOFF	Intergenic	Intergenic	-42240	NM_001278939	2006	Hs.647061	NM_000501	ENSG00000049540	ELN	ADCL1|SVAS|WBS|WS	elastin	protein-coding	Intergenic	0	0	0	0
offtarget793	793	chr7	73285883	73285884	+	0	0	0	0	1	1	CasOFF	Intergenic	Intergenic	10394	NM_182504	135886	Hs.647026	NM_182504	ENSG00000175877	TMEM270	WBSCR28	transmembrane protein 270	protein-coding	Intergenic	0	0	0	0
offtarget794	794	chr7	73283520	73283521	+	0	0	0	0	1	1	CasOFF	Intergenic	Intergenic	8031	NM_182504	135886	Hs.647026	NM_182504	ENSG00000175877	TMEM270	WBSCR28	transmembrane protein 270	protein-coding	Intergenic	0	0	0	0
offtarget795	795	chr7	72778159	72778181	+	0	0	0	1	0	1	CRISPOR	Intergenic	Intergenic	36006	NM_003602	8468	Hs.661266	NM_003602	ENSG00000077800	FKBP6	FKBP36	FKBP prolyl isomerase 6	protein-coding	Intergenic	0	0	0	0
offtarget796	796	chr7	72632925	72632926	+	0	0	0	0	1	1	CasOFF	Intergenic	Intergenic	-1749	NR_003186	654816	Hs.655201	NR_003186	ENSG00000182487	NCF1B	NCF-1B|SH3PXD1B	neutrophil cytosolic factor 1B pseudogene	pseudo	Intergenic	0	0	0	0
offtarget797	797	chr7	72345260	72345261	-	0	0	0	0	1	1	CasOFF	Intergenic	Intergenic	-4668	NM_001257190	9883	Hs.655217	NM_172020	ENSG00000196313	POM121	P145|POM121A	POM121 transmembrane nucleoporin	protein-coding	Intergenic	0	0	0	0
offtarget798	798	chr7	71568321	71568322	+	0	0	0	0	1	1	CasOFF	intron (NM_001017440, intron 3 of 5)	intron (NM_001017440, intron 3 of 5)	234055	NM_001017440	83698	Hs.592750	NM_031468	ENSG00000183166	CALN1	CABP8	calneuron 1	protein-coding	intron	0	0	0	0
offtarget799	799	chr7	71265267	71265290	-	1	0	0	0	0	1	Patient1	intron (NM_001017440, intron 5 of 5)	MIR3|SINE|MIR	-492522	NR_037477	100500836		NR_037477	ENSG00000265878	MIR3914-1	-	microRNA 3914-1	ncRNA	intron	0	0	0	0
offtarget800	800	chr7	69673723	69673724	+	0	0	0	0	1	1	CasOFF	intron (NM_015570, intron 4 of 18)	L2a|LINE|L2	610262	NM_001127231	26053	Hs.21631	NM_015570	ENSG00000158321	AUTS2	FBRSL2|MRD26	activator of transcription and developmental regulator AUTS2	protein-coding	intron	0	0	0	0
offtarget801	801	chr7	68932994	68932995	-	0	0	0	0	1	1	CasOFF	Intergenic	MER21C|LTR|ERVL	129616	NR_148927	100507468	Hs.362492	NR_108105		CT66	-	cancer/testis associated transcript 66	ncRNA	Intergenic	0	0	0	0
offtarget802	802	chr7	66855962	66855963	-	0	0	0	0	1	1	CasOFF	Intergenic	Intergenic	54999	NR_108104	101929736	Hs.634050	NR_108104	ENSG00000106610	LINC01372	-	long intergenic non-protein coding RNA 1372	ncRNA	Intergenic	0	0	0	0
offtarget803	803	chr7	66740524	66740525	+	0	0	0	0	1	1	CasOFF	TTS (NR_046299)	TTS (NR_046299)	26905	NR_046299	5382	Hs.712714	NR_022007	ENSG00000067601	PMS2P4	PMS2L4|PMS6	PMS1 homolog 2, mismatch repair system component pseudogene 4	pseudo	TTS	0	0	0	0
offtarget804	804	chr7	65134737	65134738	+	0	0	0	0	1	1	CasOFF	intron (NR_027392, intron 2 of 12)	intron (NR_027392, intron 2 of 12)	21970	NR_027392	644619	Hs.676517	NR_027392	ENSG00000273024	INTS4P2	INTS4L2	integrator complex subunit 4 pseudogene 2	pseudo	intron	0	0	0	0
offtarget805	805	chr7	64997723	64997724	-	0	0	0	0	1	1	CasOFF	intron (NR_157838, intron 3 of 5)	intron (NR_157838, intron 3 of 5)	22255	NR_157837	101929322		NR_157837		LOC101929322	-	integrator complex subunit 4 pseudogene	pseudo	intron	0	0	0	0
offtarget806	806	chr7	64623532	64623533	+	0	0	0	0	1	1	CasOFF	intron (NR_146906, intron 3 of 17)	intron (NR_146906, intron 3 of 17)	22124	NR_146905	285905	Hs.567827	NM_182596	ENSG00000164669	INTS4P1	INTS4L1	integrator complex subunit 4 pseudogene 1	pseudo	intron	0	0	0	0
offtarget807	807	chr7	63644309	63644310	-	1	0	0	0	0	1	Patient1	Intergenic	Intergenic	-23261	NM_001159524	730291	Hs.723116	NM_001159524	ENSG00000223614	ZNF735	ZNF735P	zinc finger protein 735	protein-coding	Intergenic	0	0	0	0
offtarget808	808	chr7	63644306	63644307	-	0	0	0	0	1	1	CasOFF	Intergenic	Intergenic	-23275	NM_001159524	730291	Hs.723116	NM_001159524	ENSG00000223614	ZNF735	ZNF735P	zinc finger protein 735	protein-coding	Intergenic	0	0	0	0
offtarget809	809	chr7	63392762	63392785	-	1	0	0	0	0	1	Patient1	Intergenic	Intergenic	-66411	NR_145488	100419780	Hs.742917	NR_145488		ZNF722P	ZNF722	zinc finger protein 722, pseudogene	pseudo	Intergenic	0	0	0	0
offtarget810	810	chr7	63392759	63392760	-	0	0	0	0	1	1	CasOFF	Intergenic	Intergenic	-66425	NR_145488	100419780	Hs.742917	NR_145488		ZNF722P	ZNF722	zinc finger protein 722, pseudogene	pseudo	Intergenic	0	0	0	0
offtarget811	811	chr7	63233807	63233829	-	0	0	0	1	0	1	CRISPOR	Intergenic	Intergenic	152350	NR_036270	100422848		NR_036270	ENSG00000265214	MIR4283-2	-	microRNA 4283-2	ncRNA	Intergenic	0	0	0	0
offtarget812	812	chr7	63041064	63041065	-	0	0	0	0	1	1	CasOFF	Intergenic	Intergenic	-40404	NR_036246	100422917		NR_036246	ENSG00000264426	MIR4283-1	-	microRNA 4283-1	ncRNA	Intergenic	0	0	0	0
offtarget813	813	chr7	62603792	62603793	-	0	0	0	0	1	1	CasOFF	Intergenic	MER83|LTR|ERV1	160642	NR_003952	643955	Hs.583308	NR_003952	ENSG00000185037	ZNF733P	ZNF733	zinc finger protein 733, pseudogene	pseudo	Intergenic	0	0	0	0
offtarget814	814	chr7	604288	604289	-	0	0	0	0	1	1	CasOFF	intron (NR_132384, intron 1 of 1)	intron (NR_132384, intron 1 of 1)	2693	NR_132384	101927000	Hs.551793	NR_132384	ENSG00000229380	LOC101927000	-	uncharacterized LOC101927000	ncRNA	intron	0	0	0	0
offtarget815	815	chr7	57063943	57063944	+	0	0	0	0	1	1	CasOFF	Intergenic	Intergenic	-40372	NR_036270	100422848		NR_036270	ENSG00000265214	MIR4283-2	-	microRNA 4283-2	ncRNA	Intergenic	0	0	0	0
offtarget816	816	chr7	56870686	56870708	+	0	0	0	1	0	1	CRISPOR	Intergenic	Intergenic	9732	NR_130727	401357	Hs.457696	NR_130727		LOC401357	-	uncharacterized LOC401357	ncRNA	Intergenic	0	0	0	0
offtarget817	817	chr7	56560257	56560258	+	0	0	0	0	1	1	CasOFF	Intergenic	Intergenic	-3659	NR_026929	222029	Hs.568108	NR_026929		DKFZp434L192	-	uncharacterized protein DKFZp434L192	ncRNA	Intergenic	0	0	0	0
offtarget818	818	chr7	56460981	56460982	+	0	0	0	0	1	1	CasOFF	Intergenic	L1MB8|LINE|L1	55087	NR_029420	650226	Hs.448401	NR_029420		LOC650226	-	ankyrin repeat domain 26 pseudogene	pseudo	Intergenic	0	0	0	0
offtarget819	819	chr7	5584864	5584887	-	1	0	0	0	0	1	Patient1	Intergenic	Intergenic	-14643	NM_001101	60	Hs.520640	NM_001101	ENSG00000075624	ACTB	BRWS1|PS1TP5BP1	actin beta	protein-coding	Intergenic	0	0	0	0
offtarget820	820	chr7	5584861	5584862	-	0	0	0	0	1	1	CasOFF	Intergenic	Intergenic	-14629	NM_001101	60	Hs.520640	NM_001101	ENSG00000075624	ACTB	BRWS1|PS1TP5BP1	actin beta	protein-coding	Intergenic	0	0	0	0
offtarget821	821	chr7	55657799	55657800	-	0	0	0	0	1	1	CasOFF	Intergenic	Intergenic	-17604	NM_030796	81552	Hs.488307	NM_030796	ENSG00000154978	VOPP1	ECOP|GASP|WBP1L2	VOPP1 WW domain binding protein	protein-coding	Intergenic	0	0	0	0
offtarget822	822	chr7	55341819	55341820	-	0	0	0	0	1	1	CasOFF	Intergenic	L2|LINE|L2	-18491	NR_110426	102725541	Hs.590524	NR_110426		ELDR	Fabl|LINC01156	EGFR long non-coding downstream RNA	ncRNA	Intergenic	0	0	0	0
offtarget823	823	chr7	54854096	54854097	+	0	0	0	0	1	1	CasOFF	intron (NR_110040, intron 2 of 2)	(TG)n|Simple_repeat|Simple_repeat	27090	NR_110040	100996654	Hs.127991	NR_110040		LOC100996654	-	uncharacterized LOC100996654	ncRNA	intron	0	0	0	0
offtarget824	824	chr7	54342392	54342414	+	1	0	0	0	0	1	Patient1	Intergenic	L1M3b|LINE|L1	-55987	NR_120515	102723605	Hs.154626	NR_120515	ENSG00000231427	LINC01445	-	long intergenic non-protein coding RNA 1445	ncRNA	Intergenic	0	0	0	0
offtarget825	825	chr7	53784604	53784626	-	0	0	0	1	0	1	CRISPOR	intron (NR_038371, intron 4 of 5)	intron (NR_038371, intron 4 of 5)	95009	NR_038371	401337	Hs.531378	NM_001001707	ENSG00000205628	LINC01446	GS1-179L18.1	long intergenic non-protein coding RNA 1446	ncRNA	intron	0	0	0	0
offtarget826	826	chr7	5360530	5360531	-	0	0	0	0	1	1	CasOFF	intron (NM_001080495, intron 22 of 29)	intron (NM_001080495, intron 22 of 29)	37956	NM_001040661	222962	Hs.4302	NM_153247	ENSG00000164638	SLC29A4	ENT4|PMAT	solute carrier family 29 member 4	protein-coding	intron	0	0	0	0
offtarget827	827	chr7	532525	532526	-	0	0	0	0	1	1	CasOFF	Intergenic	Intergenic	26956	NM_002607	5154	Hs.535898	NM_002607	ENSG00000197461	PDGFA	PDGF-A|PDGF1	platelet derived growth factor subunit A	protein-coding	Intergenic	0	0	0	0
offtarget828	828	chr7	51475179	51475180	+	0	0	0	0	1	1	CasOFF	Intergenic	L1MB8|LINE|L1	-14226	NR_157843	107986794		NR_157843		LOC107986794	-	uncharacterized LOC107986794	ncRNA	Intergenic	0	0	0	0
offtarget829	829	chr7	51434594	51434595	-	0	0	0	0	1	1	CasOFF	Intergenic	Intergenic	26359	NR_157843	107986794		NR_157843		LOC107986794	-	uncharacterized LOC107986794	ncRNA	Intergenic	0	0	0	0
offtarget830	830	chr7	498411	498412	+	0	0	0	0	1	1	CasOFF	Intergenic	Intergenic	61070	NM_002607	5154	Hs.535898	NM_002607	ENSG00000197461	PDGFA	PDGF-A|PDGF1	platelet derived growth factor subunit A	protein-coding	Intergenic	0	0	0	0
offtarget831	831	chr7	49749282	49749305	+	1	0	0	0	0	1	Patient1	Intergenic	Intergenic	-63941	NM_198570	375567	Hs.629302	NM_198570	ENSG00000188730	VWC2	PSST739|UNQ739	von Willebrand factor C domain containing 2	protein-coding	Intergenic	0	1	0	0
offtarget832	832	chr7	47623996	47624019	-	1	0	0	0	0	1	Patient1	Intergenic	Intergenic	-2298	NM_022748	64759	Hs.520814	NM_022748	ENSG00000136205	TNS3	TEM6|TENS1	tensin 3	protein-coding	Intergenic	0	0	0	0
offtarget833	833	chr7	46760298	46760299	-	0	0	0	0	1	1	CasOFF	Intergenic	Intergenic	-23578	NR_134575	730338	Hs.640207	NR_134575	ENSG00000233539	LOC730338	-	uncharacterized LOC730338	ncRNA	Intergenic	0	0	0	0
offtarget834	834	chr7	46511491	46511492	-	0	0	0	0	1	1	CasOFF	Intergenic	Intergenic	225229	NR_134575	730338	Hs.640207	NR_134575	ENSG00000233539	LOC730338	-	uncharacterized LOC730338	ncRNA	Intergenic	0	0	0	0
offtarget835	835	chr7	46456858	46456859	-	0	0	0	0	1	1	CasOFF	Intergenic	Intergenic	279862	NR_134575	730338	Hs.640207	NR_134575	ENSG00000233539	LOC730338	-	uncharacterized LOC730338	ncRNA	Intergenic	0	0	0	0
offtarget836	836	chr7	45904621	45904643	+	1	0	0	0	0	1	Patient1	Intergenic	Intergenic	-23455	NM_000596	3484	Hs.642938	NM_000596	ENSG00000146678	IGFBP1	AFBP|IBP1|IGF-BP25|PP12|hIGFBP-1	insulin like growth factor binding protein 1	protein-coding	Intergenic	0	0	0	0
offtarget837	837	chr7	45140654	45140655	+	0	0	0	0	1	1	CasOFF	intron (NM_004749, intron 10 of 10)	intron (NM_004749, intron 10 of 10)	3427	NR_002919	654319	Hs.689711	NR_002919	ENSG00000206838	SNORA5A	ACA5|ACA5A/B/C	small nucleolar RNA, H/ACA box 5A	snoRNA	intron	0	0	0	0
offtarget838	838	chr7	45120702	45120703	-	0	0	0	0	1	1	CasOFF	intron (NM_001146334, intron 5 of 7)	intron (NM_001146334, intron 5 of 7)	7866	NM_001146334	23148	Hs.96633	NM_001146334	ENSG00000136274	NACAD	-	NAC alpha domain containing	protein-coding	intron	0	0	0	0
offtarget839	839	chr7	45112601	45112623	-	0	0	0	1	0	1	CRISPOR	intron (NM_001029835, intron 7 of 9)	intron (NM_001029835, intron 7 of 9)	15956	NM_001146334	23148	Hs.96633	NM_001146334	ENSG00000136274	NACAD	-	NAC alpha domain containing	protein-coding	intron	0	0	0	0
offtarget840	840	chr7	45112597	45112598	-	0	0	0	0	1	1	CasOFF	intron (NM_001029835, intron 7 of 9)	intron (NM_001029835, intron 7 of 9)	15971	NM_001146334	23148	Hs.96633	NM_001146334	ENSG00000136274	NACAD	-	NAC alpha domain containing	protein-coding	intron	0	0	0	0
offtarget841	841	chr7	44826933	44826934	-	0	0	0	0	1	1	CasOFF	Intergenic	Intergenic	-9347	NM_021130	5478	Hs.356331	NM_021130	ENSG00000196262	PPIA	CYPA|CYPH|HEL-S-69p	peptidylprolyl isomerase A	protein-coding	Intergenic	0	0	0	0
offtarget842	842	chr7	44324107	44324108	+	0	0	0	0	1	1	CasOFF	intron (NM_172078, intron 1 of 20)	intron (NM_172078, intron 1 of 20)	41086	NM_172080	816	Hs.351887	NM_001220	ENSG00000058404	CAMK2B	CAM2|CAMK2|CAMKB|MRD54	calcium/calmodulin dependent protein kinase II beta	protein-coding	intron	0	0	0	0
offtarget843	843	chr7	44306284	44306285	-	0	0	0	0	1	1	CasOFF	intron (NM_172078, intron 2 of 20)	intron (NM_172078, intron 2 of 20)	58909	NM_172080	816	Hs.351887	NM_001220	ENSG00000058404	CAMK2B	CAM2|CAMK2|CAMKB|MRD54	calcium/calmodulin dependent protein kinase II beta	protein-coding	intron	0	0	0	0
offtarget844	844	chr7	44253335	44253336	+	0	0	0	0	1	1	CasOFF	3' UTR (NM_006555, exon 7 of 7)	3' UTR (NM_006555, exon 7 of 7)	12758	NM_006555	10652	Hs.520794	NM_006555	ENSG00000106636	YKT6	-	YKT6 v-SNARE homolog	protein-coding	3' UTR	0	0	0	0
offtarget845	845	chr7	44001545	44001546	-	0	0	0	0	1	1	CasOFF	intron (NR_003655, intron 13 of 15)	intron (NR_003655, intron 13 of 15)	35510	NM_015983	51619	Hs.19196	NM_015983	ENSG00000078967	UBE2D4	HBUCE1	ubiquitin conjugating enzyme E2 D4 (putative)	protein-coding	intron	0	0	0	0
offtarget846	846	chr7	4197993	4198015	-	0	0	0	1	0	1	CRISPOR	intron (NM_152744, intron 30 of 44)	intron (NM_152744, intron 30 of 44)	-23535	NR_158215	105375131		NR_158215		LOC105375131	-	uncharacterized LOC105375131	ncRNA	intron	0	0	0	0
offtarget847	847	chr7	41621767	41621768	-	0	0	0	0	1	1	CasOFF	Intergenic	Intergenic	-111750	NR_027119	285954	Hs.656869	NR_027118	ENSG00000224116	INHBA-AS1	-	INHBA antisense RNA 1	ncRNA	Intergenic	0	0	0	0
offtarget848	848	chr7	41098373	41098374	+	0	0	0	0	1	1	CasOFF	Intergenic	Intergenic	-42829	NR_110832	101928773	Hs.382363	NR_110832	ENSG00000224017	LINC01449	-	long intergenic non-protein coding RNA 1449	ncRNA	Intergenic	0	0	0	0
offtarget849	849	chr7	41026819	41026820	-	0	0	0	0	1	1	CasOFF	Intergenic	Intergenic	-7282	NR_110831	101928744	Hs.639767	NR_110831	ENSG00000232458	LINC01450	-	long intergenic non-protein coding RNA 1450	ncRNA	Intergenic	0	0	0	0
offtarget850	850	chr7	37955670	37955671	-	0	0	0	0	1	1	CasOFF	intron (NM_003014, intron 1 of 5)	CpG	749	NM_003014	6424	Hs.658169	NM_003014	ENSG00000106483	SFRP4	FRP-4|FRPHE|FRZB-2|PYL|sFRP-4	secreted frizzled related protein 4	protein-coding	intron	0	0	0	0
offtarget851	851	chr7	36668338	36668339	+	1	0	0	0	0	1	Patient1	intron (NM_001637, intron 6 of 20)	intron (NM_001637, intron 6 of 20)	-28623	NR_046764	100874264	Hs.690994	NR_046764	ENSG00000230539	AOAH-IT1	-	AOAH intronic transcript 1	ncRNA	intron	0	0	0	0
offtarget852	852	chr7	36639481	36639482	-	0	0	0	0	1	1	CasOFF	non-coding (NR_046764, exon 1 of 3)	non-coding (NR_046764, exon 1 of 3)	245	NR_046764	100874264	Hs.690994	NR_046764	ENSG00000230539	AOAH-IT1	-	AOAH intronic transcript 1	ncRNA	non-coding	0	0	0	0
offtarget853	853	chr7	361622	361645	-	1	0	0	0	0	1	Patient1	Intergenic	Intergenic	-57758	NR_033960	442497	Hs.704269	NR_033960	ENSG00000249574	LOC442497	-	uncharacterized LOC442497	ncRNA	Intergenic	0	0	0	0
offtarget854	854	chr7	34530180	34530181	-	1	0	0	0	0	1	Patient1	intron (NR_033665, intron 2 of 3)	intron (NR_033665, intron 2 of 3)	-167639	NM_207173	387129	Hs.652373	NM_207172	ENSG00000187258	NPSR1	ASRT2|GPR154|GPRA|NPSR|PGR14|VRR1	neuropeptide S receptor 1	protein-coding	intron	0	0	0	0
offtarget855	855	chr7	343931	343932	+	0	0	0	0	1	1	CasOFF	Intergenic	Intergenic	-75460	NR_033960	442497	Hs.704269	NR_033960	ENSG00000249574	LOC442497	-	uncharacterized LOC442497	ncRNA	Intergenic	0	0	0	0
offtarget856	856	chr7	343838	343839	+	0	0	0	0	1	1	CasOFF	Intergenic	Intergenic	-75553	NR_033960	442497	Hs.704269	NR_033960	ENSG00000249574	LOC442497	-	uncharacterized LOC442497	ncRNA	Intergenic	0	0	0	0
offtarget857	857	chr7	343653	343654	+	0	0	0	0	1	1	CasOFF	Intergenic	Intergenic	-75738	NR_033960	442497	Hs.704269	NR_033960	ENSG00000249574	LOC442497	-	uncharacterized LOC442497	ncRNA	Intergenic	0	0	0	0
offtarget858	858	chr7	33622004	33622026	+	0	1	0	0	0	1	Patient2	intron (NR_145411, intron 22 of 23)	L2c|LINE|L2	-322513	NM_133468	168667	Hs.660998	NM_133468	ENSG00000164619	BMPER	CRIM3|CV-2|CV2	BMP binding endothelial regulator	protein-coding	intron	0	0	0	0
offtarget859	859	chr7	32357910	32357911	-	0	0	0	0	1	1	CasOFF	intron (NM_001322059, intron 1 of 17)	intron (NM_001322059, intron 1 of 17)	-18970	NM_001322058	5137	Hs.143821	NM_005020	ENSG00000154678	PDE1C	DFNA74|Hcam3|cam-PDE 1C|hCam-3	phosphodiesterase 1C	protein-coding	intron	0	0	0	0
offtarget860	860	chr7	31059421	31059422	+	0	0	0	0	1	1	CasOFF	Intergenic	Intergenic	-32502	NM_001199637	117	Hs.377783	NM_001118	ENSG00000078549	ADCYAP1R1	PAC1|PAC1R|PACAPR|PACAPRI	ADCYAP receptor type I	protein-coding	Intergenic	0	0	0	0
offtarget861	861	chr7	30942344	30942345	-	0	0	0	0	1	1	CasOFF	Intergenic	L3|LINE|CR1	-8965	NM_198098	358	Hs.76152	NM_000385	ENSG00000240583	AQP1	AQP-CHIP|CHIP28|CO	aquaporin 1 (Colton blood group)	protein-coding	Intergenic	0	0	0	0
offtarget862	862	chr7	2968874	2968875	-	0	0	0	0	1	1	CasOFF	intron (NM_001324281, intron 13 of 25)	intron (NM_001324281, intron 13 of 25)	-84932	NM_001293092	2768	Hs.487341	NM_007353	ENSG00000146535	GNA12	NNX3|RMP|gep	G protein subunit alpha 12	protein-coding	intron	0	0	0	0
offtarget863	863	chr7	28057782	28057783	+	0	0	0	0	1	1	CasOFF	intron (NM_175061, intron 1 of 4)	intron (NM_175061, intron 1 of 4)	-162294	NR_034097	100128081	Hs.434307	NR_034097		JAZF1-AS1	-	JAZF1 antisense RNA 1	ncRNA	intron	0	0	0	0
offtarget864	864	chr7	27908505	27908528	+	1	0	0	0	0	1	Patient1	intron (NM_175061, intron 3 of 4)	intron (NM_175061, intron 3 of 4)	128802	NM_001362794	8887	Hs.34576	NM_006024	ENSG00000106052	TAX1BP1	CALCOCO3|T6BP|TXBP151	Tax1 binding protein 1	protein-coding	intron	0	0	0	0
offtarget865	865	chr7	27224595	27224596	+	0	0	0	0	1	1	CasOFF	promoter-TSS (NR_002795)	promoter-TSS (NR_002795)	240	NM_005523	3207	Hs.249171	NM_005523	ENSG00000005073	HOXA11	HOX1|HOX1I|RUSAT1	homeobox A11	protein-coding	promoter	0	0	0	0
offtarget866	866	chr7	2720527	2720549	+	1	0	0	0	0	1	Patient1	intron (NM_133463, intron 1 of 6)	intron (NM_133463, intron 1 of 6)	1381	NM_133463	155185	Hs.42221	NM_133463	ENSG00000174945	AMZ1	-	archaelysin family metallopeptidase 1	protein-coding	intron	0	0	0	0
offtarget867	867	chr7	26024709	26024710	-	0	0	0	0	1	1	CasOFF	Intergenic	L2a|LINE|L2	-35103	NR_029597	406940		NR_029597	ENSG00000199085	MIR148A	MIRN148|MIRN148A|hsa-mir-148|mir-148a	microRNA 148a	ncRNA	Intergenic	0	0	0	0
offtarget868	868	chr7	25678688	25678710	+	0	0	0	1	0	1	CRISPOR	intron (NR_157829, intron 3 of 4)	intron (NR_157829, intron 3 of 4)	24061	NR_157819	646588	Hs.72068	NR_157808	ENSG00000223561	LOC646588	-	uncharacterized LOC646588	ncRNA	intron	0	0	0	0
offtarget869	869	chr7	25678687	25678688	+	0	0	0	0	1	1	CasOFF	intron (NR_157829, intron 3 of 4)	intron (NR_157829, intron 3 of 4)	24073	NR_157819	646588	Hs.72068	NR_157808	ENSG00000223561	LOC646588	-	uncharacterized LOC646588	ncRNA	intron	0	0	0	0
offtarget870	870	chr7	25352732	25352733	-	0	0	0	0	1	1	CasOFF	Intergenic	Intergenic	-84627	NM_022150	64111	Hs.60473	NM_022150	ENSG00000105954	NPVF	C7orf9|RFRP	neuropeptide VF precursor	protein-coding	Intergenic	0	0	0	0
offtarget871	871	chr7	2509705	2509706	+	0	0	0	0	1	1	CasOFF	Intergenic	MER102c|DNA|hAT-Charlie	6312	NM_001291784	402635		NM_001291784		GRIFIN	-	galectin-related inter-fiber protein	protein-coding	Intergenic	0	0	0	0
offtarget872	872	chr7	25075235	25075236	+	0	0	0	0	1	1	CasOFF	Intergenic	Intergenic	-55438	NM_015550	26031	Hs.520259	NM_015550	ENSG00000070882	OSBPL3	ORP-3|ORP3|OSBP3	oxysterol binding protein like 3	protein-coding	Intergenic	0	0	0	0
offtarget873	873	chr7	2260553	2260576	-	1	0	0	0	0	1	Patient1	exon (NM_001304524, exon 3 of 17)	exon (NM_001304524, exon 3 of 17)	12016	NM_003550	8379	Hs.654838	NM_003550	ENSG00000002822	MAD1L1	MAD1|PIG9|TP53I9|TXBP181	mitotic arrest deficient 1 like 1	protein-coding	exon	0	0	0	0
offtarget874	874	chr7	21469611	21469634	+	1	0	0	0	0	1	Patient1	exon (NM_001326542, exon 3 of 6)	exon (NM_001326542, exon 3 of 6)	1921	NM_001326542	6671	Hs.88013	NM_003112	ENSG00000105866	SP4	HF1B|SPR-1	Sp4 transcription factor	protein-coding	exon	0	0	0	0
offtarget875	875	chr7	211430	211431	-	0	0	0	0	1	1	CasOFF	intron (NM_020223, intron 3 of 9)	intron (NM_020223, intron 3 of 9)	18859	NM_020223	56975	Hs.134742	NM_020223	ENSG00000177706	FAM20C	DMP-4|DMP4|G-CK|GEF-CK|RNS	FAM20C golgi associated secretory pathway kinase	protein-coding	intron	0	0	0	0
offtarget876	876	chr7	20535676	20535698	-	0	0	0	1	0	1	CRISPOR	Intergenic	L1PREC2|LINE|L1	-119603	NM_001163941	340273	Hs.404102	NM_178559	ENSG00000004846	ABCB5	ABCB5alpha|ABCB5beta|EST422562	ATP binding cassette subfamily B member 5	protein-coding	Intergenic	0	0	0	0
offtarget877	877	chr7	1993094	1993095	-	0	0	0	0	1	1	CasOFF	intron (NM_001304523, intron 15 of 17)	intron (NM_001304523, intron 15 of 17)	-12887	NM_001304525	8379	Hs.654838	NM_003550	ENSG00000002822	MAD1L1	MAD1|PIG9|TP53I9|TXBP181	mitotic arrest deficient 1 like 1	protein-coding	intron	0	0	0	0
offtarget878	878	chr7	17780858	17780859	+	0	0	0	0	1	1	CasOFF	Intergenic	L1P4b|LINE|L1	-182325	NR_110013	101927630	Hs.583400	NR_110013	ENSG00000236039	LOC101927630	-	uncharacterized LOC101927630	ncRNA	Intergenic	0	0	0	0
offtarget879	879	chr7	17401043	17401044	+	0	0	0	0	1	1	CasOFF	Intergenic	Intergenic	-13498	NR_110014	102659288	Hs.559488	NR_110014		KCCAT333	-	renal clear cell carcinoma-associated transcript 333	ncRNA	Intergenic	0	0	0	0
offtarget880	880	chr7	1690644	1690666	-	0	0	0	1	0	1	CRISPOR	Intergenic	Intergenic	36549	NR_001288	260341	Hs.534596	NR_001288		TFAMP1	MTTF1|TCF6L1	transcription factor A, mitochondrial pseudogene 1	pseudo	Intergenic	0	0	0	0
offtarget881	881	chr7	1690582	1690605	+	0	1	0	0	0	1	Patient2	Intergenic	Intergenic	36487	NR_001288	260341	Hs.534596	NR_001288		TFAMP1	MTTF1|TCF6L1	transcription factor A, mitochondrial pseudogene 1	pseudo	Intergenic	0	0	0	0
offtarget882	882	chr7	167109	167110	-	0	0	0	0	1	1	CasOFF	Intergenic	Intergenic	-7811	NR_134324	105375115	Hs.299538	NR_134324	ENSG00000239715	LOC105375115	-	uncharacterized LOC105375115	ncRNA	Intergenic	0	0	0	0
offtarget883	883	chr7	160140	160141	+	0	0	0	0	1	1	CasOFF	Intergenic	Intergenic	10422	NR_108064	100507642	Hs.557780	NR_108064		LOC100507642	-	uncharacterized LOC100507642	ncRNA	Intergenic	0	0	0	0
offtarget884	884	chr7	158897598	158897599	-	0	0	0	0	1	1	CasOFF	intron (NR_130758, intron 3 of 12)	intron (NR_130758, intron 3 of 12)	-7703	NM_001308259	7434	Hs.585052	NM_003382	ENSG00000106018	VIPR2	C16DUPq36.3|DUP7q36.3|PACAP-R-3|PACAP-R3|VIP-R-2|VPAC2|VPAC2R|VPCAP2R	vasoactive intestinal peptide receptor 2	protein-coding	intron	0	0	0	0
offtarget885	885	chr7	158897524	158897525	-	0	0	0	0	1	1	CasOFF	intron (NR_130758, intron 3 of 12)	intron (NR_130758, intron 3 of 12)	-7629	NM_001308259	7434	Hs.585052	NM_003382	ENSG00000106018	VIPR2	C16DUPq36.3|DUP7q36.3|PACAP-R-3|PACAP-R3|VIP-R-2|VPAC2|VPAC2R|VPCAP2R	vasoactive intestinal peptide receptor 2	protein-coding	intron	0	0	0	0
offtarget886	886	chr7	158896940	158896941	-	0	0	0	0	1	1	CasOFF	intron (NR_130758, intron 3 of 12)	intron (NR_130758, intron 3 of 12)	-7045	NM_001308259	7434	Hs.585052	NM_003382	ENSG00000106018	VIPR2	C16DUPq36.3|DUP7q36.3|PACAP-R-3|PACAP-R3|VIP-R-2|VPAC2|VPAC2R|VPCAP2R	vasoactive intestinal peptide receptor 2	protein-coding	intron	0	0	0	0
offtarget887	887	chr7	158498105	158498128	+	1	0	0	0	0	1	Patient1	promoter-TSS (NR_104054)	promoter-TSS (NR_104054)	-621	NM_001281932	54892	Hs.18616	NM_017760	ENSG00000146918	NCAPG2	3KS|CAP-G2|CAPG2|LUZP5|MTB|hCAP-G2	non-SMC condensin II complex subunit G2	protein-coding	promoter	0	1	0	0
offtarget888	888	chr7	157926841	157926842	+	0	0	0	0	1	1	CasOFF	intron (NM_001308268, intron 8 of 22)	intron (NM_001308268, intron 8 of 22)	279564	NR_038966	100506585	Hs.661265	NR_038966		LOC100506585	-	uncharacterized LOC100506585	ncRNA	intron	0	0	0	0
offtarget889	889	chr7	157657607	157657608	-	0	0	0	0	1	1	CasOFF	non-coding (NR_038966, exon 4 of 4)	non-coding (NR_038966, exon 4 of 4)	10330	NR_038966	100506585	Hs.661265	NR_038966		LOC100506585	-	uncharacterized LOC100506585	ncRNA	non-coding	0	0	0	0
offtarget890	890	chr7	157592266	157592289	-	1	0	0	0	0	1	Patient1	intron (NM_001308268, intron 12 of 22)	intron (NM_001308268, intron 12 of 22)	-55000	NR_038966	100506585	Hs.661265	NR_038966		LOC100506585	-	uncharacterized LOC100506585	ncRNA	intron	0	0	0	0
offtarget891	891	chr7	157592263	157592264	-	0	0	0	0	1	1	CasOFF	intron (NM_001308268, intron 12 of 22)	intron (NM_001308268, intron 12 of 22)	-55014	NR_038966	100506585	Hs.661265	NR_038966		LOC100506585	-	uncharacterized LOC100506585	ncRNA	intron	0	0	0	0
offtarget892	892	chr7	156208382	156208383	-	0	0	0	0	1	1	CasOFF	Intergenic	Intergenic	29900	NR_038232	285889	Hs.407095	NR_038232	ENSG00000182648	LOC285889	-	uncharacterized LOC285889	ncRNA	Intergenic	0	0	0	0
offtarget893	893	chr7	156183612	156183613	+	0	0	0	0	1	1	CasOFF	Intergenic	Intergenic	54670	NR_038232	285889	Hs.407095	NR_038232	ENSG00000182648	LOC285889	-	uncharacterized LOC285889	ncRNA	Intergenic	0	0	0	0
offtarget894	894	chr7	155736090	155736091	+	0	0	0	0	1	1	CasOFF	Intergenic	Intergenic	-17823	NR_144629	389602	Hs.583071	NM_001291913		LOC389602	-	uncharacterized LOC389602	protein-coding	Intergenic	0	0	0	0
offtarget895	895	chr7	155132010	155132032	-	0	0	0	1	0	1	CRISPOR	Intergenic	Intergenic	28607	NR_103545	338436	Hs.521326	NR_103545	ENSG00000204960	BLACE	-	B cell acute lymphoblastic leukemia expressed	ncRNA	Intergenic	0	0	0	0
offtarget896	896	chr7	155132006	155132007	-	0	0	0	0	1	1	CasOFF	Intergenic	Intergenic	28622	NR_103545	338436	Hs.521326	NR_103545	ENSG00000204960	BLACE	-	B cell acute lymphoblastic leukemia expressed	ncRNA	Intergenic	0	0	0	0
offtarget897	897	chr7	154945197	154945198	-	0	0	0	0	1	1	CasOFF	Intergenic	Intergenic	-81930	NR_038945	100128264	Hs.248137	NR_038945	ENSG00000220575	HTR5A-AS1	HTR5AOS	HTR5A antisense RNA 1	ncRNA	Intergenic	0	0	0	0
offtarget898	898	chr7	154909062	154909084	+	0	0	0	1	0	1	CRISPOR	Intergenic	Intergenic	-45806	NR_038945	100128264	Hs.248137	NR_038945	ENSG00000220575	HTR5A-AS1	HTR5AOS	HTR5A antisense RNA 1	ncRNA	Intergenic	0	0	0	0
offtarget899	899	chr7	154909061	154909062	+	0	0	0	0	1	1	CasOFF	Intergenic	Intergenic	-45794	NR_038945	100128264	Hs.248137	NR_038945	ENSG00000220575	HTR5A-AS1	HTR5AOS	HTR5A antisense RNA 1	ncRNA	Intergenic	0	0	0	0
offtarget900	900	chr7	152511072	152511073	+	0	0	0	0	1	1	CasOFF	intron (NR_146946, intron 4 of 11)	intron (NR_146946, intron 4 of 11)	54235	NM_020445	57180	Hs.647117	NM_020445	ENSG00000133627	ACTR3B	ARP11|ARP3BETA	actin related protein 3B	protein-coding	intron	0	0	0	0
offtarget901	901	chr7	1518337	1518338	-	0	0	0	0	1	1	CasOFF	intron (NM_001080453, intron 32 of 47)	intron (NM_001080453, intron 32 of 47)	-19231	NM_182924	79778	Hs.376617	NM_024723	ENSG00000164877	MICALL2	JRAB|MICAL-L2	MICAL like 2	protein-coding	intron	0	0	0	0
offtarget902	902	chr7	151225789	151225790	+	0	0	0	0	1	1	CasOFF	Intergenic	L1MC3|LINE|L1	-8808	NM_005614	6009	Hs.283521	NM_005614	ENSG00000106615	RHEB	RHEB2	Ras homolog, mTORC1 binding	protein-coding	Intergenic	0	0	0	0
offtarget903	903	chr7	150955131	150955132	-	0	0	0	0	1	1	CasOFF	intron (NM_001003802, intron 2 of 13)	L2a|LINE|L2	-9351	NM_001003801	6604	Hs.647067	NM_003078	ENSG00000082014	SMARCD3	BAF60C|CRACD3|Rsc6p	SWI/SNF related, matrix associated, actin dependent regulator of chromatin, subfamily d, member 3	protein-coding	intron	0	0	0	0
offtarget904	904	chr7	150921837	150921838	-	0	0	0	0	1	1	CasOFF	intron (NR_160983, intron 3 of 16)	intron (NR_160983, intron 3 of 16)	2454	NR_160983	114483834	Hs.654958	NM_005692		LOC114483834	-	ABCF2-H2B readthrough	protein-coding	intron	0	0	0	0
offtarget905	905	chr7	150911943	150911966	-	1	0	0	0	0	1	Patient1	intron (NR_160983, intron 14 of 16)	intron (NR_160983, intron 14 of 16)	-4380	NM_001369125	114483833	Hs.686793	NM_001369125		LOC114483833	-	novel histone H2B-like protein	protein-coding	intron	0	0	0	0
offtarget906	906	chr7	150911940	150911941	-	0	0	0	0	1	1	CasOFF	intron (NR_160983, intron 14 of 16)	intron (NR_160983, intron 14 of 16)	-4366	NM_001369125	114483833	Hs.686793	NM_001369125		LOC114483833	-	novel histone H2B-like protein	protein-coding	intron	0	0	0	0
offtarget907	907	chr7	150884853	150884876	+	1	0	0	0	0	1	Patient1	promoter-TSS (NM_001142459)	promoter-TSS (NM_001142459)	15	NM_080871	136371	Hs.647081	NM_080871	ENSG00000146926	ASB10	GLC1F	ankyrin repeat and SOCS box containing 10	protein-coding	promoter	0	0	0	0
offtarget908	908	chr7	150767206	150767229	-	0	1	0	0	0	1	Patient2	intron (NM_001199694, intron 8 of 21)	intron (NM_001199694, intron 8 of 21)	7488	NM_001199694	6522	Hs.647069	NM_003040	ENSG00000164889	SLC4A2	AE2|BND3L|EPB3L1|HKB3|NBND3	solute carrier family 4 member 2	protein-coding	intron	0	0	0	0
offtarget909	909	chr7	150671273	150671274	+	0	0	0	0	1	1	CasOFF	intron (NM_000238, intron 2 of 14)	intron (NM_000238, intron 2 of 14)	4129	NM_172056	3757	Hs.647099	NM_000238	ENSG00000055118	KCNH2	ERG-1|ERG1|H-ERG|HERG|HERG1|Kv11.1|LQT2|SQT1	potassium voltage-gated channel subfamily H member 2	protein-coding	intron	0	0	0	0
offtarget910	910	chr7	150643054	150643055	+	0	0	0	0	1	1	CasOFF	intron (NM_000238, intron 14 of 14)	intron (NM_000238, intron 14 of 14)	9838	NM_001204798	3757	Hs.647099	NM_000238	ENSG00000055118	KCNH2	ERG-1|ERG1|H-ERG|HERG|HERG1|Kv11.1|LQT2|SQT1	potassium voltage-gated channel subfamily H member 2	protein-coding	intron	0	0	0	0
offtarget911	911	chr7	150597110	150597111	+	0	0	0	0	1	1	CasOFF	Intergenic	Intergenic	47505	NM_001091	26	Hs.647097	NM_001091	ENSG00000002726	AOC1	ABP|ABP1|DAO|DAO1|KAO	amine oxidase copper containing 1	protein-coding	Intergenic	0	0	0	0
offtarget912	912	chr7	150269482	150269505	-	1	0	0	0	0	1	Patient1	exon (NM_018326, exon 3 of 3)	exon (NM_018326, exon 3 of 3)	5015	NM_018326	55303	Hs.647101	NM_018326	ENSG00000133574	GIMAP4	IAN-1|IAN1|IMAP4|MSTP062	GTPase, IMAP family member 4	protein-coding	exon	0	0	0	0
offtarget913	913	chr7	150269479	150269480	-	0	0	0	0	1	1	CasOFF	exon (NM_018326, exon 3 of 3)	exon (NM_018326, exon 3 of 3)	5001	NM_018326	55303	Hs.647101	NM_018326	ENSG00000133574	GIMAP4	IAN-1|IAN1|IMAP4|MSTP062	GTPase, IMAP family member 4	protein-coding	exon	0	0	0	0
offtarget914	914	chr7	150067272	150067295	+	1	0	0	0	0	1	Patient1	intron (NM_001362745, intron 2 of 2)	intron (NM_001362745, intron 2 of 2)	1372	NM_001099695	29803	Hs.647086	NM_013400	ENSG00000214022	REPIN1	AP4|RIP60|ZNF464|Zfp464	replication initiator 1	protein-coding	intron	0	0	0	0
offtarget915	915	chr7	149992972	149992973	-	0	0	0	0	1	1	CasOFF	intron (NR_147013, intron 1 of 5)	intron (NR_147013, intron 1 of 5)	7097	NM_001164459	653857	Hs.664579	NM_001164458	ENSG00000106526	ACTR3C	ARP11	actin related protein 3C	protein-coding	intron	0	0	0	0
offtarget916	916	chr7	149488733	149488734	-	0	0	0	0	1	1	CasOFF	non-coding (NR_163594, exon 33 of 103)	non-coding (NR_163594, exon 33 of 103)	15602	NR_163594	23145	Hs.632022	NR_163594	ENSG00000197558	SSPO	-	SCO-spondin	pseudo	non-coding	0	0	0	0
offtarget917	917	chr7	149369836	149369859	-	1	0	0	0	0	1	Patient1	Intergenic	HERV17-int|LTR|ERV1	-42255	NM_032534	84626	Hs.299560	NM_032534	ENSG00000133619	KRBA1	-	KRAB-A domain containing 1	protein-coding	Intergenic	0	0	0	0
offtarget918	918	chr7	149369833	149369834	-	0	0	0	0	1	1	CasOFF	Intergenic	HERV17-int|LTR|ERV1	-42269	NM_032534	84626	Hs.299560	NM_032534	ENSG00000133619	KRBA1	-	KRAB-A domain containing 1	protein-coding	Intergenic	0	0	0	0
offtarget919	919	chr7	149091478	149091479	-	0	0	0	0	1	1	CasOFF	Intergenic	Intergenic	66675	NM_015694	27153	Hs.38512	NM_015694	ENSG00000196453	ZNF777	-	zinc finger protein 777	protein-coding	Intergenic	0	0	0	0
offtarget920	920	chr7	148505044	148505045	-	0	0	0	0	1	1	CasOFF	intron (NM_004456, intron 19 of 19)	intron (NM_004456, intron 19 of 19)	75533	NM_001203249	2146	Hs.444082	NM_004456	ENSG00000106462	EZH2	ENX-1|ENX1|EZH2b|KMT6|KMT6A|WVS|WVS2	enhancer of zeste 2 polycomb repressive complex 2 subunit	protein-coding	intron	1	0	0	0
offtarget921	921	chr7	148394383	148394384	-	0	0	0	0	1	1	CasOFF	promoter-TSS (NM_001370660)	promoter-TSS (NM_001370660)	-465	NM_001370660	8454	Hs.146806	NM_003592	ENSG00000055130	CUL1	-	cullin 1	protein-coding	promoter	0	0	0	0
offtarget922	922	chr7	147546968	147546991	-	1	0	0	0	0	1	Patient1	intron (NM_014141, intron 12 of 22)	5S|rRNA|rRNA	178208	NR_133929	105375556	Hs.667432	NR_133929	ENSG00000230190	LOC105375556	-	uncharacterized LOC105375556	ncRNA	intron	0	0	0	0
offtarget923	923	chr7	145770353	145770354	-	0	0	0	0	1	1	CasOFF	Intergenic	MLT1A|LTR|ERVL-MaLR	-701010	NM_014141	26047	Hs.655684	NM_014141	ENSG00000174469	CNTNAP2	AUTS15|CASPR2|CDFE|NRXN4|PTHSL1	contactin associated protein like 2	protein-coding	Intergenic	0	0	0	0
offtarget924	924	chr7	1447779	1447801	+	1	0	0	0	0	1	Patient1	Intergenic	CpG	51317	NM_182924	79778	Hs.376617	NM_024723	ENSG00000164877	MICALL2	JRAB|MICAL-L2	MICAL like 2	protein-coding	Intergenic	0	0	0	0
offtarget925	925	chr7	144061821	144061822	-	0	0	0	0	1	1	CasOFF	exon (NM_005435, exon 2 of 15)	exon (NM_005435, exon 2 of 15)	-9010	NR_126023	101928492	Hs.561654	NR_126023		OR2A1-AS1	-	OR2A1 antisense RNA 1	ncRNA	exon	0	0	0	0
offtarget926	926	chr7	143981974	143981975	+	0	0	0	0	1	1	CasOFF	non-coding (NR_033942, exon 1 of 13)	non-coding (NR_033942, exon 1 of 13)	1122	NR_033942	728377	Hs.744262	NR_033942		ARHGEF34P	-	Rho guanine nucleotide exchange factor 34, pseudogene	pseudo	non-coding	0	0	0	0
offtarget927	927	chr7	143216588	143216589	+	0	0	0	0	1	1	CasOFF	non-coding (NR_033897, exon 5 of 5)	non-coding (NR_033897, exon 5 of 5)	-7484	NM_001348289	392133		NM_001348289	ENSG00000176510	OR10AC1	OR10AC1P	olfactory receptor family 10 subfamily AC member 1 (gene/pseudogene)	protein-coding	non-coding	0	0	0	0
offtarget928	928	chr7	142568552	142568574	-	0	0	0	1	0	1	CRISPOR	TTS (NM_018646)	TTS (NM_018646)	8049	NM_001280795	2051	Hs.380089	NM_004445	ENSG00000106123	EPHB6	HEP	EPH receptor B6	protein-coding	TTS	0	0	0	0
offtarget929	929	chr7	1415383	1415406	-	0	1	0	0	0	1	Patient2	Intergenic	Intergenic	83712	NM_182924	79778	Hs.376617	NM_024723	ENSG00000164877	MICALL2	JRAB|MICAL-L2	MICAL like 2	protein-coding	Intergenic	0	0	0	0
offtarget930	930	chr7	1415380	1415381	-	0	0	0	0	1	1	CasOFF	Intergenic	Intergenic	83726	NM_182924	79778	Hs.376617	NM_024723	ENSG00000164877	MICALL2	JRAB|MICAL-L2	MICAL like 2	protein-coding	Intergenic	0	0	0	0
offtarget931	931	chr7	141411601	141411602	+	0	0	0	0	1	1	CasOFF	intron (NM_001105558, intron 1 of 11)	MSTB|LTR|ERVL-MaLR	3448	NM_001105558	494551	Hs.657927	NM_001105558	ENSG00000214102	WEE2	OOMD5|WEE1B	WEE1 homolog 2	protein-coding	intron	0	0	0	0
offtarget932	932	chr7	139659857	139659858	-	0	0	0	0	1	1	CasOFF	intron (NM_030984, intron 8 of 11)	intron (NM_030984, intron 8 of 11)	103664	NM_022750	64761	Hs.12646	NM_022750	ENSG00000059378	PARP12	ARTD12|MST109|MSTP109|ZC3H1|ZC3HDC1	poly(ADP-ribose) polymerase family member 12	protein-coding	intron	0	0	0	0
offtarget933	933	chr7	13630476	13630477	+	0	0	0	0	1	1	CasOFF	Intergenic	L1PA10|LINE|L1	395663	NM_001163150	2115	Hs.22634	NM_004956	ENSG00000006468	ETV1	ER81	ETS variant 1	protein-coding	Intergenic	0	0	0	0
offtarget934	934	chr7	135543434	135543456	-	0	0	0	1	0	1	CRISPOR	Intergenic	Intergenic	-109884	NM_001369697	389558	Hs.55200	NM_205855	ENSG00000189320	FAM180A	UNQ1940	family with sequence similarity 180 member A	protein-coding	Intergenic	0	0	0	0
offtarget935	935	chr7	132324139	132324140	-	0	0	0	0	1	1	CasOFF	intron (NM_181775, intron 2 of 4)	intron (NM_181775, intron 2 of 4)	9308	NM_181775	91584	Hs.511454	NM_020911	ENSG00000221866	PLXNA4	FAYV2820|PLEXA4|PLXNA4A|PLXNA4B|PRO34003	plexin A4	protein-coding	intron	0	0	0	0
offtarget936	936	chr7	131853351	131853373	+	0	0	0	1	0	1	CRISPOR	intron (NM_020911, intron 21 of 31)	intron (NM_020911, intron 21 of 31)	-92258	NR_134565	101928807	Hs.552131	NR_134565		LOC101928807	-	uncharacterized LOC101928807	ncRNA	intron	0	0	0	0
offtarget937	937	chr7	131821178	131821179	-	0	0	0	0	1	1	CasOFF	intron (NM_020911, intron 30 of 31)	intron (NM_020911, intron 30 of 31)	-124442	NR_134565	101928807	Hs.552131	NR_134565		LOC101928807	-	uncharacterized LOC101928807	ncRNA	intron	0	0	0	0
offtarget938	938	chr7	129913321	129913322	+	0	0	0	0	1	1	CasOFF	intron (NM_001869, intron 5 of 10)	intron (NM_001869, intron 5 of 10)	6618	NM_001869	1358	Hs.490038	NM_001869	ENSG00000158516	CPA2	-	carboxypeptidase A2	protein-coding	intron	0	1	0	0
offtarget939	939	chr7	129868496	129868497	+	0	0	0	0	1	1	CasOFF	Intergenic	Intergenic	20796	NM_145268	136263	Hs.351816	NM_145268	ENSG00000165120	SSMEM1	C7orf45	serine rich single-pass membrane protein 1	protein-coding	Intergenic	0	0	0	0
offtarget940	940	chr7	128884505	128884506	-	0	0	0	0	1	1	CasOFF	intron (NM_001130720, intron 1 of 16)	MLT1A0|LTR|ERVL-MaLR	19634	NM_015328	23382	Hs.600789	NM_015328	ENSG00000158467	AHCYL2	ADOHCYASE3|IRBIT2	adenosylhomocysteinase like 2	protein-coding	intron	0	0	0	0
offtarget941	941	chr7	128517505	128517506	-	0	0	0	0	1	1	CasOFF	intron (NM_001366122, intron 41 of 41)	intron (NM_001366122, intron 41 of 41)	11121	NM_001195150	100130705	Hs.641532	NM_001195150	ENSG00000272899	ATP6V1FNB	-	ATP6V1F neighbor	protein-coding	intron	0	0	0	0
offtarget942	942	chr7	128500223	128500224	-	0	0	0	0	1	1	CasOFF	TTS (NM_001458)	TTS (NM_001458)	2457	NR_149055	110806300	Hs.735929	NR_149055	ENSG00000242902	FLNC-AS1	-	FLNC antisense RNA 1	ncRNA	TTS	0	0	0	0
offtarget943	943	chr7	128481206	128481207	-	0	0	0	0	1	1	CasOFF	intron (NM_001127487, intron 11 of 46)	intron (NM_001127487, intron 11 of 46)	10723	NM_001458	2318	Hs.58414	NM_001458	ENSG00000128591	FLNC	ABP-280|ABP280A|ABPA|ABPL|CMH26|FLN2|MFM5|MPD4|RCM5	filamin C	protein-coding	intron	0	0	0	0
offtarget944	944	chr7	1282802	1282803	-	0	0	0	0	1	1	CasOFF	Intergenic	CpG-23802	10294	NM_001080461	340260		NM_001080461	ENSG00000164853	UNCX	UNCX4.1	UNC homeobox	protein-coding	Intergenic	0	0	0	0
offtarget945	945	chr7	127847126	127847149	+	1	0	0	0	0	1	Patient1	promoter-TSS (NR_029596)	promoter-TSS (NR_029596)	-788	NR_029596	406917		NR_029596	ENSG00000207705	MIR129-1	MIR-129b|MIRN129-1|mir-129-1	microRNA 129-1	ncRNA	promoter	0	0	0	0
offtarget946	946	chr7	127230103	127230104	-	0	0	0	0	1	1	CasOFF	intron (NM_001662, intron 3 of 5)	intron (NM_001662, intron 3 of 5)	1638	NM_001662	381	Hs.653202	NM_001662	ENSG00000004059	ARF5	-	ADP ribosylation factor 5	protein-coding	intron	0	0	0	0
offtarget947	947	chr7	12345285	12345286	-	0	0	0	0	1	1	CasOFF	Intergenic	LTR8A|LTR|ERV1	94365	NM_018374	54664	Hs.396358	NM_018374	ENSG00000106460	TMEM106B	HLD16	transmembrane protein 106B	protein-coding	Intergenic	0	0	0	0
offtarget948	948	chr7	122094361	122094383	+	0	0	0	1	0	1	CRISPOR	intron (NM_001009571, intron 13 of 27)	MIRb|SINE|MIR	-149568	NM_001024613	389549	Hs.553970	NM_001024613	ENSG00000128610	FEZF1	FEZ|HH22|ZNF312B	FEZ family zinc finger 1	protein-coding	intron	0	0	0	0
offtarget949	949	chr7	120155813	120155814	+	0	0	0	0	1	1	CasOFF	intron (NM_012281, intron 1 of 5)	intron (NM_012281, intron 1 of 5)	242584	NM_012281	3751	Hs.654739	NM_012281	ENSG00000184408	KCND2	KV4.2|RK5	potassium voltage-gated channel subfamily D member 2	protein-coding	intron	0	0	0	0
offtarget950	950	chr7	119213522	119213523	-	0	0	0	0	1	1	CasOFF	Intergenic	MER52A|LTR|ERV1	333907	NR_131963	105375475	Hs.566654	NR_131960	ENSG00000225546	LINC02476	LVCAT5	long intergenic non-protein coding RNA 2476	ncRNA	Intergenic	0	0	0	0
offtarget951	951	chr7	1166562	1166563	-	0	0	0	0	1	1	CasOFF	intron (NM_001350970, intron 2 of 2)	intron (NM_001350970, intron 2 of 2)	11321	NM_001318252	84310	Hs.653258	NM_032350	ENSG00000146540	C7orf50	YCR016W	chromosome 7 open reading frame 50	protein-coding	intron	0	0	0	0
offtarget952	952	chr7	116284908	116284931	-	1	0	0	0	0	1	Patient1	Intergenic	Intergenic	-27331	NM_000245	4233	Hs.132966	NM_000245	ENSG00000105976	MET	AUTS9|DFNB97|HGFR|RCCP2|c-Met	MET proto-oncogene, receptor tyrosine kinase	protein-coding	Intergenic	0	0	0	0
offtarget953	953	chr7	114505237	114505238	-	0	0	0	0	1	1	CasOFF	Intergenic	Intergenic	-56972	NM_001166346	29969	Hs.741413	NM_199072	ENSG00000135272	MDFIC	HIC|MDFIC1	MyoD family inhibitor domain containing	protein-coding	Intergenic	0	0	0	0
offtarget954	954	chr7	113193695	113193696	+	0	0	0	0	1	1	CasOFF	Intergenic	MSTB|LTR|ERVL-MaLR	365369	NM_002711	5506	Hs.458309	NM_002711	ENSG00000154415	PPP1R3A	GM|PP1G|PPP1R3	protein phosphatase 1 regulatory subunit 3A	protein-coding	Intergenic	0	0	0	0
offtarget955	955	chr7	111454373	111454374	-	0	0	0	0	1	1	CasOFF	intron (NM_001363540, intron 27 of 52)	MER5B|DNA|hAT-Charlie	5812	NR_103806	100506413	Hs.677513	NR_103806	ENSG00000225572	DOCK4-AS1	-	DOCK4 antisense RNA 1	ncRNA	intron	0	0	0	0
offtarget956	956	chr7	111076884	111076885	+	0	0	0	0	1	1	CasOFF	intron (NM_001350961, intron 4 of 7)	MSTB|LTR|ERVL-MaLR	125463	NM_032549	83943	Hs.655722	NM_032549	ENSG00000184903	IMMP2L	IMMP2L-IT1|IMP2|IMP2-LIKE	inner mitochondrial membrane peptidase subunit 2	protein-coding	intron	0	0	0	0
offtarget957	957	chr7	109422529	109422530	+	0	0	0	0	1	1	CasOFF	Intergenic	Intergenic	177741	NR_003024	442720	Hs.530096	NR_003024	ENSG00000237064	EIF3IP1	RG208K23	eukaryotic translation initiation factor 3 subunit I pseudogene 1	pseudo	Intergenic	0	0	0	0
offtarget958	958	chr7	106103748	106103749	+	0	0	0	0	1	1	CasOFF	Intergenic	MamRep38|DNA|hAT	-178319	NM_005746	10135	Hs.489615	NM_005746	ENSG00000105835	NAMPT	1110035O14Rik|PBEF|PBEF1|VF|VISFATIN	nicotinamide phosphoribosyltransferase	protein-coding	Intergenic	0	0	0	0
offtarget959	959	chr7	104582272	104582273	-	0	0	0	0	1	1	CasOFF	Intergenic	Intergenic	-15180	NR_027374	723809	Hs.124316	NR_027374	ENSG00000225329	LHFPL3-AS2	-	LHFPL3 antisense RNA 2	ncRNA	Intergenic	0	0	0	0
offtarget960	960	chr7	103452718	103452719	-	0	0	0	0	1	1	CasOFF	intron (NM_173054, intron 3 of 63)	intron (NM_173054, intron 3 of 63)	177245	NM_173054	5649	Hs.655654	NM_005045	ENSG00000189056	RELN	ETL7|LIS2|PRO1598|RL	reelin	protein-coding	intron	0	0	0	0
offtarget961	961	chr7	102236432	102236433	-	0	0	0	0	1	1	CasOFF	intron (NM_001277335, intron 9 of 19).2	intron (NM_001277335, intron 9 of 19).2	20771	NM_001277335	100271927	Hs.530089	NM_001277335	ENSG00000170667	RASA4B	-	RAS p21 protein activator 4B	protein-coding	intron	0	0	0	0
offtarget962	962	chr7	102137267	102137268	-	0	0	0	0	1	1	CasOFF	intron (NM_001277335, intron 9 of 19)	intron (NM_001277335, intron 9 of 19)	-17898	NM_006234	5439	Hs.654952	NM_006234	ENSG00000005075	POLR2J	POLR2J1|RPB11|RPB11A|RPB11m|hRPB14	RNA polymerase II subunit J	protein-coding	intron	0	0	0	0
offtarget963	963	chr7	101999586	101999587	-	0	0	0	0	1	1	CasOFF	Intergenic	Intergenic	-2697	NM_001146210	729597	Hs.489449	NM_001146210	ENSG00000260097	SPDYE6	-	speedy/RINGO cell cycle regulator family member E6	protein-coding	Intergenic	0	0	0	0
offtarget964	964	chr7	101261457	101261479	+	1	0	0	0	0	1	Patient1	intron (NM_138403, intron 5 of 7)	intron (NM_138403, intron 5 of 7)	11109	NM_138403	93408	Hs.247831	NM_138403	ENSG00000106436	MYL10	MYLC2PL|PLRLC	myosin light chain 10	protein-coding	intron	0	0	0	0
offtarget965	965	chr7	101036066	101036067	-	0	0	0	0	1	1	CasOFF	intron (NM_001278563, intron 1 of 13)	intron (NM_001278563, intron 1 of 13)	29910	NM_001278563	136227	Hs.654854	NM_133457	ENSG00000160963	COL26A1	EMI6|EMID2|EMU2|SH2B	collagen type XXVI alpha 1 chain	protein-coding	intron	0	0	0	0
offtarget966	966	chr7	100850827	100850828	+	0	0	0	0	1	1	CasOFF	intron (NM_001084, intron 17 of 18)	intron (NM_001084, intron 17 of 18)	-6510	NM_178176	346606	Hs.512217	NM_178176	ENSG00000106384	MOGAT3	DC7|DGAT2L2|MGAT3	monoacylglycerol O-acyltransferase 3	protein-coding	intron	0	0	0	0
offtarget967	967	chr6_ssto_hap7	3189098	3189120	-	0	0	0	1	0	1	CRISPOR	intron (NM_001363689, intron 4 of 20)	intron (NM_001363689, intron 4 of 20)	1015	NM_025256	10919	Hs.709218	NM_006709	ENSG00000204371	EHMT2	BAT8|C6orf30|G9A|GAT8|KMT1C|NG36	euchromatic histone lysine methyltransferase 2	protein-coding	intron	0	0	0	0
offtarget968	968	chr6_ssto_hap7	1981202	1981224	-	0	0	0	1	0	1	CRISPOR	Intergenic	L2a|LINE|L2	-1740	NM_001134870	170954	Hs.101150	NM_133471	ENSG00000146112	PPP1R18	HKMT1098|KIAA1949	protein phosphatase 1 regulatory subunit 18	protein-coding	Intergenic	0	0	0	0
offtarget969	969	chr6_qbl_hap6	4395033	4395055	+	0	0	0	1	0	1	CRISPOR	exon (NM_021976, exon 9 of 10).2	exon (NM_021976, exon 9 of 10).2	-2577	NM_080680	1302	Hs.390171	NM_080679	ENSG00000204248	COL11A2	DFNA13|DFNB53|FBCG2|HKE5|OSMEDA|OSMEDB|PARP|STL3	collagen type XI alpha 2 chain	protein-coding	exon	0	0	0	0
offtarget970	970	chr6_qbl_hap6	3150146	3150168	-	0	0	0	1	0	1	CRISPOR	intron (NM_001363689, intron 10 of 26).6	intron (NM_001363689, intron 10 of 26).6	8400	NM_001318833	10919	Hs.709218	NM_006709	ENSG00000204371	EHMT2	BAT8|C6orf30|G9A|GAT8|KMT1C|NG36	euchromatic histone lysine methyltransferase 2	protein-coding	intron	0	0	0	0
offtarget971	971	chr6_qbl_hap6	1941831	1941853	-	0	0	0	1	0	1	CRISPOR	intron (NM_001134870, intron 2 of 3).6	L2a|LINE|L2	5513	NM_133471	170954	Hs.101150	NM_133471	ENSG00000146112	PPP1R18	HKMT1098|KIAA1949	protein phosphatase 1 regulatory subunit 18	protein-coding	intron	0	0	0	0
offtarget972	972	chr6_mcf_hap5	4636574	4636596	+	0	0	0	1	0	1	CRISPOR	exon (NM_001270401, exon 9 of 10)	exon (NM_001270401, exon 9 of 10)	-2576	NM_080679	1302	Hs.390171	NM_080679	ENSG00000204248	COL11A2	DFNA13|DFNB53|FBCG2|HKE5|OSMEDA|OSMEDB|PARP|STL3	collagen type XI alpha 2 chain	protein-coding	exon	0	0	0	0
offtarget973	973	chr6_mcf_hap5	3236228	3236250	-	0	0	0	1	0	1	CRISPOR	intron (NM_001363689, intron 10 of 26).5	intron (NM_001363689, intron 10 of 26).5	8407	NM_001318833	10919	Hs.709218	NM_006709	ENSG00000204371	EHMT2	BAT8|C6orf30|G9A|GAT8|KMT1C|NG36	euchromatic histone lysine methyltransferase 2	protein-coding	intron	0	0	0	0
offtarget974	974	chr6_mcf_hap5	2030783	2030805	-	0	0	0	1	0	1	CRISPOR	intron (NM_133471, intron 1 of 2).5	L2a|LINE|L2	5513	NM_133471	170954	Hs.101150	NM_133471	ENSG00000146112	PPP1R18	HKMT1098|KIAA1949	protein phosphatase 1 regulatory subunit 18	protein-coding	intron	0	0	0	0
offtarget975	975	chr6_mann_hap4	4620126	4620148	+	0	0	0	1	0	1	CRISPOR	exon (NM_001270401, exon 9 of 10).4	exon (NM_001270401, exon 9 of 10).4	-2577	NM_080679	1302	Hs.390171	NM_080679	ENSG00000204248	COL11A2	DFNA13|DFNB53|FBCG2|HKE5|OSMEDA|OSMEDB|PARP|STL3	collagen type XI alpha 2 chain	protein-coding	exon	0	0	0	0
offtarget976	976	chr6_mann_hap4	1996994	1997016	-	0	0	0	1	0	1	CRISPOR	intron (NM_001134870, intron 2 of 3).7	L2a|LINE|L2	5513	NM_133471	170954	Hs.101150	NM_133471	ENSG00000146112	PPP1R18	HKMT1098|KIAA1949	protein phosphatase 1 regulatory subunit 18	protein-coding	intron	0	0	0	0
offtarget977	977	chr6_dbb_hap3	4444117	4444139	+	0	0	0	1	0	1	CRISPOR	exon (NM_001270401, exon 9 of 10).3	exon (NM_001270401, exon 9 of 10).3	-2576	NM_080679	1302	Hs.390171	NM_080679	ENSG00000204248	COL11A2	DFNA13|DFNB53|FBCG2|HKE5|OSMEDA|OSMEDB|PARP|STL3	collagen type XI alpha 2 chain	protein-coding	exon	0	0	0	0
offtarget978	978	chr6_dbb_hap3	3141937	3141959	-	0	0	0	1	0	1	CRISPOR	intron (NM_001363689, intron 10 of 26).4	intron (NM_001363689, intron 10 of 26).4	8400	NM_001318833	10919	Hs.709218	NM_006709	ENSG00000204371	EHMT2	BAT8|C6orf30|G9A|GAT8|KMT1C|NG36	euchromatic histone lysine methyltransferase 2	protein-coding	intron	0	0	0	0
offtarget979	979	chr6_dbb_hap3	1942560	1942582	-	0	0	0	1	0	1	CRISPOR	intron (NM_133471, intron 1 of 2).3	L2a|LINE|L2	5513	NM_133471	170954	Hs.101150	NM_133471	ENSG00000146112	PPP1R18	HKMT1098|KIAA1949	protein phosphatase 1 regulatory subunit 18	protein-coding	intron	0	0	0	0
offtarget980	980	chr6_cox_hap2	4606646	4606668	+	0	0	0	1	0	1	CRISPOR	exon (NM_001270401, exon 9 of 10).5	exon (NM_001270401, exon 9 of 10).5	-2576	NM_080679	1302	Hs.390171	NM_080679	ENSG00000204248	COL11A2	DFNA13|DFNB53|FBCG2|HKE5|OSMEDA|OSMEDB|PARP|STL3	collagen type XI alpha 2 chain	protein-coding	exon	0	0	0	0
offtarget981	981	chr6_cox_hap2	3366109	3366131	-	0	0	0	1	0	1	CRISPOR	intron (NM_001318833, intron 11 of 27).6	intron (NM_001318833, intron 11 of 27).6	8400	NM_001318833	10919	Hs.709218	NM_006709	ENSG00000204371	EHMT2	BAT8|C6orf30|G9A|GAT8|KMT1C|NG36	euchromatic histone lysine methyltransferase 2	protein-coding	intron	0	0	0	0
offtarget982	982	chr6_cox_hap2	2160971	2160993	-	0	0	0	1	0	1	CRISPOR	intron (NM_001134870, intron 2 of 3).5	L2a|LINE|L2	5513	NM_133471	170954	Hs.101150	NM_133471	ENSG00000146112	PPP1R18	HKMT1098|KIAA1949	protein phosphatase 1 regulatory subunit 18	protein-coding	intron	0	0	0	0
offtarget983	983	chr6_apd_hap1	3171109	3171131	-	0	0	0	1	0	1	CRISPOR	intron (NM_006709, intron 11 of 27).6	intron (NM_006709, intron 11 of 27).6	8407	NM_001318833	10919	Hs.709218	NM_006709	ENSG00000204371	EHMT2	BAT8|C6orf30|G9A|GAT8|KMT1C|NG36	euchromatic histone lysine methyltransferase 2	protein-coding	intron	0	0	0	0
offtarget984	984	chr6_apd_hap1	1960544	1960566	-	0	0	0	1	0	1	CRISPOR	intron (NM_133471, intron 1 of 2)	L2a|LINE|L2	5513	NM_133471	170954	Hs.101150	NM_133471	ENSG00000146112	PPP1R18	HKMT1098|KIAA1949	protein phosphatase 1 regulatory subunit 18	protein-coding	intron	0	0	0	0
offtarget985	985	chr6	99791628	99791650	-	0	0	0	1	0	1	CRISPOR	intron (NM_001346530, intron 1 of 5)	intron (NM_001346530, intron 1 of 5)	5911	NM_032511	84553	Hs.573245	NM_032511	ENSG00000146267	FAXC	C6orf168|dJ273F20	failed axon connections homolog, metaxin like GST domain containing	protein-coding	intron	0	0	0	0
offtarget986	986	chr6	99791624	99791625	-	0	0	0	0	1	1	CasOFF	intron (NM_001346530, intron 1 of 5)	intron (NM_001346530, intron 1 of 5)	5926	NM_032511	84553	Hs.573245	NM_032511	ENSG00000146267	FAXC	C6orf168|dJ273F20	failed axon connections homolog, metaxin like GST domain containing	protein-coding	intron	0	0	0	0
offtarget987	987	chr6	91326237	91326260	+	1	0	0	0	0	1	Patient1	Intergenic	Intergenic	-29457	NM_003188	6885	Hs.594838	NM_003188	ENSG00000135341	MAP3K7	CSCF|FMD2|MEKK7|TAK1|TGF1a	mitogen-activated protein kinase kinase kinase 7	protein-coding	Intergenic	0	0	0	0
offtarget988	988	chr6	7209186	7209209	+	1	0	0	0	0	1	Patient1	intron (NM_001003699, intron 6 of 12)	MIR|SINE|MIR	101003	NM_001003699	6239	Hs.298248	NM_002955	ENSG00000124782	RREB1	FINB|HNT|LZ321|RREB-1|Zep-1	ras responsive element binding protein 1	protein-coding	intron	0	0	0	0
offtarget989	989	chr6	56331344	56331345	-	1	0	0	0	0	1	Patient1	intron (NM_001144769, intron 92 of 96)	intron (NM_001144769, intron 92 of 96)	-72429	NM_001318752	81578	Hs.47629	NM_030820	ENSG00000124749	COL21A1	COLA1L|FP633	collagen type XXI alpha 1 chain	protein-coding	intron	0	0	0	0
offtarget990	990	chr6	56180001	56180024	+	1	0	0	0	0	1	Patient1	intron (NM_001318752, intron 1 of 28)	intron (NM_001318752, intron 1 of 28)	-67634	NR_134849	81578	Hs.47629	NM_030820	ENSG00000124749	COL21A1	COLA1L|FP633	collagen type XXI alpha 1 chain	protein-coding	intron	0	0	0	0
offtarget991	991	chr6	52762221	52762244	-	1	0	0	0	0	1	Patient1	intron (NM_000847, intron 6 of 6)	intron (NM_000847, intron 6 of 6)	12264	NM_000847	2940	Hs.102484	NM_000847	ENSG00000174156	GSTA3	GSTA3-3|GTA3	glutathione S-transferase alpha 3	protein-coding	intron	0	0	0	0
offtarget992	992	chr6	5111966	5111967	+	0	0	0	0	1	1	CasOFF	intron (NR_104418, intron 1 of 1)	MIR3|SINE|MIR	26246	NM_001145115	648791	Hs.653089	NM_001145115	ENSG00000219607	PPP1R3G	-	protein phosphatase 1 regulatory subunit 3G	protein-coding	intron	0	0	0	0
offtarget993	993	chr6	46249781	46249804	-	1	0	0	0	0	1	Patient1	intron (NR_125838, intron 1 of 3)	L2a|LINE|L2	5731	NR_125838	101926915	Hs.575377	NR_125838		LOC101926915	-	uncharacterized LOC101926915	ncRNA	intron	0	0	0	0
offtarget994	994	chr6	43823771	43823794	-	1	0	0	0	0	1	Patient1	Intergenic	Intergenic	-3712	NR_149142	285857	Hs.582798	NR_149142	ENSG00000283215	LINC02537	-	long intergenic non-protein coding RNA 2537	ncRNA	Intergenic	0	0	0	0
offtarget995	995	chr6	43142305	43142327	+	0	0	0	1	0	1	CRISPOR	intron (NM_001292001, intron 2 of 6)	intron (NM_001292001, intron 2 of 6)	2182	NM_001292001	6722	Hs.520140	NM_003131	ENSG00000112658	SRF	MCM1	serum response factor	protein-coding	intron	0	0	0	0
offtarget996	996	chr6	43142304	43142305	+	0	0	0	0	1	1	CasOFF	intron (NM_001292001, intron 2 of 6)	intron (NM_001292001, intron 2 of 6)	2170	NM_001292001	6722	Hs.520140	NM_003131	ENSG00000112658	SRF	MCM1	serum response factor	protein-coding	intron	0	0	0	0
offtarget997	997	chr6	42738810	42738833	-	1	0	0	0	0	1	Patient1	intron (NM_001318819, intron 1 of 13)	intron (NM_001318819, intron 1 of 13)	-12413	NR_134654	401261	Hs.656652	NM_001004322		LOC401261	-	uncharacterized LOC401261	ncRNA	intron	0	0	0	0
offtarget998	998	chr6	42738807	42738808	-	0	0	0	0	1	1	CasOFF	intron (NM_001318819, intron 1 of 13)	intron (NM_001318819, intron 1 of 13)	-12427	NR_134654	401261	Hs.656652	NM_001004322		LOC401261	-	uncharacterized LOC401261	ncRNA	intron	0	0	0	0
offtarget999	999	chr6	41439934	41439935	-	1	0	0	0	0	1	Patient1	Intergenic	L2a|LINE|L2	-30237	NR_120347	103106903	Hs.563396	NR_120347	ENSG00000226917	LINC01276	-	long intergenic non-protein coding RNA 1276	ncRNA	Intergenic	0	0	0	0
offtarget1000	1000	chr6	41439931	41439932	-	0	0	0	0	1	1	CasOFF	Intergenic	L2a|LINE|L2	-30251	NR_120347	103106903	Hs.563396	NR_120347	ENSG00000226917	LINC01276	-	long intergenic non-protein coding RNA 1276	ncRNA	Intergenic	0	0	0	0
offtarget1001	1001	chr6	40313158	40313180	-	0	0	0	1	0	1	CRISPOR	intron (NR_038887, intron 2 of 2)	intron (NR_038887, intron 2 of 2)	10576	NR_038887	401260	Hs.654837	NM_001001705		LINC00951	-	long intergenic non-protein coding RNA 951	ncRNA	intron	0	0	0	0
offtarget1002	1002	chr6	40313154	40313155	-	0	0	0	0	1	1	CasOFF	intron (NR_038887, intron 2 of 2)	intron (NR_038887, intron 2 of 2)	10591	NR_038887	401260	Hs.654837	NM_001001705		LINC00951	-	long intergenic non-protein coding RNA 951	ncRNA	intron	0	0	0	0
offtarget1003	1003	chr6	39899334	39899335	+	0	0	0	0	1	1	CasOFF	intron (NM_001358530, intron 1 of 10)	intron (NM_001358530, intron 1 of 10)	2628	NM_001358534	4337	Hs.357128	NM_005942	ENSG00000124615	MOCS1	MIG11|MOCOD|MOCS1A|MOCS1B	molybdenum cofactor synthesis 1	protein-coding	intron	0	0	0	0
offtarget1004	1004	chr6	39826281	39826304	+	0	0	1	0	0	1	HUDEP	intron (NM_015345, intron 2 of 24)	L2c|LINE|L2	38864	NR_125831	100505635	Hs.668513	NR_125831	ENSG00000235033	LOC100505635	-	uncharacterized LOC100505635	ncRNA	intron	0	0	0	0
offtarget1005	1005	chr6	36652901	36652924	-	1	0	0	0	0	1	Patient1	intron (NM_078467, intron 3 of 3)	AluJo|SINE|Alu	6421	NM_000389	1026	Hs.370771	NM_000389	ENSG00000124762	CDKN1A	CAP20|CDKN1|CIP1|MDA-6|P21|SDI1|WAF1|p21CIP1	cyclin dependent kinase inhibitor 1A	protein-coding	intron	0	0	0	0
offtarget1006	1006	chr6	35529125	35529147	+	0	0	0	1	0	1	CRISPOR	Intergenic	L1M3|LINE|L1	-48463	NM_003322	7287	Hs.485208	NM_003322	ENSG00000112041	TULP1	LCA15|RP14|TUBL1	TUB like protein 1	protein-coding	Intergenic	0	0	0	0
offtarget1007	1007	chr6	3435910	3435933	+	1	0	0	0	0	1	Patient1	intron (NM_021945, intron 1 of 10)	intron (NM_021945, intron 1 of 10)	9326	NR_104448	63027	Hs.713588	NM_015482	ENSG00000137266	SLC22A23	C6orf85	solute carrier family 22 member 23	protein-coding	intron	0	0	0	0
offtarget1008	1008	chr6	33989449	33989471	-	0	0	0	1	0	1	CRISPOR	3' UTR (NM_001256809, exon 9 of 9)	3' UTR (NM_001256809, exon 9 of 9)	-21632	NR_031681	100302123		NR_031681	ENSG00000221697	MIR1275	MIRN1275|hsa-mir-1275|mir-1275	microRNA 1275	ncRNA	3' UTR	0	0	0	0
offtarget1009	1009	chr6	33162809	33162810	+	0	1	0	0	0	1	Patient2	exon (NM_021976, exon 9 of 10)	exon (NM_021976, exon 9 of 10)	-2575	NM_080680	1302	Hs.390171	NM_080679	ENSG00000204248	COL11A2	DFNA13|DFNB53|FBCG2|HKE5|OSMEDA|OSMEDB|PARP|STL3	collagen type XI alpha 2 chain	protein-coding	exon	0	0	0	0
offtarget1010	1010	chr6	33036625	33036626	+	0	0	0	0	1	1	CasOFF	intron (NM_033554, intron 3 of 4).6	intron (NM_033554, intron 3 of 4).6	4829	NM_033554	3113	Hs.347270	NM_033554	ENSG00000231389	HLA-DPA1	DP(W3)|DP(W4)|DPA1|HLA-DP1A|HLADP|HLASB|PLT1	major histocompatibility complex, class II, DP alpha 1	protein-coding	intron	0	0	0	0
offtarget1011	1011	chr6	31856355	31856377	-	0	0	0	1	0	1	CRISPOR	intron (NM_025256, intron 10 of 26).5	intron (NM_025256, intron 10 of 26).5	8400	NM_001318833	10919	Hs.709218	NM_006709	ENSG00000204371	EHMT2	BAT8|C6orf30|G9A|GAT8|KMT1C|NG36	euchromatic histone lysine methyltransferase 2	protein-coding	intron	0	0	0	0
offtarget1012	1012	chr6	3133577	3133600	-	1	0	0	0	0	1	Patient1	intron (NR_026649, intron 4 of 7)	intron (NR_026649, intron 4 of 7)	14643	NM_004332	670	Hs.10136	NM_004332	ENSG00000137274	BPHL	BPH-RP|MCNAA|VACVASE	biphenyl hydrolase like	protein-coding	intron	0	0	0	0
offtarget1013	1013	chr6	30910115	30910116	+	0	0	0	0	1	1	CasOFF	intron (NM_080870, intron 1 of 2).4	intron (NM_080870, intron 1 of 2).4	1365	NM_080870	135656	Hs.631993	NM_080870	ENSG00000168631	MUCL3	C6orf37|DPCR1|PBLT	mucin like 3	protein-coding	intron	0	0	0	0
offtarget1014	1014	chr6	30648898	30648920	-	0	0	0	1	0	1	CRISPOR	intron (NM_133471, intron 1 of 2).6	L2a|LINE|L2	5513	NM_133471	170954	Hs.101150	NM_133471	ENSG00000146112	PPP1R18	HKMT1098|KIAA1949	protein phosphatase 1 regulatory subunit 18	protein-coding	intron	0	0	0	0
offtarget1015	1015	chr6	30648894	30648895	-	0	0	0	0	1	1	CasOFF	intron (NM_133471, intron 1 of 2).6	L2a|LINE|L2	5528	NM_133471	170954	Hs.101150	NM_133471	ENSG00000146112	PPP1R18	HKMT1098|KIAA1949	protein phosphatase 1 regulatory subunit 18	protein-coding	intron	0	0	0	0
offtarget1016	1016	chr6	30497044	30497045	+	0	0	0	0	1	1	CasOFF	Intergenic	Intergenic	13001	NR_149088	111082993		NR_149088		LINC02569	TCONS_00011283	long intergenic non-protein coding RNA 2569	ncRNA	Intergenic	0	0	0	0
offtarget1017	1017	chr6	30115649	30115672	-	1	0	0	0	0	1	Patient1	3' UTR (NM_001286633, exon 6 of 6)	3' UTR (NM_001286633, exon 6 of 6)	11150	NM_138700	135644	Hs.509439	NM_138700	ENSG00000204614	TRIM40	RNF35	tripartite motif containing 40	protein-coding	3' UTR	0	0	0	0
offtarget1018	1018	chr6	30115646	30115647	-	0	0	0	0	1	1	CasOFF	3' UTR (NM_001286633, exon 6 of 6)	3' UTR (NM_001286633, exon 6 of 6)	11136	NM_138700	135644	Hs.509439	NM_138700	ENSG00000204614	TRIM40	RNF35	tripartite motif containing 40	protein-coding	3' UTR	0	0	0	0
offtarget1019	1019	chr6	27844110	27844133	+	1	0	0	0	0	1	Patient1	Intergenic	AluSz6|SINE|Alu	-2832	NM_003546	8368	Hs.533295	NM_003546	ENSG00000275126	HIST1H4L	H4.k|H4/k|H4FK	histone cluster 1 H4 family member l	protein-coding	Intergenic	0	0	0	0
offtarget1020	1020	chr6	27596634	27596657	+	1	0	0	0	0	1	Patient1	Intergenic	LTR33|LTR|ERVL	-65169	NR_038293	100507173	Hs.635987	NR_038292	ENSG00000281706	LINC01012	-	long intergenic non-protein coding RNA 1012	ncRNA	Intergenic	0	0	0	0
offtarget1021	1021	chr6	2475689	2475690	+	0	0	0	0	1	1	CasOFF	Intergenic	Intergenic	-159045	NR_149118	105374885		NR_149118		LINC02521	-	long intergenic non-protein coding RNA 2521	ncRNA	Intergenic	0	0	0	0
offtarget1022	1022	chr6	20015930	20015952	-	0	0	0	1	0	1	CRISPOR	Intergenic	Intergenic	178340	NM_001546	3400	Hs.519601	NM_001546	ENSG00000172201	ID4	IDB4|bHLHb27	inhibitor of DNA binding 4, HLH protein	protein-coding	Intergenic	0	0	0	0
offtarget1023	1023	chr6	170628510	170628533	+	0	1	0	0	0	1	Patient2	intron (NM_032448, intron 2 of 10)	AluSq|SINE|Alu	-11328	NR_039787	100616430		NR_039787	ENSG00000266245	MIR4644	-	microRNA 4644	ncRNA	intron	0	0	0	0
offtarget1024	1024	chr6	169767869	169767892	-	1	0	0	0	0	1	Patient1	Intergenic	MLT1B|LTR|ERVL-MaLR	-113671	NM_003247	7058	Hs.371147	NM_003247	ENSG00000186340	THBS2	TSP2	thrombospondin 2	protein-coding	Intergenic	0	0	0	0
offtarget1025	1025	chr6	169579148	169579149	+	0	0	0	0	1	1	CasOFF	intron (NR_125863, intron 2 of 2)	intron (NR_125863, intron 2 of 2)	3687	NR_125863	101929504	Hs.147721	NR_125863	ENSG00000261039	LINC02544	-	long intergenic non-protein coding RNA 2544	ncRNA	intron	0	0	0	0
offtarget1026	1026	chr6	168403099	168403121	+	0	0	0	1	0	1	CRISPOR	Intergenic	Intergenic	-5353	NR_103750	100505879	Hs.225962	NM_014354	ENSG00000229921	KIF25-AS1	C6orf54|HGC6.1.1|NCRNA00300	KIF25 antisense RNA 1	ncRNA	Intergenic	0	0	0	0
offtarget1027	1027	chr6	167727180	167727203	-	1	0	0	0	0	1	Patient1	intron (NM_018974, intron 7 of 7)	intron (NM_018974, intron 7 of 7)	-11383	NM_031949	83887	Hs.520554	NM_031949	ENSG00000120440	TTLL2	C6orf104|NYD-TSPG|dJ366N23.3	tubulin tyrosine ligase like 2	protein-coding	intron	0	0	0	0
offtarget1028	1028	chr6	167370691	167370692	-	0	0	0	0	1	1	CasOFF	promoter-TSS (NM_003730)	promoter-TSS (NM_003730)	-653	NM_003730	8635	Hs.529989	NM_003730	ENSG00000026297	RNASET2	RNASE6PL|bA514O12.3	ribonuclease T2	protein-coding	promoter	0	0	0	0
offtarget1029	1029	chr6	167163770	167163793	-	1	0	0	0	0	1	Patient1	intron (NM_001006932, intron 2 of 21)	intron (NM_001006932, intron 2 of 21)	112232	NM_001318937	6196	Hs.655277	NM_021135	ENSG00000071242	RPS6KA2	HU-2|MAPKAPK1C|RSK|RSK3|S6K-alpha|S6K-alpha2|p90-RSK3|p90RSK2|pp90RSK3	ribosomal protein S6 kinase A2	protein-coding	intron	0	0	0	0
offtarget1030	1030	chr6	162320178	162320200	+	0	0	0	1	0	1	CRISPOR	intron (NM_013987, intron 5 of 10)	intron (NM_013987, intron 5 of 10)	428180	NR_134594	105378098	Hs.691066	NR_134593		LOC105378098	-	uncharacterized LOC105378098	ncRNA	intron	0	0	0	0
offtarget1031	1031	chr6	161675356	161675379	-	1	0	0	0	0	1	Patient1	intron (NM_020133, intron 1 of 8)	intron (NM_020133, intron 1 of 8)	19726	NM_020133	56895	Hs.353175	NM_020133	ENSG00000026652	AGPAT4	1-AGPAT4|LPAAT-delta|dJ473J16.2	1-acylglycerol-3-phosphate O-acyltransferase 4	protein-coding	intron	0	0	0	0
offtarget1032	1032	chr6	160537729	160537752	-	1	0	0	0	0	1	Patient1	Intergenic	Intergenic	-5107	NM_003057	6580	Hs.117367	NM_003057	ENSG00000175003	SLC22A1	HOCT1|OCT1|oct1_cds	solute carrier family 22 member 1	protein-coding	Intergenic	0	0	0	0
offtarget1033	1033	chr6	160244518	160244541	+	0	1	0	0	0	1	Patient2	Intergenic	Intergenic	23221	NM_001271862	154197	Hs.349077	NM_173516	ENSG00000146453	PNLDC1	HsPNLDC1	PARN like, ribonuclease domain containing 1	protein-coding	Intergenic	0	0	0	0
offtarget1034	1034	chr6	159155320	159155321	-	0	0	0	0	1	1	CasOFF	intron (NM_001318745, intron 8 of 14)	intron (NM_001318745, intron 8 of 14)	30465	NR_037482	100500851		NR_037482	ENSG00000265558	MIR3918	mir-3918	microRNA 3918	ncRNA	intron	0	0	0	0
offtarget1035	1035	chr6	158075166	158075167	-	0	0	0	0	1	1	CasOFF	intron (NM_153746, intron 8 of 8)	intron (NM_153746, intron 8 of 8)	125002	NR_037463	100500899		NR_037463	ENSG00000266617	MIR3692	-	microRNA 3692	ncRNA	intron	0	0	0	0
offtarget1036	1036	chr6	156847507	156847530	-	1	0	0	0	0	1	Patient1	Intergenic	Intergenic	147634	NR_145751	109617011		NR_145751	ENSG00000212295	SNORD28B	-	small nucleolar RNA, C/D box 28B	snoRNA	Intergenic	0	0	0	0
offtarget1037	1037	chr6	152328388	152328410	+	0	0	0	1	0	1	CRISPOR	intron (NM_000125, intron 4 of 7)	intron (NM_000125, intron 4 of 7)	-141363	NR_036121	100423029		NR_036121	ENSG00000266423	MIR3163	-	microRNA 3163	ncRNA	intron	0	0	0	0
offtarget1038	1038	chr6	152328387	152328388	+	0	0	0	0	1	1	CasOFF	intron (NM_000125, intron 4 of 7)	intron (NM_000125, intron 4 of 7)	-141375	NR_036121	100423029		NR_036121	ENSG00000266423	MIR3163	-	microRNA 3163	ncRNA	intron	0	0	0	0
offtarget1039	1039	chr6	148708901	148708924	+	1	0	0	0	0	1	Patient1	intron (NM_015278, intron 1 of 19)	AluSg4|SINE|Alu	44938	NM_015278	23328	Hs.193133	NM_015278	ENSG00000111961	SASH1	CAPOK|DUH1|SH3D6A|dJ323M4.1	SAM and SH3 domain containing 1	protein-coding	intron	0	0	0	0
offtarget1040	1040	chr6	146290949	146290971	-	0	0	0	1	0	1	CRISPOR	Intergenic	Intergenic	-5466	NM_001370328	257218	Hs.723297	NM_173082	ENSG00000146414	SHPRH	bA545I5.2	SNF2 histone linker PHD RING helicase	protein-coding	Intergenic	0	0	0	0
offtarget1041	1041	chr6	146290945	146290946	-	0	0	0	0	1	1	CasOFF	Intergenic	Intergenic	-5451	NM_001370328	257218	Hs.723297	NM_173082	ENSG00000146414	SHPRH	bA545I5.2	SNF2 histone linker PHD RING helicase	protein-coding	Intergenic	0	0	0	0
offtarget1042	1042	chr6	145740337	145740359	-	0	0	0	1	0	1	CRISPOR	Intergenic	Intergenic	267665	NM_001368132	7957	Hs.486696	NM_005670	ENSG00000112425	EPM2A	EPM2|MELF	EPM2A glucan phosphatase, laforin	protein-coding	Intergenic	0	0	0	0
offtarget1043	1043	chr6	144683447	144683470	-	0	0	1	0	0	1	HUDEP	intron (NM_007124, intron 1 of 73)	intron (NM_007124, intron 1 of 73)	-43333	NR_132778	106635530		NR_132778		SNORA98	-	small nucleolar RNA, H/ACA box 98	snoRNA	intron	0	0	0	0
offtarget1044	1044	chr6	13755040	13755063	+	1	0	0	0	0	1	Patient1	Intergenic	L2c|LINE|L2	-42984	NM_005493	10048	Hs.708182	NM_005493	ENSG00000010017	RANBP9	BPM-L|BPM90|RANBPM|RanBP7	RAN binding protein 9	protein-coding	Intergenic	0	0	0	0
offtarget1045	1045	chr6	111863287	111863310	-	1	0	0	0	0	1	Patient1	intron (NR_034109, intron 1 of 1)	MLT1I|LTR|ERVL-MaLR	25184	NM_001164283	10758	Hs.561514	NM_147200	ENSG00000056972	TRAF3IP2	ACT1|C6orf2|C6orf4|C6orf5|C6orf6|CANDF8|CIKS|PSORS13	TRAF3 interacting protein 2	protein-coding	intron	0	0	0	0
offtarget1046	1046	chr6	111273392	111273415	-	1	0	0	0	0	1	Patient1	Intergenic	MamRep38|DNA|hAT	-6506	NM_138408	112495	Hs.418520	NM_138408	ENSG00000155115	GTF3C6	C6orf51|TFIIIC35|bA397G5.3	general transcription factor IIIC subunit 6	protein-coding	Intergenic	0	0	0	0
offtarget1047	1047	chr6	110721785	110721808	-	1	0	0	0	0	1	Patient1	intron (NR_160546, intron 2 of 2)	intron (NR_160546, intron 2 of 2)	14982	NM_001368171	8528	Hs.591348	NM_003649	ENSG00000203797	DDO	DASOX|DDO-1|DDO-2	D-aspartate oxidase	protein-coding	intron	0	0	0	0
offtarget1048	1048	chr6	109192412	109192413	-	0	0	0	0	1	1	CasOFF	intron (NM_032131, intron 4 of 17)	L2a|LINE|L2	22787	NM_032131	84071	Hs.645481	NM_032131	ENSG00000118690	ARMC2	SPGF38|bA787I22.1	armadillo repeat containing 2	protein-coding	intron	0	0	0	0
offtarget1049	1049	chr6	108067871	108067894	-	1	0	0	0	0	1	Patient1	intron (NM_001286408, intron 3 of 6)	intron (NM_001286408, intron 3 of 6)	-14528	NM_001286409	256380	Hs.486109	NM_198081	ENSG00000146285	SCML4	dJ47M23.1	Scm polycomb group protein like 4	protein-coding	intron	0	0	0	0
offtarget1050	1050	chr6	106558248	106558271	+	0	1	0	0	0	1	Patient2	TTS (NM_001198)	TTS (NM_001198)	11443	NM_182907	639	Hs.436023	NM_001198	ENSG00000057657	PRDM1	BLIMP1|PRDI-BF1	PR/SET domain 1	protein-coding	TTS	0	0	0	0
offtarget1051	1051	chr6	106127127	106127149	+	0	0	0	1	0	1	CRISPOR	Intergenic	Intergenic	-276181	NM_002726	5550	Hs.436564	NM_002726	ENSG00000085377	PREP	PE|PEP	prolyl endopeptidase	protein-coding	Intergenic	0	0	0	0
offtarget1052	1052	chr6	106127126	106127127	+	0	0	0	0	1	1	CasOFF	Intergenic	Intergenic	-276169	NM_002726	5550	Hs.436564	NM_002726	ENSG00000085377	PREP	PE|PEP	prolyl endopeptidase	protein-coding	Intergenic	0	0	0	0
offtarget1053	1053	chr6	10494387	10494409	-	1	0	0	0	0	1	Patient1	Intergenic	Intergenic	-27170	NM_145649	2651	Hs.519884	NM_001491	ENSG00000111846	GCNT2	CCAT|CTRCT13|GCNT2C|GCNT5|IGNT|II|NACGT1|NAGCT1|ULG3|bA360O19.2|bA421M1.1	glucosaminyl (N-acetyl) transferase 2 (I blood group)	protein-coding	Intergenic	0	0	0	0
offtarget1054	1054	chr6	100841306	100841329	-	1	0	0	0	0	1	Patient1	intron (NM_005068, intron 10 of 10)	intron (NM_005068, intron 10 of 10)	70234	NM_005068	6492	Hs.520293	NM_005068	ENSG00000112246	SIM1	bHLHe14	SIM bHLH transcription factor 1	protein-coding	intron	0	0	0	0
offtarget1055	1055	chr5	93204891	93204892	-	0	0	0	0	1	1	CasOFF	intron (NM_032042, intron 7 of 10)	intron (NM_032042, intron 7 of 10)	-127585	NM_153216	134187	Hs.678995	NM_153216	ENSG00000248483	POU5F2	SPRM-1	POU domain class 5, transcription factor 2	protein-coding	intron	0	0	0	0
offtarget1056	1056	chr5	92572975	92572998	+	1	0	0	0	0	1	Patient1	Intergenic	MER44B|DNA|TcMar-Tigger	334063	NR_109825	441094	Hs.457407	NR_015369	ENSG00000237187	NR2F1-AS1	-	NR2F1 antisense RNA 1	ncRNA	Intergenic	0	0	0	0
offtarget1057	1057	chr5	9058382	9058405	+	1	0	0	0	0	1	Patient1	intron (NM_003966, intron 18 of 22)	MIRb|SINE|MIR	-4386	NR_039779	100616326		NR_039779	ENSG00000266415	MIR4636	mir-4636	microRNA 4636	ncRNA	intron	0	0	0	0
offtarget1058	1058	chr5	89657583	89657605	+	0	0	0	1	0	1	CRISPOR	Intergenic	L1MC|LINE|L1	48009	NM_001297765	1070	Hs.591767	NM_004365	ENSG00000153140	CETN3	CDC31|CEN3	centrin 3	protein-coding	Intergenic	0	0	0	0
offtarget1059	1059	chr5	86264182	86264183	-	0	0	0	0	1	1	CasOFF	Intergenic	Intergenic	146589	NR_036243	100422887		NR_036243	ENSG00000265919	MIR4280	-	microRNA 4280	ncRNA	Intergenic	0	0	0	0
offtarget1060	1060	chr5	83332787	83332809	-	1	0	0	0	0	1	Patient1	intron (NM_005711, intron 9 of 10)	intron (NM_005711, intron 9 of 10)	-316124	NM_001884	1404	Hs.2799	NM_001884	ENSG00000145681	HAPLN1	CRT1|CRTL1	hyaluronan and proteoglycan link protein 1	protein-coding	intron	0	0	0	0
offtarget1061	1061	chr5	81620418	81620419	+	0	0	0	0	1	1	CasOFF	Intergenic	Intergenic	45137	NM_001017971	92270	Hs.676227	NM_001017971	ENSG00000205464	ATP6AP1L	-	ATPase H+ transporting accessory protein 1 like	protein-coding	Intergenic	0	0	0	0
offtarget1062	1062	chr5	79281568	79281591	-	1	0	0	0	0	1	Patient1	intron (NM_001167741, intron 6 of 7)	intron (NM_001167741, intron 6 of 7)	5506	NM_001167741	345778	Hs.531418	NM_001010891	ENSG00000177034	MTX3	-	metaxin 3	protein-coding	intron	0	0	0	0
offtarget1063	1063	chr5	78314330	78314331	+	0	0	0	0	1	1	CasOFF	intron (NM_013391, intron 14 of 15)	L1ME1|LINE|L1	-32549	NM_198709	411	Hs.149103	NM_000046	ENSG00000113273	ARSB	ASB|G4S|MPS6	arylsulfatase B	protein-coding	intron	0	0	0	0
offtarget1064	1064	chr5	76151231	76151254	-	1	0	0	0	0	1	Patient1	intron (NM_130772, intron 1 of 4)	MSTA-int|LTR|ERVL-MaLR	5403	NM_130772	170591	Hs.482563	NM_130772	ENSG00000171643	S100Z	Gm625|S100-zeta	S100 calcium binding protein Z	protein-coding	intron	0	0	0	0
offtarget1065	1065	chr5	75295283	75295306	+	1	0	0	0	0	1	Patient1	Intergenic	MLT2B1|LTR|ERVL	-83914	NM_014979	22987	Hs.646953	NM_014979	ENSG00000122012	SV2C	-	synaptic vesicle glycoprotein 2C	protein-coding	Intergenic	0	0	0	0
offtarget1066	1066	chr5	68387327	68387350	-	1	0	0	0	0	1	Patient1	Intergenic	LTR46|LTR|ERV1	-2503	NM_001251969	64924	Hs.631975	NM_022902	ENSG00000145740	SLC30A5	ZNT5|ZNTL1|ZTL1|ZnT-5	solute carrier family 30 member 5	protein-coding	Intergenic	0	0	0	0
offtarget1067	1067	chr5	66455496	66455519	-	1	0	0	0	0	1	Patient1	intron (NM_001164664, intron 26 of 28)	intron (NM_001164664, intron 26 of 28)	37120	NM_005582	4064	Hs.87205	NM_005582	ENSG00000134061	CD180	LY64|Ly78|RP105	CD180 molecule	protein-coding	intron	0	0	0	0
offtarget1068	1068	chr5	63555099	63555122	+	0	1	0	0	0	1	Patient2	intron (NM_001323292, intron 5 of 6)	intron (NM_001323292, intron 5 of 6)	93440	NM_001323291	285671	Hs.657843	NM_178532	ENSG00000164197	RNF180	RINES	ring finger protein 180	protein-coding	intron	0	0	0	0
offtarget1069	1069	chr5	58473400	58473423	-	1	0	0	0	0	1	Patient1	intron (NM_001364600, intron 7 of 7)	MIR|SINE|MIR	98530	NM_001197220	5144	Hs.117545	NM_006203	ENSG00000113448	PDE4D	ACRDYS2|DPDE3|HSPDE4D|PDE43|PDE4DN2|STRK1	phosphodiesterase 4D	protein-coding	intron	0	0	0	0
offtarget1070	1070	chr5	57534681	57534682	-	0	0	0	0	1	1	CasOFF	Intergenic	Intergenic	-116513	NR_104669	101928569	Hs.319708	NR_104669		LINC02101	-	long intergenic non-protein coding RNA 2101	ncRNA	Intergenic	0	0	0	0
offtarget1071	1071	chr5	54291360	54291383	-	0	1	0	0	0	1	Patient2	Intergenic	Intergenic	-9950	NM_001135604	11082	Hs.129944	NM_007036	ENSG00000164283	ESM1	endocan	endothelial cell specific molecule 1	protein-coding	Intergenic	0	0	0	0
offtarget1072	1072	chr5	53744993	53745015	-	0	0	0	1	0	1	CRISPOR	Intergenic	Intergenic	-6525	NM_006308	8988	Hs.41707	NM_006308	ENSG00000169271	HSPB3	DHMN2C|HMN2C|HSPL27	heat shock protein family B (small) member 3	protein-coding	Intergenic	0	0	0	0
offtarget1073	1073	chr5	4730810	4730832	-	0	0	0	1	0	1	CRISPOR	Intergenic	Intergenic	-42773	NR_104619	101929153	Hs.385526	NR_104619	ENSG00000249521	LINC02114	-	long intergenic non-protein coding RNA 2114	ncRNA	Intergenic	0	0	0	0
offtarget1074	1074	chr5	41057606	41057607	-	0	0	0	0	1	1	CasOFF	intron (NM_173489, intron 7 of 41)	intron (NM_173489, intron 7 of 41)	13838	NM_173489	133558	Hs.97714	NM_173489	ENSG00000171495	MROH2B	HEATR7B2|SPIF	maestro heat like repeat family member 2B	protein-coding	intron	0	0	0	0
offtarget1075	1075	chr5	38665654	38665655	+	1	0	0	0	0	1	Patient1	intron (NR_103554, intron 8 of 8)	intron (NR_103554, intron 8 of 8)	54710	NR_104631	101926904	Hs.634191	NR_104631	ENSG00000249740	LINC01265	-	long intergenic non-protein coding RNA 1265	ncRNA	intron	0	0	0	0
offtarget1076	1076	chr5	36437265	36437288	+	1	0	0	0	0	1	Patient1	Intergenic	Intergenic	-135272	NM_001323274	202151	Hs.199777	NM_145000	ENSG00000164188	RANBP3L	-	RAN binding protein 3 like	protein-coding	Intergenic	0	0	0	0
offtarget1077	1077	chr5	3342618	3342640	-	0	0	0	1	0	1	CRISPOR	Intergenic	Intergenic	-110301	NR_147000	105374624	Hs.518991	NR_147000	ENSG00000249830	LINC02162	-	long intergenic non-protein coding RNA 2162	ncRNA	Intergenic	0	0	0	0
offtarget1078	1078	chr5	29548366	29548389	+	1	0	0	0	0	1	Patient1	Intergenic	THE1D-int|LTR|ERVL-MaLR	-152294	NR_104628	101929681	Hs.549659	NR_104628		LINC02064	-	long intergenic non-protein coding RNA 2064	ncRNA	Intergenic	0	0	0	0
offtarget1079	1079	chr5	2888286	2888308	-	1	0	0	0	0	1	Patient1	Intergenic	(CCCA)n|Simple_repeat|Simple_repeat	-29671	NR_136207	105374620	Hs.742780	NR_136207		LOC105374620	-	uncharacterized LOC105374620	ncRNA	Intergenic	0	0	0	0
offtarget1080	1080	chr5	2613443	2613465	+	0	0	0	1	0	1	CRISPOR	Intergenic	Intergenic	-99251	NR_145480	101234261		NR_145480	ENSG00000281560	LSINCT5	-	long stress-induced non-coding transcript 5	ncRNA	Intergenic	0	0	0	0
offtarget1081	1081	chr5	180064450	180064451	-	0	0	0	0	1	1	CasOFF	intron (NM_182925, intron 1 of 29)	intron (NM_182925, intron 1 of 29)	12150	NM_001354989	2324	Hs.646917	NM_002020	ENSG00000037280	FLT4	FLT-4|FLT41|LMPH1A|LMPHM1|PCL|VEGFR-3|VEGFR3	fms related tyrosine kinase 4	protein-coding	intron	0	0	0	0
offtarget1082	1082	chr5	179300582	179300604	+	0	0	0	1	0	1	CRISPOR	intron (NM_015043, intron 12 of 20)	intron (NM_015043, intron 12 of 20)	14590	NR_134283	100996419	Hs.314414	NR_134283	ENSG00000245317	LOC100996419	-	uncharacterized LOC100996419	ncRNA	intron	0	0	0	0
offtarget1083	1083	chr5	179230135	179230158	+	1	0	0	0	0	1	Patient1	promoter-TSS (NM_054013)	promoter-TSS (NM_054013)	-271	NM_054013	11282	Hs.567419	NM_014275	ENSG00000161013	MGAT4B	GNT-IV|GNT-IVB	alpha-1,3-mannosyl-glycoprotein 4-beta-N-acetylglucosaminyltransferase B	protein-coding	promoter	0	0	0	0
offtarget1084	1084	chr5	178979521	178979543	+	0	0	0	1	0	1	CRISPOR	intron (NM_025158, intron 1 of 17)	intron (NM_025158, intron 1 of 17)	1977	NM_025158	80230	Hs.306769	NM_025158	ENSG00000176783	RUFY1	RABIP4|ZFYVE12	RUN and FYVE domain containing 1	protein-coding	intron	0	0	0	0
offtarget1085	1085	chr5	178122317	178122318	-	0	0	0	0	1	1	CasOFF	Intergenic	Intergenic	35343	NM_001324339	6940	Hs.484324	NM_005649	ENSG00000169131	ZNF354A	EZNF|HEL104|HKL1|KID-1|KID1|TCF17	zinc finger protein 354A	protein-coding	Intergenic	0	0	0	0
offtarget1086	1086	chr5	177982868	177982891	-	0	1	0	0	0	1	Patient2	intron (NM_173465, intron 2 of 28)	intron (NM_173465, intron 2 of 28)	34515	NM_173465	91522	Hs.660026	NM_173465	ENSG00000050767	COL23A1	-	collagen type XXIII alpha 1 chain	protein-coding	intron	0	0	0	0
offtarget1087	1087	chr5	177237210	177237232	-	0	0	0	1	0	1	CRISPOR	promoter-TSS (NR_157842)	promoter-TSS (NR_157842)	-713	NR_157842	105377752		NR_157842		LOC105377752	-	FAM83G pseudogene	pseudo	promoter	0	0	0	0
offtarget1088	1088	chr5	176277681	176277703	+	0	0	0	1	0	1	CRISPOR	intron (NM_133369, intron 1 of 14)	intron (NM_133369, intron 1 of 14)	40132	NM_133369	90249	Hs.33191	NM_133369	ENSG00000113763	UNC5A	UNC5H1	unc-5 netrin receptor A	protein-coding	intron	0	0	0	0
offtarget1089	1089	chr5	176141303	176141326	-	1	0	0	0	0	1	Patient1	Intergenic	L2b|LINE|L2	-28892	NR_108030	102577424	Hs.349025	NR_108030	ENSG00000248859	LINC01574	HI-LNC12	long intergenic non-protein coding RNA 1574	ncRNA	Intergenic	0	0	0	0
offtarget1090	1090	chr5	175619176	175619199	-	1	0	0	0	0	1	Patient1	intron (NR_036494, intron 1 of 25)	intron (NR_036494, intron 1 of 25)	7111	NR_036494	643201	Hs.390285	NR_036494	ENSG00000248596	LOC643201	-	centrosomal protein 192kDa pseudogene	pseudo	intron	0	0	0	0
offtarget1091	1091	chr5	175460457	175460479	+	0	0	0	1	0	1	CRISPOR	Intergenic	L1MDb|LINE|L1	28590	NR_103794	100996385	Hs.382347	NR_103794	ENSG00000248469	LOC100996385	-	uncharacterized LOC100996385	ncRNA	Intergenic	0	0	0	0
offtarget1092	1092	chr5	173415309	173415331	-	0	0	0	1	0	1	CRISPOR	promoter-TSS (NM_001144954)	promoter-TSS (NM_001144954)	-853	NM_001144954	133491	Hs.131469	NM_001144954	ENSG00000185056	C5orf47	-	chromosome 5 open reading frame 47	protein-coding	promoter	0	0	0	0
offtarget1093	1093	chr5	172156243	172156266	-	1	0	0	0	0	1	Patient1	Intergenic	Intergenic	-26252	NR_161233	101928093	Hs.646902	NR_161233		LOC101928093	-	uncharacterized LOC101928093	ncRNA	Intergenic	0	0	0	0
offtarget1094	1094	chr5	172139778	172139779	-	0	0	0	0	1	1	CasOFF	Intergenic	L2c|LINE|L2	-42728	NR_161233	101928093	Hs.646902	NR_161233		LOC101928093	-	uncharacterized LOC101928093	ncRNA	Intergenic	0	0	0	0
offtarget1095	1095	chr5	170852014	170852015	-	0	0	0	0	1	1	CasOFF	intron (NM_003862, intron 2 of 4)	intron (NM_003862, intron 2 of 4)	5363	NM_003862	8817	Hs.87191	NM_003862	ENSG00000156427	FGF18	FGF-18|ZFGF5	fibroblast growth factor 18	protein-coding	intron	0	0	0	0
offtarget1096	1096	chr5	170060978	170060979	+	0	0	0	0	1	1	CasOFF	intron (NM_014592, intron 1 of 7)	L2a|LINE|L2	47496	NR_136214	105377716	Hs.570880	NR_136214	ENSG00000253591	LOC105377716	-	uncharacterized LOC105377716	ncRNA	intron	0	0	0	0
offtarget1097	1097	chr5	169077974	169077996	+	0	0	0	1	0	1	CRISPOR	intron (NR_156756, intron 1 of 52)	intron (NR_156756, intron 1 of 52)	13706	NR_156756	1794	Hs.586174	NM_004946	ENSG00000134516	DOCK2	IMD40	dedicator of cytokinesis 2	protein-coding	intron	0	0	0	0
offtarget1098	1098	chr5	16616736	16616737	-	0	0	0	0	1	1	CasOFF	intron (NR_109946, intron 1 of 3)	CpG	431	NM_001034850	54463	Hs.481704	NM_019000	ENSG00000154153	RETREG1	FAM134B|JK-1|JK1	reticulophagy regulator 1	protein-coding	intron	0	0	0	0
offtarget1099	1099	chr5	1651869	1651870	+	1	0	0	0	0	1	Patient1	Intergenic	(GGGTG)n|Simple_repeat|Simple_repeat	-17760	NR_003713	728613	Hs.720393	NR_003713		LOC728613	-	programmed cell death 6 pseudogene	pseudo	Intergenic	0	0	0	0
offtarget1100	1100	chr5	1651788	1651810	+	0	0	0	1	0	1	CRISPOR	Intergenic	(GGGTG)n|Simple_repeat|Simple_repeat	-17679	NR_003713	728613	Hs.720393	NR_003713		LOC728613	-	programmed cell death 6 pseudogene	pseudo	Intergenic	0	0	0	0
offtarget1101	1101	chr5	153780916	153780938	-	0	0	0	1	0	1	CRISPOR	intron (NR_037897, intron 2 of 2)	intron (NR_037897, intron 2 of 2)	44455	NR_037897	386627	Hs.652021	NR_037897		SAP30L-AS1	GALNT10-AS1	SAP30L antisense RNA 1 (head to head)	ncRNA	intron	0	0	0	0
offtarget1102	1102	chr5	151964471	151964493	+	0	0	0	1	0	1	CRISPOR	Intergenic	L1PA15|LINE|L1	-179642	NM_020167	56923	Hs.731911	NM_020167	ENSG00000132911	NMUR2	FM-4|FM4|NMU-R2|NMU2R|TGR-1|TGR1	neuromedin U receptor 2	protein-coding	Intergenic	0	0	0	0
offtarget1103	1103	chr5	150484219	150484242	-	1	0	0	0	0	1	Patient1	intron (NM_001193544, intron 23 of 24)	intron (NM_001193544, intron 23 of 24)	-16984	NM_001252390	10318	Hs.355141	NM_006058	ENSG00000145901	TNIP1	ABIN-1|NAF1|VAN|nip40-1	TNFAIP3 interacting protein 1	protein-coding	intron	0	0	0	0
offtarget1104	1104	chr5	150048231	150048253	-	0	0	0	1	0	1	CRISPOR	intron (NM_001122853, intron 2 of 6)	intron (NM_001122853, intron 2 of 6)	7429	NM_001122853	91977	Hs.91626	NM_133371	ENSG00000164591	MYOZ3	CS-3|CS3|FATZ-3|FRP3	myozenin 3	protein-coding	intron	0	0	0	0
offtarget1105	1105	chr5	149750801	149750824	-	1	0	0	0	0	1	Patient1	intron (NM_001135245, intron 6 of 25)	intron (NM_001135245, intron 6 of 25)	13552	NM_001008657	6949	Hs.519672	NM_000356	ENSG00000070814	TCOF1	MFD1|TCS|TCS1|treacle	treacle ribosome biogenesis factor 1	protein-coding	intron	0	0	0	0
offtarget1106	1106	chr5	148138756	148138779	+	1	0	0	0	0	1	Patient1	Intergenic	L1MA10|LINE|L1	-67389	NM_000024	154	Hs.2551	NM_000024	ENSG00000169252	ADRB2	ADRB2R|ADRBR|B2AR|BAR|BETA2AR	adrenoceptor beta 2	protein-coding	Intergenic	0	0	0	0
offtarget1107	1107	chr5	147351202	147351225	+	1	0	0	0	0	1	Patient1	Intergenic	Intergenic	-65112	NM_206966	389336	Hs.660038	NM_206966	ENSG00000178776	C5orf46	SSSP1	chromosome 5 open reading frame 46	protein-coding	Intergenic	0	0	0	0
offtarget1108	1108	chr5	14507372	14507394	+	1	0	0	0	0	1	Patient1	intron (NR_134469, intron 56 of 56)	intron (NR_134469, intron 56 of 56)	43290	NR_145815	109623458		NR_145815		SNORD170	-	small nucleolar RNA, C/D box 170	snoRNA	intron	0	0	0	0
offtarget1109	1109	chr5	1421856	1421879	-	1	0	0	0	0	1	Patient1	intron (NM_001044, intron 5 of 14)	intron (NM_001044, intron 5 of 14)	23688	NM_001044	6531	Hs.406	NM_001044	ENSG00000142319	SLC6A3	DAT|DAT1|PKDYS|PKDYS1	solute carrier family 6 member 3	protein-coding	intron	0	0	0	0
offtarget1110	1110	chr5	14141475	14141498	+	1	0	0	0	0	1	Patient1	Intergenic	L1MC3|LINE|L1	-1965	NR_134469	7204	Hs.130031	NM_007118	ENSG00000038382	TRIO	ARHGEF23|MEBAS|MRD44|tgat	trio Rho guanine nucleotide exchange factor	protein-coding	Intergenic	0	0	0	0
offtarget1111	1111	chr5	141345067	141345090	-	1	0	0	0	0	1	Patient1	Intergenic	Intergenic	-1324	NM_183399	9604	Hs.483616	NM_004290	ENSG00000013561	RNF14	ARA54|HFB30|HRIHFB2038|TRIAD2	ring finger protein 14	protein-coding	Intergenic	0	0	0	0
offtarget1112	1112	chr5	140058951	140058973	+	0	0	0	1	0	1	CRISPOR	intron (NM_001258042, intron 3 of 11)	intron (NM_001258042, intron 3 of 11)	-5801	NM_194249	373863	Hs.591262	NM_194249	ENSG00000256453	DND1	RBMS4	DND microRNA-mediated repression inhibitor 1	protein-coding	intron	0	0	0	0
offtarget1113	1113	chr5	139970528	139970551	+	1	0	0	0	0	1	Patient1	Intergenic	Intergenic	-26350	NM_133173	10307	Hs.529449	NM_006051	ENSG00000113108	APBB3	FE65L2|SRA	amyloid beta precursor protein binding family B member 3	protein-coding	Intergenic	0	0	0	0
offtarget1114	1114	chr5	139620198	139620199	+	1	0	0	0	0	1	Patient1	intron (NM_032412, intron 2 of 2)	intron (NM_032412, intron 2 of 2)	62477	NM_002622	5201	Hs.483564	NM_002622	ENSG00000113068	PFDN1	PDF|PFD1	prefoldin subunit 1	protein-coding	intron	0	0	0	0
offtarget1115	1115	chr5	132777672	132777694	+	0	0	0	1	0	1	CRISPOR	intron (NM_015082, intron 3 of 15)	intron (NM_015082, intron 3 of 15)	-14285	NR_031621	100302134		NR_031621	ENSG00000221287	MIR1289-2	MIRN1289-2|hsa-mir-1289-2	microRNA 1289-2	ncRNA	intron	0	0	0	0
offtarget1116	1116	chr5	132659128	132659151	+	1	0	0	0	0	1	Patient1	intron (NM_015082, intron 4 of 15)	intron (NM_015082, intron 4 of 15)	104259	NR_031621	100302134		NR_031621	ENSG00000221287	MIR1289-2	MIRN1289-2|hsa-mir-1289-2	microRNA 1289-2	ncRNA	intron	0	0	0	0
offtarget1117	1117	chr5	132641604	132641626	-	0	0	0	1	0	1	CRISPOR	intron (NM_015082, intron 6 of 15)	intron (NM_015082, intron 6 of 15)	121783	NR_031621	100302134		NR_031621	ENSG00000221287	MIR1289-2	MIRN1289-2|hsa-mir-1289-2	microRNA 1289-2	ncRNA	intron	0	0	0	0
offtarget1118	1118	chr5	129814913	129814935	+	0	0	0	1	0	1	CRISPOR	Intergenic	L1PB2|LINE|L1	574766	NM_175856	337876	Hs.213137	NM_175856	ENSG00000198108	CHSY3	CHSY2|CSS3	chondroitin sulfate synthase 3	protein-coding	Intergenic	0	0	0	0
offtarget1119	1119	chr5	101431395	101431418	-	1	0	0	0	0	1	Patient1	Intergenic	Intergenic	200582	NM_180991	353189	Hs.127648	NM_180991	ENSG00000173930	SLCO4C1	OATP-H|OATP-M1|OATP4C1|OATPX|PRO2176|SLC21A20	solute carrier organic anion transporter family member 4C1	protein-coding	Intergenic	0	0	0	0
offtarget1120	1120	chr4	913323	913346	-	1	0	0	0	0	1	Patient1	intron (NM_005255, intron 1 of 27)	L2a|LINE|L2	12770	NM_005255	2580	Hs.369607	NM_005255	ENSG00000178950	GAK	DNAJ26|DNAJC26	cyclin G associated kinase	protein-coding	intron	0	0	0	0
offtarget1121	1121	chr4	8780088	8780089	-	0	0	0	0	1	1	CasOFF	Intergenic	Intergenic	93477	NM_018942	3166	Hs.104134	NM_018942	ENSG00000215612	HMX1	H6|NKX5-3	H6 family homeobox 1	protein-coding	Intergenic	0	0	0	0
offtarget1122	1122	chr4	8730407	8730429	+	0	0	0	1	0	1	CRISPOR	Intergenic	MIR3|SINE|MIR	135926	NM_001014447	8532	Hs.61995	NM_003652	ENSG00000109625	CPZ	-	carboxypeptidase Z	protein-coding	Intergenic	0	0	0	0
offtarget1123	1123	chr4	8730406	8730407	+	0	0	0	0	1	1	CasOFF	Intergenic	MIR3|SINE|MIR	135914	NM_001014447	8532	Hs.61995	NM_003652	ENSG00000109625	CPZ	-	carboxypeptidase Z	protein-coding	Intergenic	0	0	0	0
offtarget1124	1124	chr4	73239326	73239348	+	0	0	0	1	0	1	CRISPOR	intron (NM_014243, intron 4 of 21)	AluJb|SINE|Alu	195601	NM_014243	9508	Hs.590919	NM_014243	ENSG00000156140	ADAMTS3	ADAMTS-4|HKLLS3	ADAM metallopeptidase with thrombospondin type 1 motif 3	protein-coding	intron	0	0	0	0
offtarget1125	1125	chr4	7193351	7193374	+	1	0	0	0	0	1	Patient1	promoter-TSS (NM_020777)	promoter-TSS (NM_020777)	-903	NM_020777	57537	Hs.479099	NM_020777	ENSG00000184985	SORCS2	-	sortilin related VPS10 domain containing receptor 2	protein-coding	promoter	0	0	0	0
offtarget1126	1126	chr4	6598601	6598602	-	0	0	0	0	1	1	CasOFF	intron (NM_001292038, intron 7 of 18)	intron (NM_001292038, intron 7 of 18)	21685	NM_001292038	23324	Hs.188464	NM_015274	ENSG00000013288	MAN2B2	-	mannosidase alpha class 2B member 2	protein-coding	intron	0	0	0	0
offtarget1127	1127	chr4	5816159	5816181	+	0	0	0	1	0	1	CRISPOR	TTS (NM_001306090)	TTS (NM_001306090)	73370	NM_001288662	1400	Hs.135270	NM_001313	ENSG00000072832	CRMP1	CRMP-1|DPYSL1|DRP-1|DRP1|ULIP-3	collapsin response mediator protein 1	protein-coding	TTS	0	0	0	0
offtarget1128	1128	chr4	46274743	46274765	+	0	0	0	1	0	1	CRISPOR	intron (NM_001114175, intron 7 of 8)	L2b|LINE|L2	116642	NM_001114175	2555	Hs.48372	NM_000807	ENSG00000151834	GABRA2	-	gamma-aminobutyric acid type A receptor alpha2 subunit	protein-coding	intron	0	0	0	0
offtarget1129	1129	chr4	46274742	46274743	+	0	0	0	0	1	1	CasOFF	intron (NM_001114175, intron 7 of 8)	L2b|LINE|L2	116654	NM_001114175	2555	Hs.48372	NM_000807	ENSG00000151834	GABRA2	-	gamma-aminobutyric acid type A receptor alpha2 subunit	protein-coding	intron	0	0	0	0
offtarget1130	1130	chr4	43612773	43612795	+	0	0	0	1	0	1	CRISPOR	Intergenic	Intergenic	-118224	NR_146993	105374436	Hs.170605	NR_146993	ENSG00000248143	LINC02383	-	long intergenic non-protein coding RNA 2383	ncRNA	Intergenic	0	0	0	0
offtarget1131	1131	chr4	41483351	41483352	+	0	0	0	0	1	1	CasOFF	intron (NM_001330791, intron 1 of 25)	MIR3|SINE|MIR	-56823	NM_001330786	22998	Hs.335163	NM_014988	ENSG00000064042	LIMCH1	LIMCH1A|LMO7B	LIM and calponin homology domains 1	protein-coding	intron	0	0	0	0
offtarget1132	1132	chr4	39380470	39380471	-	0	0	0	0	1	1	CasOFF	Intergenic	AluSx1|SINE|Alu	-12488	NM_001363495	5981	Hs.507475	NM_002913	ENSG00000035928	RFC1	A1|CANVAS|MHCBFB|PO-GA|RECC1|RFC|RFC140	replication factor C subunit 1	protein-coding	Intergenic	0	0	0	0
offtarget1133	1133	chr4	3690419	3690420	+	0	0	0	0	1	1	CasOFF	Intergenic	Intergenic	-10837	NR_034136	100133461	Hs.554274	NR_034136	ENSG00000250632	LINC02171	-	long intergenic non-protein coding RNA 2171	ncRNA	Intergenic	0	0	0	0
offtarget1134	1134	chr4	36445828	36445851	-	1	0	0	0	0	1	Patient1	Intergenic	HERV17-int|LTR|ERV1	-17789	NR_031701	100313806		NR_031701	ENSG00000283207	MIR1255B1	MIR1255B-1|MIRN1255B1	microRNA 1255b-1	ncRNA	Intergenic	0	0	0	0
offtarget1135	1135	chr4	36445825	36445826	-	0	0	0	0	1	1	CasOFF	Intergenic	HERV17-int|LTR|ERV1	-17775	NR_031701	100313806		NR_031701	ENSG00000283207	MIR1255B1	MIR1255B-1|MIRN1255B1	microRNA 1255b-1	ncRNA	Intergenic	0	0	0	0
offtarget1136	1136	chr4	3321574	3321596	-	0	0	0	1	0	1	CRISPOR	intron (NM_002926, intron 2 of 16)	intron (NM_002926, intron 2 of 16)	5711	NM_002926	6002	Hs.527061	NM_002926	ENSG00000159788	RGS12	-	regulator of G protein signaling 12	protein-coding	intron	0	0	0	0
offtarget1137	1137	chr4	3321570	3321571	-	0	0	0	0	1	1	CasOFF	intron (NM_002926, intron 2 of 16)	intron (NM_002926, intron 2 of 16)	5696	NM_002926	6002	Hs.527061	NM_002926	ENSG00000159788	RGS12	-	regulator of G protein signaling 12	protein-coding	intron	0	0	0	0
offtarget1138	1138	chr4	32406286	32406309	-	1	0	0	0	0	1	Patient1	Intergenic	Intergenic	53637	NR_134672	101927363	Hs.559406	NR_134672	ENSG00000251329	LINC02353	-	long intergenic non-protein coding RNA 2353	ncRNA	Intergenic	0	0	0	0
offtarget1139	1139	chr4	27799912	27799934	+	0	0	0	1	0	1	CRISPOR	Intergenic	MLT1J2-int|LTR|ERVL-MaLR	580822	NR_125921	101929199	Hs.570815	NR_125921	ENSG00000249699	LINC02261	-	long intergenic non-protein coding RNA 2261	ncRNA	Intergenic	0	0	0	0
offtarget1140	1140	chr4	25660395	25660396	+	0	0	0	0	1	1	CasOFF	intron (NM_001177999, intron 1 of 12)	intron (NM_001177999, intron 1 of 12)	2309	NM_001177999	10568	Hs.479372	NM_006424	ENSG00000157765	SLC34A2	NAPI-3B|NAPI-IIb|NPTIIb	solute carrier family 34 member 2	protein-coding	intron	0	0	0	0
offtarget1141	1141	chr4	24474817	24474818	+	0	0	0	0	1	1	CasOFF	promoter-TSS (NM_001354825)	promoter-TSS (NM_001354825)	-289	NR_148983	10891	Hs.527078	NM_013261	ENSG00000109819	PPARGC1A	LEM6|PGC-1(alpha)|PGC-1alpha|PGC-1v|PGC1|PGC1A|PPARGC1	PPARG coactivator 1 alpha	protein-coding	promoter	0	0	0	0
offtarget1142	1142	chr4	20065867	20065890	+	1	0	0	0	0	1	Patient1	Intergenic	L2a|LINE|L2	-187650	NM_001289135	9353	Hs.29802	NM_004787	ENSG00000145147	SLIT2	SLIL3|Slit-2	slit guidance ligand 2	protein-coding	Intergenic	0	0	0	0
offtarget1143	1143	chr4	1866534	1866557	-	0	1	0	0	0	1	Patient2	Intergenic	Intergenic	-6575	NM_001042424	7468	Hs.113876	NM_007331	ENSG00000109685	NSD2	KMT3F|KMT3G|MMSET|REIIBP|TRX5|WHS|WHSC1	nuclear receptor binding SET domain protein 2	protein-coding	Intergenic	0	0	0	0
offtarget1144	1144	chr4	185069074	185069097	-	1	0	0	0	0	1	Patient1	intron (NM_153343, intron 2 of 7)	L2|LINE|L2	69941	NM_153343	133121	Hs.297814	NM_153343	ENSG00000164303	ENPP6	NPP6	ectonucleotide pyrophosphatase/phosphodiesterase 6	protein-coding	intron	0	0	0	0
offtarget1145	1145	chr4	177935279	177935301	+	0	0	0	1	0	1	CRISPOR	Intergenic	L1M3a|LINE|L1	138434	NR_149104	105377556		NR_149104	ENSG00000250263	LINC02509	-	long intergenic non-protein coding RNA 2509	ncRNA	Intergenic	0	0	0	0
offtarget1146	1146	chr4	1749447	1749469	+	0	0	0	1	0	1	CRISPOR	Intergenic	MLT1C|LTR|ERVL-MaLR	26210	NM_006342	10460	Hs.104019	NM_006342	ENSG00000013810	TACC3	ERIC-1|ERIC1	transforming acidic coiled-coil containing protein 3	protein-coding	Intergenic	0	0	0	0
offtarget1147	1147	chr4	16324540	16324541	+	0	0	0	0	1	1	CasOFF	Intergenic	Intergenic	96254	NR_027697	202020	Hs.445315	NM_152684	ENSG00000263327	TAPT1-AS1	-	TAPT1 antisense RNA 1 (head to head)	ncRNA	Intergenic	0	0	0	0
offtarget1148	1148	chr4	155411856	155411879	+	1	0	0	0	0	1	Patient1	exon (NM_001358235, exon 1 of 20)	exon (NM_001358235, exon 1 of 20)	1084	NM_001142552	54798	Hs.655664	NM_017639	ENSG00000197410	DCHS2	CDH27|CDHJ|CDHR7|PCDH23|PCDHJ	dachsous cadherin-related 2	protein-coding	exon	0	0	0	0
offtarget1149	1149	chr4	153105432	153105455	+	1	0	0	0	0	1	Patient1	Intergenic	MLT1E1A|LTR|ERVL-MaLR	83473	NR_121627	100996286	Hs.322462	NR_121627	ENSG00000245954	LINC02273	-	long intergenic non-protein coding RNA 2273	ncRNA	Intergenic	0	0	0	0
offtarget1150	1150	chr4	151139839	151139862	-	0	1	0	0	0	1	Patient2	intron (NR_036614, intron 5 of 16)	intron (NR_036614, intron 5 of 16)	140253	NR_036614	166614	Hs.591683	NM_152619	ENSG00000170390	DCLK2	CL2|CLICK-II|CLICK2|CLIK2|DCAMKL2|DCDC3|DCDC3B|DCK2	doublecortin like kinase 2	protein-coding	intron	0	0	0	0
offtarget1151	1151	chr4	1502292	1502315	-	1	0	0	0	0	1	Patient1	Intergenic	Intergenic	-102073	NM_001290079	54729	Hs.526396	NM_001290079	ENSG00000235608	NKX1-1	HSPX153|NKX-1.1|SAX2	NK1 homeobox 1	protein-coding	Intergenic	0	0	0	0
offtarget1152	1152	chr4	148524351	148524373	-	0	0	0	1	0	1	CRISPOR	Intergenic	Intergenic	-14186	NM_018241	55751	Hs.203896	NM_018241	ENSG00000164168	TMEM184C	TMEM34	transmembrane protein 184C	protein-coding	Intergenic	0	0	0	0
offtarget1153	1153	chr4	148524347	148524348	-	0	0	0	0	1	1	CasOFF	Intergenic	Intergenic	-14201	NM_018241	55751	Hs.203896	NM_018241	ENSG00000164168	TMEM184C	TMEM34	transmembrane protein 184C	protein-coding	Intergenic	0	0	0	0
offtarget1154	1154	chr4	134976465	134976487	+	0	0	0	1	0	1	CRISPOR	Intergenic	MLT1B|LTR|ERVL-MaLR	146468	NM_001363585	132430	Hs.49889	NM_001114734	ENSG00000254535	PABPC4L	-	poly(A) binding protein cytoplasmic 4 like	protein-coding	Intergenic	0	0	0	0
offtarget1155	1155	chr4	121652110	121652133	-	1	0	0	0	0	1	Patient1	intron (NM_001300824, intron 12 of 13)	intron (NM_001300824, intron 12 of 13)	191900	NM_018699	11107	Hs.666782	NM_018699	ENSG00000138738	PRDM5	BCS2|PFM2	PR/SET domain 5	protein-coding	intron	0	0	0	0
offtarget1156	1156	chr4	115646452	115646474	+	0	0	0	1	0	1	CRISPOR	Intergenic	MER52C|LTR|ERV1	68548	NR_030303	693162		NR_030303	ENSG00000207931	MIR577	MIRN577|hsa-mir-577|mir-577	microRNA 577	ncRNA	Intergenic	0	0	0	0
offtarget1157	1157	chr4	11185101	11185124	-	1	0	0	0	0	1	Patient1	Intergenic	L2b|LINE|L2	-185339	NR_030298	693157		NR_030298	ENSG00000207716	MIR572	MIRN572|hsa-mir-572	microRNA 572	ncRNA	Intergenic	0	0	0	0
offtarget1158	1158	chr4	11185098	11185099	-	0	0	0	0	1	1	CasOFF	Intergenic	Intergenic	-185353	NR_030298	693157		NR_030298	ENSG00000207716	MIR572	MIRN572|hsa-mir-572	microRNA 572	ncRNA	Intergenic	0	0	0	0
offtarget1159	1159	chr4	109113629	109113651	+	0	0	0	1	0	1	CRISPOR	Intergenic	Intergenic	20364	NR_029373	641518	Hs.535760	NR_029373	ENSG00000232021	LEF1-AS1	LEF1NAT	LEF1 antisense RNA 1	ncRNA	Intergenic	0	0	0	0
offtarget1160	1160	chr4	108347245	108347268	-	1	0	0	0	0	1	Patient1	Intergenic	MLT1G|LTR|ERVL-MaLR	294134	NM_005443	9061	Hs.368610	NM_005443	ENSG00000138801	PAPSS1	ATPSK1|PAPSS|SK1	3'-phosphoadenosine 5'-phosphosulfate synthase 1	protein-coding	Intergenic	0	0	0	0
offtarget1161	1161	chr4	10783904	10783927	+	1	0	0	0	0	1	Patient1	Intergenic	Intergenic	-97523	NM_052964	116449	Hs.62772	NM_052964	ENSG00000109684	CLNK	MIST	cytokine dependent hematopoietic cell linker	protein-coding	Intergenic	0	0	0	0
offtarget1162	1162	chr4	1037672	1037695	-	1	0	0	0	0	1	Patient1	Intergenic	Intergenic	31431	NM_021923	53834	Hs.193326	NM_021923	ENSG00000127418	FGFRL1	FGFR-5|FGFR5|FHFR	fibroblast growth factor receptor like 1	protein-coding	Intergenic	0	0	0	0
offtarget1163	1163	chr4	100838632	100838654	-	0	0	0	1	0	1	CRISPOR	intron (NM_001031723, intron 3 of 7)	MLT1A0|LTR|ERVL-MaLR	-22940	NR_024170	8649	Hs.433332	NM_021970	ENSG00000109270	LAMTOR3	MAP2K1IP1|MAPBP|MAPKSP1|MP1|PRO0633|Ragulator3	late endosomal/lysosomal adaptor, MAPK and MTOR activator 3	protein-coding	intron	0	0	0	0
offtarget1164	1164	chr3	9944904	9944905	+	1	0	0	0	0	1	Patient1	intron (NM_153481, intron 1 of 13)	intron (NM_153481, intron 1 of 13)	383	NM_153481	132014	Hs.390823	NM_144640	ENSG00000163701	IL17RE	-	interleukin 17 receptor E	protein-coding	intron	0	0	0	0
offtarget1165	1165	chr3	9746492	9746493	-	0	0	0	0	1	1	CasOFF	intron (NM_001308388, intron 3 of 19)	CpG-18198	975	NM_153635	151835	Hs.121335	NM_153635	ENSG00000144550	CPNE9	-	copine family member 9	protein-coding	intron	0	0	0	0
offtarget1166	1166	chr3	86008616	86008617	-	0	0	0	0	1	1	CasOFF	intron (NM_001167675, intron 7 of 9)	MER21C|LTR|ERVL	-131416	NR_046752	100874037	Hs.570566	NR_046752	ENSG00000241648	CADM2-AS2	-	CADM2 antisense RNA 2	ncRNA	intron	0	0	0	0
offtarget1167	1167	chr3	84200559	84200581	+	0	0	0	1	0	1	CRISPOR	Intergenic	L1MA9|LINE|L1	718156	NR_033860	440970	Hs.411049	NR_033860	ENSG00000242641	LINC00971	-	long intergenic non-protein coding RNA 971	ncRNA	Intergenic	0	0	0	0
offtarget1168	1168	chr3	78320358	78320359	-	0	0	0	0	1	1	CasOFF	Intergenic	Intergenic	-222244	NR_146636	105377172		NR_146636		LINC02077	-	long intergenic non-protein coding RNA 2077	ncRNA	Intergenic	0	0	0	0
offtarget1169	1169	chr3	75718767	75718768	-	0	0	0	0	1	1	CasOFF	Intergenic	CpG	-2665	NR_040005	401074	Hs.528540	NR_040004	ENSG00000242516	LINC00960	-	long intergenic non-protein coding RNA 960	ncRNA	Intergenic	0	0	0	0
offtarget1170	1170	chr3	73074214	73074236	+	0	0	0	1	0	1	CRISPOR	intron (NM_001318027, intron 2 of 7)	intron (NM_001318027, intron 2 of 7)	28263	NM_001318025	151987	Hs.431092	NM_174907	ENSG00000163605	PPP4R2	PP4R2	protein phosphatase 4 regulatory subunit 2	protein-coding	intron	0	0	0	0
offtarget1171	1171	chr3	72781369	72781370	+	0	0	0	0	1	1	CasOFF	Intergenic	Intergenic	-67969	NR_135531	105377162	Hs.123457	NR_135531		LOC105377162	-	uncharacterized LOC105377162	ncRNA	Intergenic	0	0	0	0
offtarget1172	1172	chr3	72774530	72774531	-	0	0	0	0	1	1	CasOFF	Intergenic	L2a|LINE|L2	-61130	NR_135531	105377162	Hs.123457	NR_135531		LOC105377162	-	uncharacterized LOC105377162	ncRNA	Intergenic	0	0	0	0
offtarget1173	1173	chr3	69260931	69260932	-	0	0	0	0	1	1	CasOFF	intron (NM_015123, intron 11 of 22)	intron (NM_015123, intron 11 of 22)	-89185	NM_198271	56203	Hs.350621	NM_198271	ENSG00000163380	LMOD3	NEM10	leiomodin 3	protein-coding	intron	0	0	0	0
offtarget1174	1174	chr3	6207719	6207720	+	0	0	0	0	1	1	CasOFF	Intergenic	MIR3|SINE|MIR	639417	NR_110123	101927347	Hs.333345	NR_110123	ENSG00000226258	GRM7-AS3	-	GRM7 antisense RNA 3	ncRNA	Intergenic	0	0	0	0
offtarget1175	1175	chr3	59850343	59850366	+	1	0	0	0	0	1	Patient1	intron (NM_001354589, intron 7 of 8)	intron (NM_001354589, intron 7 of 8)	-206131	NR_149028	339902	Hs.132446	NR_149028		LOC339902	-	hCG1813818	ncRNA	intron	0	0	0	0
offtarget1176	1176	chr3	57064245	57064246	+	0	0	0	0	1	1	CasOFF	intron (NM_001128615, intron 2 of 12)	intron (NM_001128615, intron 2 of 12)	-30447	NM_181727	353324	Hs.129794	NM_181727	ENSG00000186451	SPATA12	SRG5	spermatogenesis associated 12	protein-coding	intron	0	0	0	0
offtarget1177	1177	chr3	57016928	57016951	-	1	0	0	0	0	1	Patient1	intron (NM_001128615, intron 2 of 12)	intron (NM_001128615, intron 2 of 12)	42871	NR_046572	100874200	Hs.549631	NR_046572	ENSG00000240198	ARHGEF3-AS1	-	ARHGEF3 antisense RNA 1	ncRNA	intron	0	0	0	0
offtarget1178	1178	chr3	55523206	55523207	-	0	0	0	0	1	1	CasOFF	Intergenic	Intergenic	-1536	NM_003392	7474	Hs.643085	NM_003392	ENSG00000114251	WNT5A	hWNT5A	Wnt family member 5A	protein-coding	Intergenic	0	0	0	0
offtarget1179	1179	chr3	54631291	54631313	-	0	0	0	1	0	1	CRISPOR	intron (NM_018398, intron 9 of 37)	intron (NM_018398, intron 9 of 37)	42582	NR_027122	790952	Hs.720658	NR_027122	ENSG00000265992	ESRG	HESRG	embryonic stem cell related	ncRNA	intron	0	0	0	0
offtarget1180	1180	chr3	53697439	53697440	+	0	0	0	0	1	1	CasOFF	intron (NM_001128839, intron 5 of 45)	intron (NM_001128839, intron 5 of 45)	168801	NM_001128839	776	Hs.476358	NM_000720	ENSG00000157388	CACNA1D	CACH3|CACN4|CACNL1A2|CCHL1A2|Cav1.3|PASNA|SANDD	calcium voltage-gated channel subunit alpha1 D	protein-coding	intron	0	0	0	0
offtarget1181	1181	chr3	52914190	52914191	-	0	0	0	0	1	1	CasOFF	intron (NM_001198974, intron 1 of 9)	intron (NM_001198974, intron 1 of 9)	17374	NM_001198974	100526772		NM_001198974	ENSG00000248592	STIMATE-MUSTN1	TMEM110-MUSTN1	STIMATE-MUSTN1 readthrough	protein-coding	intron	0	0	0	0
offtarget1182	1182	chr3	52153205	52153228	-	1	0	0	0	0	1	Patient1	intron (NM_001161581, intron 9 of 10)	intron (NM_001161581, intron 9 of 10)	35223	NM_001161581	25886	Hs.476306	NM_015426	ENSG00000164087	POC1A	PIX2|SOFT|WDR51A	POC1 centriolar protein A	protein-coding	intron	0	0	0	0
offtarget1183	1183	chr3	52129765	52129766	-	0	0	0	0	1	1	CasOFF	intron (NM_001161580, intron 9 of 9)	intron (NM_001161580, intron 9 of 9)	-30637	NR_027331	100128378	Hs.640106	NM_001123039		LINC00696	C3orf74	long intergenic non-protein coding RNA 696	ncRNA	intron	0	0	0	0
offtarget1184	1184	chr3	51678662	51678663	+	0	0	0	0	1	1	CasOFF	intron (NM_001322257, intron 15 of 21)	intron (NM_001322257, intron 15 of 21)	-26529	NM_001278195	51368	Hs.517864	NM_015926	ENSG00000164081	TEX264	ZSIG11	testis expressed 264, ER-phagy receptor	protein-coding	intron	0	0	0	0
offtarget1185	1185	chr3	51212498	51212521	+	1	0	0	0	0	1	Patient1	intron (NM_004947, intron 12 of 52)	L1M3a|LINE|L1	-210213	NM_006010	7873	Hs.436446	NM_006010	ENSG00000145050	MANF	ARMET|ARP	mesencephalic astrocyte derived neurotrophic factor	protein-coding	intron	0	0	0	0
offtarget1186	1186	chr3	50685532	50685554	+	0	0	0	1	0	1	CRISPOR	3' UTR (NM_004635, exon 11 of 11)	3' UTR (NM_004635, exon 11 of 11)	-26815	NM_004947	1795	Hs.476284	NM_004947	ENSG00000088538	DOCK3	MOCA|NEDIDHA|PBP	dedicator of cytokinesis 3	protein-coding	3' UTR	0	0	0	0
offtarget1187	1187	chr3	50602872	50602873	-	0	0	0	0	1	1	CasOFF	intron (NM_001171743, intron 2 of 4)	intron (NM_001171743, intron 2 of 4)	2306	NM_016210	51161	Hs.517860	NM_016210	ENSG00000088543	C3orf18	G20	chromosome 3 open reading frame 18	protein-coding	intron	0	0	0	0
offtarget1188	1188	chr3	5060132	5060154	+	0	0	0	1	0	1	CRISPOR	Intergenic	Intergenic	-38497	NR_037903	100507582	Hs.434505	NR_037903	ENSG00000235831	BHLHE40-AS1	-	BHLHE40 antisense RNA 1	ncRNA	Intergenic	0	0	0	0
offtarget1189	1189	chr3	50491257	50491258	+	0	0	0	0	1	1	CasOFF	intron (NM_001291101, intron 2 of 37)	intron (NM_001291101, intron 2 of 37)	49808	NM_001174051	9254	Hs.476273	NM_006030	ENSG00000007402	CACNA2D2	CACNA2D	calcium voltage-gated channel auxiliary subunit alpha2delta 2	protein-coding	intron	0	0	0	0
offtarget1190	1190	chr3	5048817	5048818	-	0	0	0	0	1	1	CasOFF	Intergenic	Intergenic	-27171	NR_037903	100507582	Hs.434505	NR_037903	ENSG00000235831	BHLHE40-AS1	-	BHLHE40 antisense RNA 1	ncRNA	Intergenic	0	0	0	0
offtarget1191	1191	chr3	50409789	50409790	-	0	0	0	0	1	1	CasOFF	intron (NM_001291101, intron 22 of 37)	intron (NM_001291101, intron 22 of 37)	6995	NR_111914	11068	Hs.149443	NM_007022	ENSG00000114395	CYB561D2	101F6|TSP10|XXcos-LUCA11.4	cytochrome b561 family member D2	protein-coding	intron	0	0	0	0
offtarget1192	1192	chr3	50364573	50364596	+	1	0	0	0	0	1	Patient1	intron (NM_007275, intron 1 of 2)	intron (NM_007275, intron 1 of 2)	1085	NM_007275	11334	Hs.517981	NM_007275	ENSG00000114383	TUSC2	C3orf11|FUS1|PAP|PDAP2	tumor suppressor 2, mitochondrial calcium regulator	protein-coding	intron	0	0	0	0
offtarget1193	1193	chr3	50329219	50329241	-	0	0	0	1	0	1	CRISPOR	intron (NM_006764, intron 1 of 11)	intron (NM_006764, intron 1 of 11)	796	NM_006764	7866	Hs.315177	NM_006764	ENSG00000214706	IFRD2	IFNRP|SKMc15|SM15	interferon related developmental regulator 2	protein-coding	intron	0	0	0	0
offtarget1194	1194	chr3	50329215	50329216	-	0	0	0	0	1	1	CasOFF	intron (NM_006764, intron 1 of 11)	intron (NM_006764, intron 1 of 11)	811	NM_006764	7866	Hs.315177	NM_006764	ENSG00000214706	IFRD2	IFNRP|SKMc15|SM15	interferon related developmental regulator 2	protein-coding	intron	0	0	0	0
offtarget1195	1195	chr3	50323648	50323649	+	0	0	0	0	1	1	CasOFF	intron (NM_153215, intron 1 of 3)	intron (NM_153215, intron 1 of 3)	6378	NM_006764	7866	Hs.315177	NM_006764	ENSG00000214706	IFRD2	IFNRP|SKMc15|SM15	interferon related developmental regulator 2	protein-coding	intron	0	0	0	0
offtarget1196	1196	chr3	50308909	50308910	+	0	0	0	0	1	1	CasOFF	exon (NM_004636, exon 8 of 19)	exon (NM_004636, exon 8 of 19)	-1641	NM_001290063	7869	Hs.82222	NM_004636	ENSG00000012171	SEMA3B	LUCA-1|SEMA5|SEMAA|SemA|semaV	semaphorin 3B	protein-coding	exon	0	0	0	0
offtarget1197	1197	chr3	50285290	50285291	+	0	0	0	0	1	1	CasOFF	intron (NM_001166425, intron 1 of 8)	intron (NM_001166425, intron 1 of 8)	948	NM_001166425	2771	Hs.77269	NM_002070	ENSG00000114353	GNAI2	GIP|GNAI2B|H_LUCA15.1|H_LUCA16.1	G protein subunit alpha i2	protein-coding	intron	0	0	0	0
offtarget1198	1198	chr3	50255455	50255456	+	0	0	0	0	1	1	CasOFF	intron (NM_006841, intron 11 of 15)	intron (NM_006841, intron 11 of 15)	-9045	NM_001282619	2771	Hs.77269	NM_002070	ENSG00000114353	GNAI2	GIP|GNAI2B|H_LUCA15.1|H_LUCA16.1	G protein subunit alpha i2	protein-coding	intron	0	0	0	0
offtarget1199	1199	chr3	50242569	50242570	-	0	0	0	0	1	1	CasOFF	promoter-TSS (NM_006841)	promoter-TSS (NM_006841)	-135	NM_006841	10991	Hs.76460	NM_006841	ENSG00000188338	SLC38A3	G17|NAT1|SN1|SNAT3	solute carrier family 38 member 3	protein-coding	promoter	0	0	0	0
offtarget1200	1200	chr3	50212698	50212720	-	0	0	0	1	0	1	CRISPOR	intron (NM_004186, intron 6 of 18)	intron (NM_004186, intron 6 of 18)	16257	NM_001318800	6405	Hs.32981	NM_004186	ENSG00000001617	SEMA3F	SEMA-IV|SEMA4|SEMAK	semaphorin 3F	protein-coding	intron	0	0	0	0
offtarget1201	1201	chr3	49704834	49704835	-	0	0	0	0	1	1	CasOFF	intron (NM_003458, intron 11 of 11)	intron (NM_003458, intron 11 of 11)	-6950	NM_001640	327	Hs.517969	NM_001640	ENSG00000164062	APEH	AARE|ACPH|APH|D3F15S2|D3S48E|DNF15S2|OPH	acylaminoacyl-peptide hydrolase	protein-coding	intron	0	0	0	0
offtarget1202	1202	chr3	4970110	4970132	+	0	0	0	1	0	1	CRISPOR	intron (NR_125916, intron 1 of 2)	intron (NR_125916, intron 1 of 2)	-21935	NR_125914	100507582	Hs.434505	NR_037903	ENSG00000235831	BHLHE40-AS1	-	BHLHE40 antisense RNA 1	ncRNA	intron	0	0	0	0
offtarget1203	1203	chr3	49695024	49695047	-	1	0	0	0	0	1	Patient1	exon (NM_003458, exon 5 of 12)	exon (NM_003458, exon 5 of 12)	-16749	NM_001640	327	Hs.517969	NM_001640	ENSG00000164062	APEH	AARE|ACPH|APH|D3F15S2|D3S48E|DNF15S2|OPH	acylaminoacyl-peptide hydrolase	protein-coding	exon	0	0	0	0
offtarget1204	1204	chr3	49695021	49695022	-	0	0	0	0	1	1	CasOFF	exon (NM_003458, exon 5 of 12)	exon (NM_003458, exon 5 of 12)	-16763	NM_001640	327	Hs.517969	NM_001640	ENSG00000164062	APEH	AARE|ACPH|APH|D3F15S2|D3S48E|DNF15S2|OPH	acylaminoacyl-peptide hydrolase	protein-coding	exon	0	0	0	0
offtarget1205	1205	chr3	49205018	49205019	-	0	0	0	0	1	1	CasOFF	Intergenic	Intergenic	-1254	NM_022903	64925	Hs.211472	NM_022903	ENSG00000177352	CCDC71	-	coiled-coil domain containing 71	protein-coding	Intergenic	0	0	0	0
offtarget1206	1206	chr3	48682421	48682422	+	0	0	0	0	1	1	CasOFF	promoter-TSS (NR_039956)	promoter-TSS (NR_039956)	-708	NR_039956	100616112		NR_039956	ENSG00000284575	MIR4793	-	microRNA 4793	ncRNA	promoter	0	0	0	0
offtarget1207	1207	chr3	48619639	48619640	-	0	0	0	0	1	1	CasOFF	intron (NM_000094, intron 46 of 117)	intron (NM_000094, intron 46 of 117)	-3229	NR_031756	100313843		NR_031756	ENSG00000284251	MIR711	hsa-mir-711	microRNA 711	ncRNA	intron	0	0	0	0
offtarget1208	1208	chr3	48506787	48506788	+	0	0	0	0	1	1	CasOFF	promoter-TSS (NM_033629)	promoter-TSS (NM_033629)	-442	NM_007248	11277	Hs.707026	NM_007248	ENSG00000213689	TREX1	AGS1|CRV|DRN3|HERNS	three prime repair exonuclease 1	protein-coding	promoter	0	0	0	0
offtarget1209	1209	chr3	48460965	48460987	-	0	0	0	1	0	1	CRISPOR	intron (NM_002673, intron 11 of 37)	intron (NM_002673, intron 11 of 37)	9896	NM_002673	5364	Hs.476209	NM_002673	ENSG00000164050	PLXNB1	PLEXIN-B1|PLXN5|SEP	plexin B1	protein-coding	intron	0	0	0	0
offtarget1210	1210	chr3	48460961	48460962	-	0	0	0	0	1	1	CasOFF	intron (NM_002673, intron 11 of 37)	intron (NM_002673, intron 11 of 37)	9911	NM_002673	5364	Hs.476209	NM_002673	ENSG00000164050	PLXNB1	PLEXIN-B1|PLXN5|SEP	plexin B1	protein-coding	intron	0	0	0	0
offtarget1211	1211	chr3	47453910	47453932	+	0	0	0	1	0	1	CRISPOR	intron (NM_015466, intron 23 of 24)	intron (NM_015466, intron 23 of 24)	31410	NM_015466	25930	Hs.25524	NM_015466	ENSG00000076201	PTPN23	HD-PTP|HDPTP|PTP-TD14	protein tyrosine phosphatase non-receptor type 23	protein-coding	intron	0	0	0	0
offtarget1212	1212	chr3	47037559	47037581	+	0	0	0	1	0	1	CRISPOR	intron (NM_001365116, intron 14 of 52)	intron (NM_001365116, intron 14 of 52)	8090	NM_001365116	23218	Hs.437043	NM_015175	ENSG00000160796	NBEAL2	BDPLT4|GPS	neurobeachin like 2	protein-coding	intron	0	0	0	0
offtarget1213	1213	chr3	47037558	47037559	+	0	0	0	0	1	1	CasOFF	intron (NM_001365116, intron 14 of 52)	intron (NM_001365116, intron 14 of 52)	8078	NM_001365116	23218	Hs.437043	NM_015175	ENSG00000160796	NBEAL2	BDPLT4|GPS	neurobeachin like 2	protein-coding	intron	0	0	0	0
offtarget1214	1214	chr3	47025833	47025857	+	1	0	0	0	0	1	Patient1	intron (NM_015175, intron 1 of 53)	intron (NM_015175, intron 1 of 53)	-2345	NM_144716	151903	Hs.631918	NM_144716	ENSG00000160799	CCDC12	-	coiled-coil domain containing 12	protein-coding	intron	0	0	0	0
offtarget1215	1215	chr3	47010701	47010724	-	1	0	0	0	0	1	Patient1	intron (NM_144716, intron 2 of 7)	intron (NM_144716, intron 2 of 7)	7279	NR_102269	151903	Hs.631918	NM_144716	ENSG00000160799	CCDC12	-	coiled-coil domain containing 12	protein-coding	intron	0	0	0	0
offtarget1216	1216	chr3	47010698	47010699	-	0	0	0	0	1	1	CasOFF	intron (NM_144716, intron 2 of 7)	intron (NM_144716, intron 2 of 7)	7293	NR_102269	151903	Hs.631918	NM_144716	ENSG00000160799	CCDC12	-	coiled-coil domain containing 12	protein-coding	intron	0	0	0	0
offtarget1217	1217	chr3	46741924	46741925	-	0	1	0	0	0	1	Patient2	promoter-TSS (NM_147196)	promoter-TSS (NM_147196)	-888	NM_147196	259236	Hs.185777	NM_147196	ENSG00000181585	TMIE	DFNB6	transmembrane inner ear	protein-coding	promoter	0	0	0	0
offtarget1218	1218	chr3	46721738	46721739	+	0	0	0	0	1	1	CasOFF	intron (NR_135622, intron 14 of 24)	MIRb|SINE|MIR	13431	NM_001190707	259173	Hs.517937	NM_147129	ENSG00000178038	ALS2CL	RN49018	ALS2 C-terminal like	protein-coding	intron	0	0	0	0
offtarget1219	1219	chr3	46714700	46714701	-	0	0	0	0	1	1	CasOFF	intron (NR_135622, intron 21 of 24)	intron (NR_135622, intron 21 of 24)	20469	NM_001190707	259173	Hs.517937	NM_147129	ENSG00000178038	ALS2CL	RN49018	ALS2 C-terminal like	protein-coding	intron	0	0	0	0
offtarget1220	1220	chr3	45844383	45844384	+	0	0	0	0	1	1	CasOFF	Intergenic	Charlie15a|DNA|hAT-Charlie	-6355	NM_020208	54716	Hs.413095	NM_020208	ENSG00000163817	SLC6A20	SIT1|XT3|Xtrp3	solute carrier family 6 member 20	protein-coding	Intergenic	0	0	0	0
offtarget1221	1221	chr3	45708128	45708129	-	0	0	0	0	1	1	CasOFF	intron (NM_014240, intron 3 of 7)	L2b|LINE|L2	22246	NR_033947	644714	Hs.712889	NR_033947		LIMD1-AS1	-	LIMD1 antisense RNA 1	ncRNA	intron	0	0	0	0
offtarget1222	1222	chr3	4540273	4540274	+	0	0	0	0	1	1	CasOFF	intron (NM_001099952, intron 2 of 58)	intron (NM_001099952, intron 2 of 58)	5241	NM_002222	3708	Hs.567295	NM_002222	ENSG00000150995	ITPR1	ACV|CLA4|INSP3R1|IP3R|IP3R1|PPP1R94|SCA15|SCA16|SCA29	inositol 1,4,5-trisphosphate receptor type 1	protein-coding	intron	0	0	0	0
offtarget1223	1223	chr3	45155421	45155422	-	0	0	0	0	1	1	CasOFF	intron (NM_178181, intron 2 of 3)	intron (NM_178181, intron 2 of 3)	32449	NM_022842	64866	Hs.476093	NM_022842	ENSG00000163814	CDCP1	CD318|SIMA135|TRASK	CUB domain containing protein 1	protein-coding	intron	0	0	0	0
offtarget1224	1224	chr3	44466410	44466432	-	0	0	0	1	0	1	CRISPOR	promoter-TSS (NM_001351480)	promoter-TSS (NM_001351480)	-896	NM_001351480	102724231	Hs.131918	NM_001351479		C3orf86	LINC00694	chromosome 3 open reading frame 86	protein-coding	promoter	0	0	0	0
offtarget1225	1225	chr3	44466406	44466407	-	0	0	0	0	1	1	CasOFF	promoter-TSS (NM_001351480)	promoter-TSS (NM_001351480)	-881	NM_001351480	102724231	Hs.131918	NM_001351479		C3orf86	LINC00694	chromosome 3 open reading frame 86	protein-coding	promoter	0	0	0	0
offtarget1226	1226	chr3	44443713	44443714	+	0	0	0	0	1	1	CasOFF	intron (NM_001282914, intron 10 of 10)	AluJb|SINE|Alu	20716	NM_001351479	102724231	Hs.131918	NM_001351479		C3orf86	LINC00694	chromosome 3 open reading frame 86	protein-coding	intron	0	0	0	0
offtarget1227	1227	chr3	44003218	44003219	+	0	0	0	0	1	1	CasOFF	Intergenic	Intergenic	-152486	NR_029700	406929		NR_029700	ENSG00000207954	MIR138-1	MIRN138-1|mir-138-1	microRNA 138-1	ncRNA	Intergenic	0	0	0	0
offtarget1228	1228	chr3	43994355	43994356	-	0	0	0	0	1	1	CasOFF	Intergenic	Intergenic	-161349	NR_029700	406929		NR_029700	ENSG00000207954	MIR138-1	MIRN138-1|mir-138-1	microRNA 138-1	ncRNA	Intergenic	0	0	0	0
offtarget1229	1229	chr3	42799830	42799831	-	0	0	0	0	1	1	CasOFF	exon (NM_144719, exon 2 of 16)	exon (NM_144719, exon 2 of 16)	-12274	NR_122070	729083	Hs.713395	NR_122070	ENSG00000225611	LINC02158	-	long intergenic non-protein coding RNA 2158	ncRNA	exon	0	0	0	0
offtarget1230	1230	chr3	42633238	42633261	-	1	0	0	0	0	1	Patient1	intron (NM_001370300, intron 2 of 2)	MIRc|SINE|MIR	897	NM_001370300	51188	Hs.534454	NM_016305	ENSG00000008324	SS18L2	KIAA-iso	SS18 like 2	protein-coding	intron	0	0	0	0
offtarget1231	1231	chr3	38793587	38793588	+	0	0	0	0	1	1	CasOFF	intron (NM_001293307, intron 10 of 25)	MIR3|SINE|MIR	41914	NM_001293307	6336	Hs.250443	NM_006514	ENSG00000185313	SCN10A	FEPS2|Nav1.8|PN3|SNS|hPN3	sodium voltage-gated channel alpha subunit 10	protein-coding	intron	0	0	0	0
offtarget1232	1232	chr3	37685698	37685720	-	0	0	0	1	0	1	CRISPOR	intron (NM_002207, intron 16 of 27)	intron (NM_002207, intron 16 of 27)	192077	NM_002207	3680	Hs.113157	NM_002207	ENSG00000144668	ITGA9	ALPHA-RLC|ITGA4L|RLC	integrin subunit alpha 9	protein-coding	intron	0	0	0	0
offtarget1233	1233	chr3	35936957	35936979	-	0	0	0	1	0	1	CRISPOR	Intergenic	LTR18A|LTR|ERVL	151000	NR_029824	406916		NR_029824	ENSG00000207625	MIR128-2	MIR128B|MIRN128-2|MIRN128B|mir-128-2|mir-128b	microRNA 128-2	ncRNA	Intergenic	0	0	0	0
offtarget1234	1234	chr3	26975781	26975782	-	0	0	0	0	1	1	CasOFF	Intergenic	MamRep605|Unknown|Unknown	239733	NM_001317811	116135	Hs.517868	NM_052953	ENSG00000179796	LRRC3B	LRP15	leucine rich repeat containing 3B	protein-coding	Intergenic	0	0	0	0
offtarget1235	1235	chr3	25932345	25932346	+	0	0	0	0	1	1	CasOFF	Intergenic	Intergenic	-17159	NR_034055	285326	Hs.145246	NR_034055	ENSG00000230891	LINC00692	-	long intergenic non-protein coding RNA 692	ncRNA	Intergenic	0	0	0	0
offtarget1236	1236	chr3	23867072	23867094	+	0	0	0	1	0	1	CRISPOR	intron (NM_001202476, intron 2 of 4)	L2a|LINE|L2	15138	NM_001202476	7324	Hs.164853	NM_003341	ENSG00000170142	UBE2E1	UBCH6	ubiquitin conjugating enzyme E2 E1	protein-coding	intron	0	0	0	0
offtarget1237	1237	chr3	20604101	20604102	-	0	0	0	0	1	1	CasOFF	Intergenic	Intergenic	220141	NR_110814	101927829	Hs.639381	NR_110814	ENSG00000231304	LOC101927829	-	uncharacterized LOC101927829	ncRNA	Intergenic	0	0	0	0
offtarget1238	1238	chr3	195738619	195738641	-	0	0	0	1	0	1	CRISPOR	Intergenic	L1MEf|LINE|L1	-21480	NR_003264	255812	Hs.566872	NR_003264	ENSG00000185485	SDHAP1	SDHAL1|SDHALP1	succinate dehydrogenase complex flavoprotein subunit A pseudogene 1	pseudo	Intergenic	0	0	0	0
offtarget1239	1239	chr3	195706912	195706935	+	1	0	0	0	0	1	Patient1	intron (NR_003264, intron 6 of 16)	intron (NR_003264, intron 6 of 16)	10227	NR_003264	255812	Hs.566872	NR_003264	ENSG00000185485	SDHAP1	SDHAL1|SDHALP1	succinate dehydrogenase complex flavoprotein subunit A pseudogene 1	pseudo	intron	0	0	0	0
offtarget1240	1240	chr3	194708953	194708954	-	0	0	0	0	1	1	CasOFF	Intergenic	Intergenic	-106364	NR_104188	100874528	Hs.581659	NR_104188	ENSG00000233303	XXYLT1-AS1	-	XXYLT1 antisense RNA 1	ncRNA	Intergenic	0	0	0	0
offtarget1241	1241	chr3	194507748	194507749	+	0	0	0	0	1	1	CasOFF	Intergenic	Intergenic	-18310	NR_146990	105374293		NR_146990	ENSG00000230401	LINC01972	-	long intergenic non-protein coding RNA 1972	ncRNA	Intergenic	0	0	0	0
offtarget1242	1242	chr3	194267042	194267064	+	0	0	0	1	0	1	CRISPOR	Intergenic	MLT1B|LTR|ERVL-MaLR	-37944	NR_047574	100507297	Hs.586059	NR_047573		TMEM44-AS1	-	TMEM44 antisense RNA 1	ncRNA	Intergenic	0	0	0	0
offtarget1243	1243	chr3	194105118	194105141	+	1	0	0	0	0	1	Patient1	Intergenic	Intergenic	-14657	NM_001135057	131578	Hs.288467	NM_130830	ENSG00000172061	LRRC15	LIB	leucine rich repeat containing 15	protein-coding	Intergenic	0	0	0	0
offtarget1244	1244	chr3	193788866	193788867	+	0	0	0	0	1	1	CasOFF	promoter-TSS (NR_136179)	promoter-TSS (NR_136179)	-107	NR_136179	285389	Hs.157102	NR_136179	ENSG00000230102	LINC02028	-	long intergenic non-protein coding RNA 2028	ncRNA	promoter	0	0	0	0
offtarget1245	1245	chr3	193486896	193486897	-	0	0	0	0	1	1	CasOFF	Intergenic	MSTA|LTR|ERVL-MaLR	74902	NR_146718	105374285	Hs.552531	NR_146718		LINC02038	-	long intergenic non-protein coding RNA 2038	ncRNA	Intergenic	0	0	0	0
offtarget1246	1246	chr3	192238923	192238946	-	1	0	0	0	0	1	Patient1	intron (NM_004113, intron 2 of 5)	L1MC4a|LINE|L1	6123	NR_046598	100873987	Hs.628012	NR_046598	ENSG00000230126	FGF12-AS2	-	FGF12 antisense RNA 2	ncRNA	intron	0	0	0	0
offtarget1247	1247	chr3	190610569	190610570	+	0	0	0	0	1	1	CasOFF	Intergenic	Intergenic	14850	NR_024343	100170222	Hs.717310	NR_024343		SNAR-I	snaR-3	small NF90 (ILF3) associated RNA I	snRNA	Intergenic	0	0	0	0
offtarget1248	1248	chr3	189560957	189560958	-	0	0	0	0	1	1	CasOFF	intron (NM_001114979, intron 4 of 10)	intron (NM_001114979, intron 4 of 10)	13246	NR_030642	100126340		NR_030642	ENSG00000216058	MIR944	MIRN944|hsa-mir-944|mir-944	microRNA 944	ncRNA	intron	0	0	0	0
offtarget1249	1249	chr3	186526390	186526391	+	0	0	0	0	1	1	CasOFF	Intergenic	MIRb|SINE|MIR	-1906	NM_181573	5984	Hs.732098	NM_002916	ENSG00000163918	RFC4	A1|RFC37	replication factor C subunit 4	protein-coding	Intergenic	0	0	0	0
offtarget1250	1250	chr3	184075352	184075353	+	0	0	0	0	1	1	CasOFF	intron (NM_004366, intron 7 of 23)	intron (NM_004366, intron 7 of 23)	4041	NM_001171089	1181	Hs.436847	NM_004366	ENSG00000114859	CLCN2	CIC-2|CLC2|ECA2|ECA3|EGI11|EGI3|EGMA|EJM6|EJM8|HALD2|LKPAT|clC-2	chloride voltage-gated channel 2	protein-coding	intron	0	0	0	0
offtarget1251	1251	chr3	180793201	180793202	+	0	0	0	0	1	1	CasOFF	intron (NR_075092, intron 1 of 6)	L1PA8A|LINE|L1	18733	NR_075091	347689	Hs.654932	NR_004053		SOX2-OT	NCRNA00043|SOX2OT	SOX2 overlapping transcript	ncRNA	intron	0	0	0	0
offtarget1252	1252	chr3	178435114	178435115	-	0	0	0	0	1	1	CasOFF	intron (NM_001278911, intron 1 of 4)	intron (NM_001278911, intron 1 of 4)	143079	NR_126560	104797538	Hs.478363	NR_126560		KCNMB2-AS1	-	KCNMB2 antisense RNA 1	ncRNA	intron	0	0	0	0
offtarget1253	1253	chr3	173690501	173690502	+	0	0	0	0	1	1	CasOFF	intron (NM_001365925, intron 4 of 6)	intron (NM_001365925, intron 4 of 6)	-51915	NR_046664	100874010	Hs.624265	NR_046664	ENSG00000228213	NLGN1-AS1	-	NLGN1 antisense RNA 1	ncRNA	intron	0	0	0	0
offtarget1254	1254	chr3	171679007	171679008	+	0	0	0	0	1	1	CasOFF	Intergenic	Intergenic	-60477	NR_046852	100874219	Hs.730556	NR_046852	ENSG00000234717	TMEM212-AS1	-	TMEM212 antisense RNA 1	ncRNA	Intergenic	0	0	0	0
offtarget1255	1255	chr3	170923703	170923704	-	0	0	0	0	1	1	CasOFF	intron (NM_015028, intron 4 of 32)	MLT1A0|LTR|ERVL-MaLR	-99155	NR_030295	693154		NR_030295	ENSG00000207963	MIR569	MIRN569|hsa-mir-569	microRNA 569	ncRNA	intron	0	0	0	0
offtarget1256	1256	chr3	169782729	169782751	-	0	0	0	1	0	1	CRISPOR	intron (NM_014373, intron 2 of 3)	intron (NM_014373, intron 2 of 3)	26957	NM_014373	26996	Hs.231320	NM_014373	ENSG00000173890	GPR160	GPCR1|GPCR150	G protein-coupled receptor 160	protein-coding	intron	0	0	0	0
offtarget1257	1257	chr3	169782725	169782726	-	0	0	0	0	1	1	CasOFF	intron (NM_014373, intron 2 of 3)	intron (NM_014373, intron 2 of 3)	26942	NM_014373	26996	Hs.231320	NM_014373	ENSG00000173890	GPR160	GPCR1|GPCR150	G protein-coupled receptor 160	protein-coding	intron	0	0	0	0
offtarget1258	1258	chr3	169487022	169487023	-	0	0	0	0	1	1	CasOFF	intron (NM_032487, intron 1 of 1)	(CACCC)n|Simple_repeat|Simple_repeat	327	NM_032487	84517	Hs.135411	NM_032487	ENSG00000184378	ACTRT3	ARP-T3|ARPM1	actin related protein T3	protein-coding	intron	0	0	0	0
offtarget1259	1259	chr3	16921256	16921257	+	0	0	0	0	1	1	CasOFF	Intergenic	Intergenic	-5192	NM_001144382	23228	Hs.202010	NM_015184	ENSG00000154822	PLCL2	PLCE2	phospholipase C like 2	protein-coding	Intergenic	0	0	0	0
offtarget1260	1260	chr3	165706138	165706139	+	0	0	0	0	1	1	CasOFF	Intergenic	L2c|LINE|L2	-150927	NM_000055	590	Hs.420483	NM_000055	ENSG00000114200	BCHE	BCHED|CHE1|CHE2|E1	butyrylcholinesterase	protein-coding	Intergenic	0	0	0	0
offtarget1261	1261	chr3	16557351	16557352	+	1	0	0	0	0	1	Patient1	Intergenic	Intergenic	-2156	NM_015150	23180	Hs.98910	NM_015150	ENSG00000131378	RFTN1	MIG2|PIB10|PIG9|RAFTLIN	raftlin, lipid raft linker 1	protein-coding	Intergenic	0	0	0	0
offtarget1262	1262	chr3	164608196	164608197	-	0	0	0	0	1	1	CasOFF	Intergenic	L1M1|LINE|L1	-58928	NR_126405	104355289	Hs.574909	NR_126405	ENSG00000241767	LINC01324	-	long intergenic non-protein coding RNA 1324	ncRNA	Intergenic	0	0	0	0
offtarget1263	1263	chr3	162384738	162384739	+	0	0	0	0	1	1	CasOFF	Intergenic	LTR17|LTR|ERV1	636351	NR_033945	647107	Hs.408584	NR_033945	ENSG00000241369	LINC01192	CT64	long intergenic non-protein coding RNA 1192	ncRNA	Intergenic	0	0	0	0
offtarget1264	1264	chr3	15955969	15955970	-	0	0	0	0	1	1	CasOFF	Intergenic	MLT1B|LTR|ERVL-MaLR	40691	NR_030289	693148		NR_030289	ENSG00000207815	MIR563	MIRN563|hsa-mir-563	microRNA 563	ncRNA	Intergenic	0	0	0	0
offtarget1265	1265	chr3	158369148	158369171	+	1	0	0	0	0	1	Patient1	intron (NM_001308164, intron 6 of 18)	MIRb|SINE|MIR	6842	NM_001308166	85476	Hs.518355	NM_024996	ENSG00000168827	GFM1	COXPD1|EFG|EFG1|EFGM|EGF1|GFM|hEFG1|mtEF-G1	G elongation factor mitochondrial 1	protein-coding	intron	0	0	0	0
offtarget1266	1266	chr3	157577315	157577338	+	1	0	0	0	0	1	Patient1	Intergenic	Intergenic	246626	NM_006884	6474	Hs.55967	NM_003030	ENSG00000168779	SHOX2	OG12|OG12X|SHOT	short stature homeobox 2	protein-coding	Intergenic	0	0	0	0
offtarget1267	1267	chr3	155406874	155406875	-	0	0	0	0	1	1	CasOFF	intron (NM_001349251, intron 2 of 22)	L1M1|LINE|L1	-12742	NM_001130961	23007	Hs.567423	NM_014996	ENSG00000114805	PLCH1	PLCL3	phospholipase C eta 1	protein-coding	intron	0	0	0	0
offtarget1268	1268	chr3	150472251	150472252	-	0	0	0	0	1	1	CasOFF	intron (NM_005067, intron 1 of 1)	MSTA|LTR|ERVL-MaLR	8705	NM_005067	6478	Hs.477959	NM_005067	ENSG00000181788	SIAH2	hSiah2	siah E3 ubiquitin protein ligase 2	protein-coding	intron	0	0	0	0
offtarget1269	1269	chr3	149710603	149710604	-	0	0	0	0	1	1	CasOFF	Intergenic	L1PB4|LINE|L1	-9450	NM_001079809	653659	Hs.652908	NM_001079809		TMEM183B	C1ORF37DUP|C1orf37-DUP	transmembrane protein 183B	protein-coding	Intergenic	0	0	0	0
offtarget1270	1270	chr3	149252850	149252851	-	0	0	0	0	1	1	CasOFF	intron (NM_015472, intron 4 of 6)	intron (NM_015472, intron 4 of 6)	60366	NM_004617	7104	Hs.133527	NM_004617	ENSG00000169903	TM4SF4	ILTMP|il-TMP	transmembrane 4 L six family member 4	protein-coding	intron	0	0	0	0
offtarget1271	1271	chr3	14561095	14561096	-	0	0	0	0	1	1	CasOFF	intron (NM_001080423, intron 10 of 24)	L3|LINE|CR1	20754	NM_001080423	80852	Hs.517819	NM_001080423	ENSG00000144596	GRIP2	-	glutamate receptor interacting protein 2	protein-coding	intron	0	0	0	0
offtarget1272	1272	chr3	14503343	14503366	-	1	0	0	0	0	1	Patient1	intron (NR_103507, intron 6 of 13)	intron (NR_103507, intron 6 of 13)	59248	NM_001134368	6533	Hs.529488	NM_003043	ENSG00000131389	SLC6A6	TAUT	solute carrier family 6 member 6	protein-coding	intron	0	0	0	0
offtarget1273	1273	chr3	14409906	14409928	-	0	0	0	1	0	1	CRISPOR	Intergenic	Intergenic	-15849	NR_110135	101927565	Hs.306905	NR_110135	ENSG00000251576	LINC01267	-	long intergenic non-protein coding RNA 1267	ncRNA	Intergenic	0	0	0	0
offtarget1274	1274	chr3	14409902	14409903	-	0	0	0	0	1	1	CasOFF	Intergenic	Intergenic	-15834	NR_110135	101927565	Hs.306905	NR_110135	ENSG00000251576	LINC01267	-	long intergenic non-protein coding RNA 1267	ncRNA	Intergenic	0	0	0	0
offtarget1275	1275	chr3	143452233	143452234	+	0	0	0	0	1	1	CasOFF	intron (NM_173653, intron 4 of 15)	intron (NM_173653, intron 4 of 15)	115077	NM_173653	285195	Hs.302257	NM_173653	ENSG00000181804	SLC9A9	AUTS16|NHE9	solute carrier family 9 member A9	protein-coding	intron	0	0	0	0
offtarget1276	1276	chr3	143438424	143438447	+	1	0	0	0	0	1	Patient1	intron (NM_173653, intron 4 of 15)	intron (NM_173653, intron 4 of 15)	128875	NM_173653	285195	Hs.302257	NM_173653	ENSG00000181804	SLC9A9	AUTS16|NHE9	solute carrier family 9 member A9	protein-coding	intron	0	0	0	0
offtarget1277	1277	chr3	143268929	143268951	+	0	0	0	1	0	1	CRISPOR	intron (NM_173653, intron 9 of 15)	intron (NM_173653, intron 9 of 15)	207852	NR_048544	100885796	Hs.581618	NR_048544	ENSG00000240012	SLC9A9-AS1	-	SLC9A9 antisense RNA 1	ncRNA	intron	0	0	0	0
offtarget1278	1278	chr3	14187362	14187363	+	0	0	0	0	1	1	CasOFF	non-coding (NR_148950, exon 15 of 15)	non-coding (NR_148950, exon 15 of 15)	20922	NM_024334	79188	Hs.517817	NM_024334	ENSG00000170876	TMEM43	ARVC5|ARVD5|EDMD7|LUMA	transmembrane protein 43	protein-coding	non-coding	0	0	0	0
offtarget1279	1279	chr3	141405706	141405729	-	1	0	0	0	0	1	Patient1	intron (NR_136190, intron 5 of 7)	MLT1K|LTR|ERVL-MaLR	23676	NR_136190	646730	Hs.570677	NR_136190		LINC02618	-	long intergenic non-protein coding RNA 2618	ncRNA	intron	0	0	0	0
offtarget1280	1280	chr3	141405703	141405704	-	0	0	0	0	1	1	CasOFF	intron (NR_136190, intron 5 of 7)	MLT1K|LTR|ERVL-MaLR	23662	NR_136190	646730	Hs.570677	NR_136190		LINC02618	-	long intergenic non-protein coding RNA 2618	ncRNA	intron	0	0	0	0
offtarget1281	1281	chr3	141241389	141241390	-	0	0	0	0	1	1	CasOFF	intron (NM_006506, intron 3 of 23)	intron (NM_006506, intron 3 of 23)	35520	NM_001303245	5922	Hs.98445	NM_006506	ENSG00000155903	RASA2	GAP1M	RAS p21 protein activator 2	protein-coding	intron	0	0	0	0
offtarget1282	1282	chr3	140249664	140249665	-	0	0	0	0	1	1	CasOFF	intron (NM_022131, intron 8 of 16)	intron (NM_022131, intron 8 of 16)	-22033	NR_108084	101927808	Hs.581236	NR_108084	ENSG00000250433	CLSTN2-AS1	-	CLSTN2 antisense RNA 1	ncRNA	intron	0	0	0	0
offtarget1283	1283	chr3	13939988	13939989	-	0	0	0	0	1	1	CasOFF	Intergenic	Intergenic	-18420	NM_004625	7476	Hs.72290	NM_004625	ENSG00000154764	WNT7A	Wnt-7a	Wnt family member 7A	protein-coding	Intergenic	0	0	0	0
offtarget1284	1284	chr3	139374051	139374074	-	1	0	0	0	0	1	Patient1	intron (NM_001320510, intron 1 of 6)	intron (NM_001320510, intron 1 of 6)	22752	NM_001320510	349565	Hs.208673	NM_178177	ENSG00000163864	NMNAT3	FKSG76|PNAT-3|PNAT3	nicotinamide nucleotide adenylyltransferase 3	protein-coding	intron	0	0	0	0
offtarget1285	1285	chr3	139006755	139006756	+	0	0	0	0	1	1	CasOFF	Intergenic	Intergenic	-54391	NR_027070	140464	Hs.721270	NR_027070		PISRT1	NCRNA00195	PISRT1 lncRNA	ncRNA	Intergenic	0	0	0	0
offtarget1286	1286	chr3	138931441	138931442	+	0	0	0	0	1	1	CasOFF	Intergenic	L1MB1|LINE|L1	20923	NR_027070	140464	Hs.721270	NR_027070		PISRT1	NCRNA00195	PISRT1 lncRNA	ncRNA	Intergenic	0	0	0	0
offtarget1287	1287	chr3	137852592	137852593	-	0	0	0	0	1	1	CasOFF	Intergenic	MIRb|SINE|MIR	-1360	NM_016161	51146	Hs.278960	NM_016161	ENSG00000118017	A4GNT	alpha4GnT	alpha-1,4-N-acetylglucosaminyltransferase	protein-coding	Intergenic	0	0	0	0
offtarget1288	1288	chr3	137728062	137728063	-	0	0	0	0	1	1	CasOFF	promoter-TSS (NM_016369)	promoter-TSS (NM_016369)	-945	NM_016369	51208	Hs.655324	NM_016369	ENSG00000066405	CLDN18	SFTA5|SFTPJ	claudin 18	protein-coding	promoter	0	0	0	0
offtarget1289	1289	chr3	13760274	13760275	-	0	0	0	0	1	1	CasOFF	intron (NR_027103, intron 4 of 5)	intron (NR_027103, intron 4 of 5)	68053	NR_027103	285375	Hs.319969	NR_027103	ENSG00000224514	LINC00620	-	long intergenic non-protein coding RNA 620	ncRNA	intron	0	0	0	0
offtarget1290	1290	chr3	135912569	135912592	+	0	1	0	0	0	1	Patient2	intron (NM_018133, intron 1 of 1)	MIR3|SINE|MIR	730	NM_001145417	55167	Hs.18631	NM_018133	ENSG00000174579	MSL2	MSL-2|MSL2L1|RNF184	MSL complex subunit 2	protein-coding	intron	0	0	0	0
offtarget1291	1291	chr3	13550652	13550653	+	0	0	0	0	1	1	CasOFF	Intergenic	Intergenic	28846	NM_024827	79885	Hs.744132	NM_024827	ENSG00000163517	HDAC11	HD11	histone deacetylase 11	protein-coding	Intergenic	0	0	0	0
offtarget1292	1292	chr3	13517980	13517981	-	0	0	0	0	1	1	CasOFF	TTS (NR_046690)	TTS (NR_046690)	3573	NR_046690	100874101	Hs.535701	NR_046690	ENSG00000244502	HDAC11-AS1	-	HDAC11 antisense RNA 1	ncRNA	TTS	0	0	0	0
offtarget1293	1293	chr3	134689893	134689894	+	0	0	0	0	1	1	CasOFF	intron (NM_004441, intron 3 of 15)	intron (NM_004441, intron 3 of 15)	175791	NM_004441	2047	Hs.116092	NM_004441	ENSG00000154928	EPHB1	ELK|EPHT2|Hek6|NET	EPH receptor B1	protein-coding	intron	0	0	0	0
offtarget1294	1294	chr3	134473842	134473865	+	1	0	0	0	0	1	Patient1	Intergenic	Intergenic	-40249	NM_004441	2047	Hs.116092	NM_004441	ENSG00000154928	EPHB1	ELK|EPHT2|Hek6|NET	EPH receptor B1	protein-coding	Intergenic	0	0	0	0
offtarget1295	1295	chr3	134294996	134294997	+	0	0	0	0	1	1	CasOFF	Intergenic	Intergenic	74864	NM_001366276	339855	Hs.146730	NM_178554	ENSG00000174611	KY	MFM7	kyphoscoliosis peptidase	protein-coding	Intergenic	0	0	0	0
offtarget1296	1296	chr3	134107194	134107195	-	0	0	0	0	1	1	CasOFF	Intergenic	L2a|LINE|L2	-12935	NM_001278683	51421	Hs.426312	NM_016201	ENSG00000114019	AMOTL2	LCCP	angiomotin like 2	protein-coding	Intergenic	0	0	0	0
offtarget1297	1297	chr3	134088909	134088910	-	0	0	0	0	1	1	CasOFF	intron (NM_016201, intron 2 of 9)	L2|LINE|L2	-2205	NR_106885	102466744		NR_106885	ENSG00000277723	MIR6827	hsa-mir-6827	microRNA 6827	ncRNA	intron	0	0	0	0
offtarget1298	1298	chr3	134073044	134073066	-	0	0	0	1	0	1	CRISPOR	Intergenic	Intergenic	13649	NR_106885	102466744		NR_106885	ENSG00000277723	MIR6827	hsa-mir-6827	microRNA 6827	ncRNA	Intergenic	0	0	0	0
offtarget1299	1299	chr3	13305483	13305484	-	0	0	0	0	1	1	CasOFF	Intergenic	Intergenic	156339	NM_024923	23225	Hs.475525	NM_024923	ENSG00000132182	NUP210	GP210|POM210	nucleoporin 210	protein-coding	Intergenic	0	0	0	0
offtarget1300	1300	chr3	132855477	132855478	-	0	0	0	0	1	1	CasOFF	intron (NM_001282865, intron 1 of 3)	intron (NM_001282865, intron 1 of 3)	11812	NM_001282865	66000	Hs.191616	NM_023943	ENSG00000144868	TMEM108	CT124|RTLN	transmembrane protein 108	protein-coding	intron	0	0	0	0
offtarget1301	1301	chr3	13188557	13188558	+	0	0	0	0	1	1	CasOFF	Intergenic	MIRb|SINE|MIR	-73628	NM_001134382	9922	Hs.475506	NM_014869	ENSG00000144711	IQSEC1	ARF-GEP100|ARFGEP100|BRAG2|GEP100	IQ motif and Sec7 domain 1	protein-coding	Intergenic	0	0	0	0
offtarget1302	1302	chr3	131104040	131104062	+	0	0	0	1	0	1	CRISPOR	non-coding (NR_033268, exon 2 of 2)	non-coding (NR_033268, exon 2 of 2)	3433	NM_152395	131870	Hs.282050	NM_152395	ENSG00000198585	NUDT16	-	nudix hydrolase 16	protein-coding	non-coding	0	0	0	0
offtarget1303	1303	chr3	12958503	12958526	+	1	0	0	0	0	1	Patient1	intron (NM_014869, intron 6 of 13)	intron (NM_014869, intron 6 of 13)	-31804	NR_136189	105376955	Hs.561179	NR_136189	ENSG00000232746	LINC02022	-	long intergenic non-protein coding RNA 2022	ncRNA	intron	0	0	0	0
offtarget1304	1304	chr3	12934483	12934484	-	0	0	0	0	1	1	CasOFF	Intergenic	Intergenic	-7773	NR_136189	105376955	Hs.561179	NR_136189	ENSG00000232746	LINC02022	-	long intergenic non-protein coding RNA 2022	ncRNA	Intergenic	0	0	0	0
offtarget1305	1305	chr3	12934362	12934363	-	0	0	0	0	1	1	CasOFF	Intergenic	C-rich|Low_complexity|Low_complexity	-7652	NR_136189	105376955	Hs.561179	NR_136189	ENSG00000232746	LINC02022	-	long intergenic non-protein coding RNA 2022	ncRNA	Intergenic	0	0	0	0
offtarget1306	1306	chr3	12934299	12934300	-	0	0	0	0	1	1	CasOFF	Intergenic	C-rich|Low_complexity|Low_complexity	-7589	NR_136189	105376955	Hs.561179	NR_136189	ENSG00000232746	LINC02022	-	long intergenic non-protein coding RNA 2022	ncRNA	Intergenic	0	0	0	0
offtarget1307	1307	chr3	129221526	129221527	-	0	0	0	0	1	1	CasOFF	intron (NM_052985, intron 20 of 30)	intron (NM_052985, intron 20 of 30)	-25956	NM_000539	6010	Hs.247565	NM_000539	ENSG00000163914	RHO	CSNBAD1|OPN2|RP4	rhodopsin	protein-coding	intron	0	0	0	0
offtarget1308	1308	chr3	128296522	128296523	-	0	0	0	0	1	1	CasOFF	Intergenic	Intergenic	-1593	NR_125802	23434	Hs.194283	NM_007354	ENSG00000198685	LINC01565	C3orf27|GR6	long intergenic non-protein coding RNA 1565	ncRNA	Intergenic	0	0	0	0
offtarget1309	1309	chr3	128145095	128145096	+	0	0	0	0	1	1	CasOFF	Intergenic	MIRb|SINE|MIR	-37342	NR_037890	285224	Hs.683815	NR_037890	ENSG00000242049	DNAJB8-AS1	-	DNAJB8 antisense RNA 1	ncRNA	Intergenic	0	0	0	0
offtarget1310	1310	chr3	128112468	128112491	-	1	0	0	0	0	1	Patient1	intron (NM_021937, intron 6 of 6)	intron (NM_021937, intron 6 of 6)	-69958	NR_037890	285224	Hs.683815	NR_037890	ENSG00000242049	DNAJB8-AS1	-	DNAJB8 antisense RNA 1	ncRNA	intron	0	0	0	0
offtarget1311	1311	chr3	127791107	127791108	-	0	0	0	0	1	1	CasOFF	TTS (NM_013336)	TTS (NM_013336)	-3546	NR_046645	100874089	Hs.581603	NR_046645	ENSG00000239608	RUVBL1-AS1	-	RUVBL1 antisense RNA 1	ncRNA	TTS	0	0	0	0
offtarget1312	1312	chr3	127791084	127791085	-	0	0	0	0	1	1	CasOFF	TTS (NM_013336)	TTS (NM_013336)	-3569	NR_046645	100874089	Hs.581603	NR_046645	ENSG00000239608	RUVBL1-AS1	-	RUVBL1 antisense RNA 1	ncRNA	TTS	0	0	0	0
offtarget1313	1313	chr3	127473295	127473296	-	0	0	0	0	1	1	CasOFF	intron (NM_001003794, intron 3 of 7)	intron (NM_001003794, intron 3 of 7)	68430	NM_007283	11343	Hs.277035	NM_007283	ENSG00000074416	MGLL	HU-K5|HUK5|MAGL|MGL	monoglyceride lipase	protein-coding	intron	0	0	0	0
offtarget1314	1314	chr3	127381207	127381208	+	0	0	0	0	1	1	CasOFF	intron (NM_015720, intron 4 of 7)	intron (NM_015720, intron 4 of 7)	-10574	NM_032548	80325	Hs.107812	NM_032548	ENSG00000114626	ABTB1	BPOZ|BTB3|BTBD21|EF1ABP|PP2259	ankyrin repeat and BTB domain containing 1	protein-coding	intron	0	0	0	0
offtarget1315	1315	chr3	127299763	127299786	+	0	1	0	0	0	1	Patient2	intron (NM_001353004, intron 3 of 12)	intron (NM_001353004, intron 3 of 12)	-5600	NR_106883	102466199		NR_106883	ENSG00000275067	MIR6825	hsa-mir-6825	microRNA 6825	ncRNA	intron	0	0	0	0
offtarget1316	1316	chr3	127088319	127088320	-	0	0	0	0	1	1	CasOFF	intron (NR_110147, intron 1 of 4)	intron (NR_110147, intron 1 of 4)	21194	NR_110147	101927123	Hs.526761	NR_110147	ENSG00000244215	LINC02016	-	long intergenic non-protein coding RNA 2016	ncRNA	intron	0	0	0	0
offtarget1317	1317	chr3	126839569	126839570	-	0	0	0	0	1	1	CasOFF	Intergenic	L1ME3C|LINE|L1	-72405	NM_001007534	285311	Hs.591284	NM_001007534	ENSG00000214324	C3orf56	-	chromosome 3 open reading frame 56	protein-coding	Intergenic	0	0	0	0
offtarget1318	1318	chr3	126703880	126703902	+	0	0	0	1	0	1	CRISPOR	Intergenic	Intergenic	-3546	NM_032242	5361	Hs.432329	NM_032242	ENSG00000114554	PLXNA1	NOV|NOVP|PLEXIN-A1|PLXN1	plexin A1	protein-coding	Intergenic	0	0	0	0
offtarget1319	1319	chr3	126703879	126703880	+	0	0	0	0	1	1	CasOFF	Intergenic	Intergenic	-3558	NM_032242	5361	Hs.432329	NM_032242	ENSG00000114554	PLXNA1	NOV|NOVP|PLEXIN-A1|PLXN1	plexin A1	protein-coding	Intergenic	0	0	0	0
offtarget1320	1320	chr3	126651675	126651698	+	1	0	0	0	0	1	Patient1	intron (NM_032343, intron 6 of 7)	intron (NM_032343, intron 6 of 7)	-55751	NM_032242	5361	Hs.432329	NM_032242	ENSG00000114554	PLXNA1	NOV|NOVP|PLEXIN-A1|PLXN1	plexin A1	protein-coding	intron	0	0	0	0
offtarget1321	1321	chr3	126159591	126159592	-	0	0	0	0	1	1	CasOFF	intron (NR_104249, intron 7 of 8)	intron (NR_104249, intron 7 of 8)	35143	NR_104249	79364	Hs.440049	NM_025112	ENSG00000070476	ZXDC	ZXDL	ZXD family zinc finger C	protein-coding	intron	0	0	0	0
offtarget1322	1322	chr3	126083727	126083749	+	0	0	0	1	0	1	CRISPOR	Intergenic	MLT1K|LTR|ERVL-MaLR	-7487	NM_014079	28999	Hs.272215	NM_014079	ENSG00000163884	KLF15	KKLF	Kruppel like factor 15	protein-coding	Intergenic	0	0	0	0
offtarget1323	1323	chr3	12547511	12547512	+	0	0	0	0	1	1	CasOFF	intron (NM_001321278, intron 6 of 11)	intron (NM_001321278, intron 6 of 11)	21483	NM_001321279	80746	Hs.335550	NM_025265	ENSG00000154743	TSEN2	PCH2B|SEN2|SEN2L	tRNA splicing endonuclease subunit 2	protein-coding	intron	0	0	0	0
offtarget1324	1324	chr3	124128342	124128343	+	0	0	0	0	1	1	CasOFF	intron (NM_001024660, intron 13 of 59)	intron (NM_001024660, intron 13 of 59)	35163	NR_106731	102464832		NR_106731	ENSG00000276656	MIR6083	hsa-mir-6083	microRNA 6083	ncRNA	intron	0	0	0	0
offtarget1325	1325	chr3	123382251	123382252	+	0	0	0	0	1	1	CasOFF	intron (NM_053028, intron 22 of 31)	intron (NM_053028, intron 22 of 31)	-26240	NR_046629	100873940	Hs.667316	NR_046629	ENSG00000250174	MYLK-AS2	-	MYLK antisense RNA 2	ncRNA	intron	0	0	0	0
offtarget1326	1326	chr3	123043804	123043826	-	0	0	0	1	0	1	CRISPOR	intron (NM_001199642, intron 8 of 20)	intron (NM_001199642, intron 8 of 20)	91374	NM_001199642	111	Hs.593292	NM_183357	ENSG00000173175	ADCY5	AC5|FDFM	adenylate cyclase 5	protein-coding	intron	0	0	0	0
offtarget1327	1327	chr3	123043800	123043801	-	0	0	0	0	1	1	CasOFF	intron (NM_001199642, intron 8 of 20)	intron (NM_001199642, intron 8 of 20)	91389	NM_001199642	111	Hs.593292	NM_183357	ENSG00000173175	ADCY5	AC5|FDFM	adenylate cyclase 5	protein-coding	intron	0	0	0	0
offtarget1328	1328	chr3	122414017	122414018	+	0	0	0	0	1	1	CasOFF	intron (NM_017554, intron 4 of 16)	L2b|LINE|L2	14331	NM_017554	54625	Hs.518203	NM_017554	ENSG00000173193	PARP14	ARTD8|BAL2|PARP-14|pART8	poly(ADP-ribose) polymerase family member 14	protein-coding	intron	0	0	0	0
offtarget1329	1329	chr3	121802536	121802537	+	0	0	0	0	1	1	CasOFF	intron (NM_176892, intron 1 of 5)	MLT1H1|LTR|ERVL-MaLR	5840	NM_006889	942	Hs.171182	NM_006889	ENSG00000114013	CD86	B7-2|B7.2|B70|CD28LG2|LAB72	CD86 molecule	protein-coding	intron	0	0	0	0
offtarget1330	1330	chr3	121315065	121315066	-	0	0	0	0	1	1	CasOFF	intron (NM_016298, intron 1 of 3)	intron (NM_016298, intron 1 of 3)	2839	NM_016298	51725	Hs.272564	NM_016298	ENSG00000163833	FBXO40	FBX40	F-box protein 40	protein-coding	intron	0	0	0	0
offtarget1331	1331	chr3	116110726	116110727	-	0	0	0	0	1	1	CasOFF	intron (NM_002338, intron 1 of 6)	intron (NM_002338, intron 1 of 6)	31855	NR_109998	101926903	Hs.26479	NR_109998	ENSG00000240922	LSAMP-AS1	-	LSAMP antisense RNA 1	ncRNA	intron	0	0	0	0
offtarget1332	1332	chr3	11578534	11578535	-	0	0	0	0	1	1	CasOFF	intron (NM_001349238, intron 17 of 17)	intron (NM_001349238, intron 17 of 17)	31738	NM_001128221	9686	Hs.740389	NM_014667	ENSG00000144560	VGLL4	VGL-4	vestigial like family member 4	protein-coding	intron	0	0	0	0
offtarget1333	1333	chr3	112888916	112888938	-	0	0	0	1	0	1	CRISPOR	Intergenic	Intergenic	-2349	NR_110823	101929717	Hs.638426	NR_110823	ENSG00000243795	LINC02044	-	long intergenic non-protein coding RNA 2044	ncRNA	Intergenic	0	0	0	0
offtarget1334	1334	chr3	112155786	112155809	-	1	0	0	0	0	1	Patient1	Intergenic	L1PA16|LINE|L1	62522	NM_001085357	151888	Hs.445162	NM_181780	ENSG00000186265	BTLA	BTLA1|CD272	B and T lymphocyte associated	protein-coding	Intergenic	0	0	0	0
offtarget1335	1335	chr3	112155783	112155784	-	0	0	0	0	1	1	CasOFF	Intergenic	L1PA16|LINE|L1	62536	NM_001085357	151888	Hs.445162	NM_181780	ENSG00000186265	BTLA	BTLA1|CD272	B and T lymphocyte associated	protein-coding	Intergenic	0	0	0	0
offtarget1336	1336	chr3	110337562	110337563	-	0	0	0	0	1	1	CasOFF	Intergenic	Intergenic	451244	NR_045114	100506555	Hs.535689	NR_045114		NECTIN3-AS1	PVRL3-AS1	NECTIN3 antisense RNA 1	ncRNA	Intergenic	0	0	0	0
offtarget1337	1337	chr3	10442732	10442733	+	0	0	0	0	1	1	CasOFF	exon (NM_001683, exon 5 of 20)	exon (NM_001683, exon 5 of 20)	-6486	NR_030614	100126334		NR_030614	ENSG00000216135	MIR885	MIRN885|hsa-mir-885|mir-885	microRNA 885	ncRNA	exon	0	0	0	0
offtarget1338	1338	chr3	101520446	101520447	+	0	0	0	0	1	1	CasOFF	exon (NM_001348992, exon 6 of 9)	exon (NM_001348992, exon 6 of 9)	21938	NM_001348996	91775	Hs.595933	NM_145037	ENSG00000144815	NXPE3	FAM55C|MST115|MSTP115	neurexophilin and PC-esterase domain family member 3	protein-coding	exon	0	0	0	0
offtarget1339	1339	chr3	10149903	10149904	-	0	0	0	0	1	1	CasOFF	promoter-TSS (NM_173472)	promoter-TSS (NM_173472)	36	NM_173472	115795	Hs.190413	NM_173472	ENSG00000163705	FANCD2OS	C3orf24	FANCD2 opposite strand	protein-coding	promoter	0	0	0	0
offtarget1340	1340	chr2	99564278	99564279	+	0	0	0	0	1	1	CasOFF	Intergenic	Intergenic	-11590	NM_207362	343990	Hs.469398	NM_207362	ENSG00000196872	KIAA1211L	C2orf55	KIAA1211 like	protein-coding	Intergenic	0	0	0	0
offtarget1341	1341	chr2	9892883	9892905	+	0	1	0	0	0	1	Patient2	Intergenic	Intergenic	-90678	NM_001318977	9014	Hs.584833	NM_005680	ENSG00000115750	TAF1B	MGC:9349|RAF1B|RAFI63|SL1|TAFI63	TATA-box binding protein associated factor, RNA polymerase I subunit B	protein-coding	Intergenic	0	0	0	0
offtarget1342	1342	chr2	97542914	97542915	+	0	0	0	0	1	1	CasOFF	intron (NM_001122646, intron 16 of 16)	intron (NM_001122646, intron 16 of 16)	-7097	NM_017789	54910	Hs.516220	NM_017789	ENSG00000168758	SEMA4C	M-SEMA-F|SEMACL1|SEMAF|SEMAI	semaphorin 4C	protein-coding	intron	0	0	0	0
offtarget1343	1343	chr2	96465578	96465600	+	0	0	0	1	0	1	CRISPOR	Intergenic	Intergenic	27140	NR_103734	150759	Hs.503463	NR_103734		LINC00342	NCRNA00342	long intergenic non-protein coding RNA 342	ncRNA	Intergenic	0	0	0	0
offtarget1344	1344	chr2	95903243	95903244	-	1	0	0	0	0	1	Patient1	Intergenic	Tigger1|DNA|TcMar-Tigger	-36943	NM_144707	150696	Hs.437376	NM_144707	ENSG00000155066	PROM2	PROML2	prominin 2	protein-coding	Intergenic	0	0	0	0
offtarget1345	1345	chr2	95903240	95903241	-	0	0	0	0	1	1	CasOFF	Intergenic	Tigger1|DNA|TcMar-Tigger	-36957	NM_144707	150696	Hs.437376	NM_144707	ENSG00000155066	PROM2	PROML2	prominin 2	protein-coding	Intergenic	0	0	0	0
offtarget1346	1346	chr2	95535982	95536004	+	0	0	0	1	0	1	CRISPOR	non-coding (NR_037597, exon 10 of 10)	non-coding (NR_037597, exon 10 of 10)	-1182	NM_144705	150483	Hs.631517	NM_144705	ENSG00000163060	TEKT4	-	tektin 4	protein-coding	non-coding	0	0	0	0
offtarget1347	1347	chr2	95535981	95535982	+	0	0	0	0	1	1	CasOFF	non-coding (NR_037597, exon 10 of 10)	non-coding (NR_037597, exon 10 of 10)	-1194	NM_144705	150483	Hs.631517	NM_144705	ENSG00000163060	TEKT4	-	tektin 4	protein-coding	non-coding	0	0	0	0
offtarget1348	1348	chr2	9444014	9444037	+	1	0	0	0	0	1	Patient1	intron (NM_001135191, intron 3 of 26)	intron (NM_001135191, intron 3 of 26)	97084	NM_003887	8853	Hs.555902	NM_003887	ENSG00000151693	ASAP2	AMAP2|CENTB3|DDEF2|PAG3|PAP|Pap-alpha|SHAG1	ArfGAP with SH3 domain, ankyrin repeat and PH domain 2	protein-coding	intron	0	0	0	0
offtarget1349	1349	chr2	9253776	9253777	-	0	0	0	0	1	1	CasOFF	Intergenic	Intergenic	-93118	NM_001135191	8853	Hs.555902	NM_003887	ENSG00000151693	ASAP2	AMAP2|CENTB3|DDEF2|PAG3|PAP|Pap-alpha|SHAG1	ArfGAP with SH3 domain, ankyrin repeat and PH domain 2	protein-coding	Intergenic	0	0	0	0
offtarget1350	1350	chr2	87852485	87852486	+	0	0	0	0	1	1	CasOFF	Intergenic	L2b|LINE|L2	-76789	NR_039634	100616499		NR_039634	ENSG00000265507	MIR4435-1	mir-4435-1	microRNA 4435-1	ncRNA	Intergenic	0	0	0	0
offtarget1351	1351	chr2	85026674	85026675	-	0	0	0	0	1	1	CasOFF	intron (NM_001370, intron 70 of 76)	L1P4d|LINE|L1	81534	NM_001307978	129293	Hs.469134	NM_001080824	ENSG00000186854	TRABD2A	C2orf89|TIKI1	TraB domain containing 2A	protein-coding	intron	0	0	0	0
offtarget1352	1352	chr2	82271549	82271572	+	1	0	0	0	0	1	Patient1	Intergenic	MER52A|LTR|ERV1	-577490	NR_110161	100507201	Hs.98589	NR_110161	ENSG00000235519	LINC01815	-	long intergenic non-protein coding RNA 1815	ncRNA	Intergenic	0	0	0	0
offtarget1353	1353	chr2	7523280	7523302	+	0	0	0	1	0	1	CRISPOR	Intergenic	Intergenic	-38101	NR_038432	100506274	Hs.177930	NR_038432	ENSG00000229727	LOC100506274	-	uncharacterized LOC100506274	ncRNA	Intergenic	0	0	0	0
offtarget1354	1354	chr2	7523279	7523280	+	0	0	0	0	1	1	CasOFF	Intergenic	Intergenic	-38113	NR_038432	100506274	Hs.177930	NR_038432	ENSG00000229727	LOC100506274	-	uncharacterized LOC100506274	ncRNA	Intergenic	0	0	0	0
offtarget1355	1355	chr2	72321605	72321606	-	0	0	0	0	1	1	CasOFF	Intergenic	Intergenic	53386	NM_001277742	56603	Hs.91546	NM_019885	ENSG00000003137	CYP26B1	CYP26A2|P450RAI-2|P450RAI2|RHFCA	cytochrome P450 family 26 subfamily B member 1	protein-coding	Intergenic	0	0	0	0
offtarget1356	1356	chr2	71480898	71480920	-	0	0	0	1	0	1	CRISPOR	Intergenic	LTR16C|LTR|ERVL	-26676	NM_020459	400961	Hs.416735	NM_020459	ENSG00000124374	PAIP2B	-	poly(A) binding protein interacting protein 2B	protein-coding	Intergenic	0	0	0	0
offtarget1357	1357	chr2	70700495	70700518	+	1	0	0	0	0	1	Patient1	intron (NR_046798, intron 1 of 2)	intron (NR_046798, intron 1 of 2)	8266	NR_046798	100874273	Hs.682157	NR_046798	ENSG00000224606	TGFA-IT1	-	TGFA intronic transcript 1	ncRNA	intron	0	0	0	0
offtarget1358	1358	chr2	70529532	70529554	+	0	0	0	1	0	1	CRISPOR	promoter-TSS (NM_001329757)	promoter-TSS (NM_001329757)	-344	NM_001329753	84908	Hs.516077	NM_032822	ENSG00000035141	FAM136A	-	family with sequence similarity 136 member A	protein-coding	promoter	0	0	0	0
offtarget1359	1359	chr2	69265049	69265072	-	0	1	0	0	0	1	Patient2	intron (NM_032208, intron 1 of 17)	intron (NM_032208, intron 1 of 17)	24784	NM_018153	84168	Hs.165859	NM_018153	ENSG00000169604	ANTXR1	ATR|GAPO|TEM8	ANTXR cell adhesion molecule 1	protein-coding	intron	0	0	0	0
offtarget1360	1360	chr2	64431283	64431306	+	1	0	0	0	0	1	Patient1	non-coding (NR_033837, exon 1 of 6)	non-coding (NR_033837, exon 1 of 6)	1325	NR_033837	150992	Hs.272318	NR_033837	ENSG00000230923	LINC00309	NCRNA00309	long intergenic non-protein coding RNA 309	ncRNA	non-coding	0	0	0	0
offtarget1361	1361	chr2	63839981	63840004	+	1	0	0	0	0	1	Patient1	Intergenic	MER34A1|LTR|ERV1	23707	NM_001199111	4190	Hs.526521	NM_005917	ENSG00000014641	MDH1	HEL-S-32|MDH-s|MDHA|MGC:1375|MOR2	malate dehydrogenase 1	protein-coding	Intergenic	0	0	0	0
offtarget1362	1362	chr2	62438820	62438842	-	0	0	0	1	0	1	CRISPOR	intron (NM_006577, intron 1 of 1)	intron (NM_006577, intron 1 of 1)	-3825	NM_001319075	10678	Hs.173203	NM_006577	ENSG00000170340	B3GNT2	3-Gn-T1|3-Gn-T2|B3GN-T2|B3GNT|B3GNT-2|B3GNT1|BETA3GNT|BGNT2|BGnT-2|beta-1|beta3Gn-T1|beta3Gn-T2	UDP-GlcNAc:betaGal beta-1,3-N-acetylglucosaminyltransferase 2	protein-coding	intron	0	0	0	0
offtarget1363	1363	chr2	62438816	62438817	-	0	0	0	0	1	1	CasOFF	intron (NM_006577, intron 1 of 1)	intron (NM_006577, intron 1 of 1)	-3840	NM_001319075	10678	Hs.173203	NM_006577	ENSG00000170340	B3GNT2	3-Gn-T1|3-Gn-T2|B3GN-T2|B3GNT|B3GNT-2|B3GNT1|BETA3GNT|BGNT2|BGnT-2|beta-1|beta3Gn-T1|beta3Gn-T2	UDP-GlcNAc:betaGal beta-1,3-N-acetylglucosaminyltransferase 2	protein-coding	intron	0	0	0	0
offtarget1364	1364	chr2	61996556	61996578	-	0	0	0	1	0	1	CRISPOR	Intergenic	L1MC3|LINE|L1	84628	NR_037710	84140	Hs.440466	NM_032180	ENSG00000170264	FAM161A	RP28	FAM161 centrosomal protein A	protein-coding	Intergenic	0	0	0	0
offtarget1365	1365	chr2	5852275	5852276	+	1	0	0	0	0	1	Patient1	Intergenic	Intergenic	19770	NM_003108	6664	Hs.432638	NM_003108	ENSG00000176887	SOX11	MRD27	SRY-box transcription factor 11	protein-coding	Intergenic	0	0	0	0
offtarget1366	1366	chr2	49399967	49399990	-	1	0	0	0	0	1	Patient1	Intergenic	Intergenic	-18312	NM_000145	2492	Hs.1428	NM_000145	ENSG00000170820	FSHR	FSHR1|FSHRO|LGR1|ODG1	follicle stimulating hormone receptor	protein-coding	Intergenic	0	0	0	0
offtarget1367	1367	chr2	49399964	49399965	-	0	0	0	0	1	1	CasOFF	Intergenic	Intergenic	-18298	NM_000145	2492	Hs.1428	NM_000145	ENSG00000170820	FSHR	FSHR1|FSHRO|LGR1|ODG1	follicle stimulating hormone receptor	protein-coding	Intergenic	0	0	0	0
offtarget1368	1368	chr2	47298783	47298806	-	1	0	0	0	0	1	Patient1	intron (NM_020458, intron 19 of 19)	MIRb|SINE|MIR	83653	NM_173649	285051	Hs.531575	NM_173649	ENSG00000239605	STPG4	C2orf61|GSE	sperm-tail PG-rich repeat containing 4	protein-coding	intron	0	1	0	0
offtarget1369	1369	chr2	47211487	47211510	+	1	0	0	0	0	1	Patient1	intron (NM_020458, intron 5 of 19)	intron (NM_020458, intron 5 of 19)	-42504	NM_001171511	90411	Hs.662152	NM_139279	ENSG00000180398	MCFD2	F5F8D|F5F8D2|LMAN1IP|SDNSF	multiple coagulation factor deficiency 2	protein-coding	intron	0	0	0	0
offtarget1370	1370	chr2	46425895	46425918	-	1	0	0	0	0	1	Patient1	Intergenic	Intergenic	-98640	NM_001430	2034	Hs.468410	NM_001430	ENSG00000116016	EPAS1	ECYT4|HIF2A|HLF|MOP2|PASD2|bHLHe73	endothelial PAS domain protein 1	protein-coding	Intergenic	0	0	0	0
offtarget1371	1371	chr2	45160259	45160260	-	0	0	0	0	1	1	CasOFF	intron (NR_147194, intron 2 of 2)	intron (NR_147194, intron 2 of 2)	5768	NR_147194	107985879	Hs.436392	NR_147194	ENSG00000259439	LINC01833	K21.1|RP11-89	long intergenic non-protein coding RNA 1833	ncRNA	intron	0	0	0	0
offtarget1372	1372	chr2	44328428	44328450	-	0	0	0	1	0	1	CRISPOR	Intergenic	Intergenic	-67503	NM_177969	5495	Hs.416769	NM_002706	ENSG00000138032	PPM1B	PP2C-beta|PP2C-beta-X|PP2CB|PP2CBETA|PPC2BETAX	protein phosphatase, Mg2+/Mn2+ dependent 1B	protein-coding	Intergenic	0	0	0	0
offtarget1373	1373	chr2	43470037	43470038	-	0	0	0	0	1	1	CasOFF	intron (NM_001083953, intron 36 of 37)	LTR33|LTR|ERVL	15687	NR_027251	100129726	Hs.194480	NM_178529	ENSG00000279873	LINC01126	-	long intergenic non-protein coding RNA 1126	ncRNA	intron	0	0	0	0
offtarget1374	1374	chr2	43194707	43194730	-	1	0	0	0	0	1	Patient1	Intergenic	L2b|LINE|L2	71964	NR_110585	102723854	Hs.570165	NR_110585	ENSG00000231826	LINC01819	-	long intergenic non-protein coding RNA 1819	ncRNA	Intergenic	0	0	0	0
offtarget1375	1375	chr2	43151764	43151786	-	0	0	0	1	0	1	CRISPOR	Intergenic	Intergenic	114907	NR_110585	102723854	Hs.570165	NR_110585	ENSG00000231826	LINC01819	-	long intergenic non-protein coding RNA 1819	ncRNA	Intergenic	0	0	0	0
offtarget1376	1376	chr2	40147847	40147848	+	0	0	0	0	1	1	CasOFF	intron (NR_038441, intron 1 of 4)	L1MA4A|LINE|L1	3073	NR_038441	100128590	Hs.744988	NR_038441	ENSG00000227028	SLC8A1-AS1	-	SLC8A1 antisense RNA 1	ncRNA	intron	0	0	0	0
offtarget1377	1377	chr2	3999095	3999117	+	0	1	0	0	0	1	Patient2	Intergenic	Intergenic	22516	NR_037881	100505964	Hs.190267	NR_037881	ENSG00000237401	LINC01304	-	long intergenic non-protein coding RNA 1304	ncRNA	Intergenic	0	0	0	0
offtarget1378	1378	chr2	36765347	36765348	-	1	0	0	0	0	1	Patient1	intron (NM_016441, intron 14 of 16)	intron (NM_016441, intron 14 of 16)	59953	NM_005102	9637	Hs.258563	NM_005102	ENSG00000171055	FEZ2	HUM3CL	fasciculation and elongation protein zeta 2	protein-coding	intron	0	0	0	0
offtarget1379	1379	chr2	36765344	36765345	-	0	0	0	0	1	1	CasOFF	intron (NM_016441, intron 14 of 16)	intron (NM_016441, intron 14 of 16)	59967	NM_005102	9637	Hs.258563	NM_005102	ENSG00000171055	FEZ2	HUM3CL	fasciculation and elongation protein zeta 2	protein-coding	intron	0	0	0	0
offtarget1380	1380	chr2	3328375	3328398	-	1	0	0	0	0	1	Patient1	intron (NM_001330530, intron 3 of 9)	intron (NM_001330530, intron 3 of 9)	53203	NM_003310	7260	Hs.502770	NM_003310	ENSG00000032389	EIPR1	EIPR-1|TSSC1	EARP complex and GARP complex interacting protein 1	protein-coding	intron	0	0	0	0
offtarget1381	1381	chr2	30886779	30886780	-	0	0	0	0	1	1	CasOFF	Intergenic	MER102a|DNA|hAT-Charlie	143533	NM_144575	92291	Hs.660911	NM_144575	ENSG00000162949	CAPN13	-	calpain 13	protein-coding	Intergenic	0	0	0	0
offtarget1382	1382	chr2	29506518	29506541	+	1	0	0	0	0	1	Patient1	intron (NM_004304, intron 9 of 28)	intron (NM_004304, intron 9 of 28)	-59763	NM_001353765	238	Hs.654469	NM_004304	ENSG00000171094	ALK	CD246|NBLST3	ALK receptor tyrosine kinase	protein-coding	intron	0	0	0	0
offtarget1383	1383	chr2	27457347	27457369	-	0	0	0	1	0	1	CRISPOR	intron (NM_004341, intron 22 of 43)	L3|LINE|CR1	17100	NM_001306079	790	Hs.377010	NM_004341	ENSG00000084774	CAD	CDG1Z|EIEE50|GATD4	carbamoyl-phosphate synthetase 2, aspartate transcarbamylase, and dihydroorotase	protein-coding	intron	0	0	0	0
offtarget1384	1384	chr2	27341793	27341794	-	0	0	0	0	1	1	CasOFF	5' UTR (NM_001166239, exon 1 of 6)	5' UTR (NM_001166239, exon 1 of 6)	202	NM_001166240	10669	Hs.159525	NM_006569	ENSG00000138028	CGREF1	CGR11	cell growth regulator with EF-hand domain 1	protein-coding	5' UTR	0	0	0	0
offtarget1385	1385	chr2	27274903	27274926	-	1	0	0	0	0	1	Patient1	intron (NM_021831, intron 1 of 14)	CpG	378	NM_021831	60509	Hs.138207	NM_021831	ENSG00000084693	AGBL5	CCP5|RP75	ATP/GTP binding protein like 5	protein-coding	intron	0	0	0	0
offtarget1386	1386	chr2	25500173	25500174	-	0	0	0	0	1	1	CasOFF	intron (NR_135490, intron 4 of 23)	CpG	-24989	NM_153759	1788	Hs.515840	NM_022552	ENSG00000119772	DNMT3A	DNMT3A2|M.HsaIIIA|TBRS	DNA methyltransferase 3 alpha	protein-coding	intron	1	0	0	0
offtarget1387	1387	chr22	51095005	51095028	+	1	0	0	0	0	1	Patient1	Intergenic	ERVL-B4-int|LTR|ERVL	-18054	NM_033517	85358	Hs.149035	NM_033517	ENSG00000251322	SHANK3	DEL22q13.3|PROSAP2|PSAP2|SCZD15|SPANK-2	SH3 and multiple ankyrin repeat domains 3	protein-coding	Intergenic	0	1	0	0
offtarget1388	1388	chr22	50926674	50926697	-	1	0	0	0	0	1	Patient1	intron (NM_017584, intron 4 of 9)	intron (NM_017584, intron 4 of 9)	1397	NM_017584	55586	Hs.129227	NM_017584	ENSG00000100253	MIOX	ALDRL6	myo-inositol oxygenase	protein-coding	intron	0	0	0	0
offtarget1389	1389	chr22	50624795	50624796	+	0	0	0	0	1	1	CasOFF	intron (NM_025204, intron 1 of 9)	CpG-18109	453	NR_135275	80305	Hs.517731	NM_025204	ENSG00000170638	TRABD	LP6054|PP2447	TraB domain containing	protein-coding	intron	0	0	0	0
offtarget1390	1390	chr22	50510447	50510469	+	0	0	0	1	0	1	CRISPOR	intron (NM_015166, intron 8 of 11)	intron (NM_015166, intron 8 of 11)	13323	NM_139202	23209	Hs.517729	NM_015166	ENSG00000100427	MLC1	LVM|MLC|VL	modulator of VRAC current 1	protein-coding	intron	0	0	0	0
offtarget1391	1391	chr22	50221803	50221826	+	1	0	0	0	0	1	Patient1	promoter-TSS (NM_001304808)	promoter-TSS (NM_001304808)	-293	NM_001304808	23774	Hs.127950	NM_014577	ENSG00000100425	BRD1	BRL|BRPF1|BRPF2	bromodomain containing 1	protein-coding	promoter	0	0	0	0
offtarget1392	1392	chr22	49000580	49000581	+	0	0	0	0	1	1	CasOFF	intron (NM_015381, intron 1 of 3)	intron (NM_015381, intron 1 of 3)	28428	NM_015381	25817	Hs.436854	NM_015381	ENSG00000219438	TAFA5	FAM19A5|QLLK5208|TAFA-5|UNQ5208	TAFA chemokine like family member 5	protein-coding	intron	0	0	0	0
offtarget1393	1393	chr22	48850502	48850524	+	1	0	0	0	0	1	Patient1	Intergenic	MIR3|SINE|MIR	-34852	NM_001082967	25817	Hs.436854	NM_015381	ENSG00000219438	TAFA5	FAM19A5|QLLK5208|TAFA-5|UNQ5208	TAFA chemokine like family member 5	protein-coding	Intergenic	0	0	0	0
offtarget1394	1394	chr22	48560189	48560212	-	1	0	0	0	0	1	Patient1	Intergenic	Intergenic	-109976	NR_036172	100422916		NR_036172	ENSG00000266508	MIR3201	-	microRNA 3201	ncRNA	Intergenic	0	0	0	0
offtarget1395	1395	chr22	47765707	47765730	-	1	0	0	0	0	1	Patient1	non-coding (NR_144462, exon 4 of 4)	non-coding (NR_144462, exon 4 of 4)	24397	NR_144462	339685	Hs.434351	NR_038922	ENSG00000224715	LOC339685	-	uncharacterized LOC339685	ncRNA	non-coding	0	0	0	0
offtarget1396	1396	chr22	47449054	47449055	-	0	0	0	0	1	1	CasOFF	intron (NM_014346, intron 11 of 12)	intron (NM_014346, intron 11 of 12)	-137116	NR_122047	642757	Hs.632786	NR_122047	ENSG00000280080	TBC1D22A-AS1	-	TBC1D22A antisense RNA 1	ncRNA	intron	0	0	0	0
offtarget1397	1397	chr22	47449021	47449022	-	0	0	0	0	1	1	CasOFF	intron (NM_014346, intron 11 of 12)	intron (NM_014346, intron 11 of 12)	-137083	NR_122047	642757	Hs.632786	NR_122047	ENSG00000280080	TBC1D22A-AS1	-	TBC1D22A antisense RNA 1	ncRNA	intron	0	0	0	0
offtarget1398	1398	chr22	47448991	47449014	-	1	0	0	0	0	1	Patient1	intron (NM_014346, intron 11 of 12)	intron (NM_014346, intron 11 of 12)	-137064	NR_122047	642757	Hs.632786	NR_122047	ENSG00000280080	TBC1D22A-AS1	-	TBC1D22A antisense RNA 1	ncRNA	intron	0	0	0	0
offtarget1399	1399	chr22	47448988	47448989	-	0	0	0	0	1	1	CasOFF	intron (NM_014346, intron 11 of 12)	intron (NM_014346, intron 11 of 12)	-137050	NR_122047	642757	Hs.632786	NR_122047	ENSG00000280080	TBC1D22A-AS1	-	TBC1D22A antisense RNA 1	ncRNA	intron	0	0	0	0
offtarget1400	1400	chr22	47372918	47372941	+	1	0	0	0	0	1	Patient1	intron (NM_014346, intron 9 of 12)	intron (NM_014346, intron 9 of 12)	-60991	NR_122047	642757	Hs.632786	NR_122047	ENSG00000280080	TBC1D22A-AS1	-	TBC1D22A antisense RNA 1	ncRNA	intron	0	0	0	0
offtarget1401	1401	chr22	47028059	47028082	+	1	0	0	0	0	1	Patient1	intron (NM_015124, intron 2 of 18)	intron (NM_015124, intron 2 of 18)	11787	NM_015124	23151	Hs.475150	NM_015124	ENSG00000075240	GRAMD4	DIP	GRAM domain containing 4	protein-coding	intron	0	0	0	0
offtarget1402	1402	chr22	46542983	46543006	-	1	0	0	0	0	1	Patient1	Intergenic	L2|LINE|L2	-3435	NM_005036	5465	Hs.103110	NM_005036	ENSG00000186951	PPARA	NR1C1|PPAR|PPARalpha|hPPAR	peroxisome proliferator activated receptor alpha	protein-coding	Intergenic	0	0	0	0
offtarget1403	1403	chr22	46510319	46510342	+	1	0	0	0	0	1	Patient1	TTS (NR_029479)	TTS (NR_029479)	764	NR_029479	406884		NR_029479	ENSG00000284520	MIRLET7B	LET7B|MIRNLET7B|hsa-let-7b|let-7b	microRNA let-7b	ncRNA	TTS	0	0	0	0
offtarget1404	1404	chr22	44746952	44746975	-	1	0	0	0	0	1	Patient1	Intergenic	Intergenic	-38132	NM_001099294	85352	Hs.6829	NM_001099294	ENSG00000138944	SHISAL1	KIAA1644	shisa like 1	protein-coding	Intergenic	0	0	0	0
offtarget1405	1405	chr22	43894629	43894652	-	1	0	0	0	0	1	Patient1	intron (NM_001044370, intron 5 of 6)	intron (NM_001044370, intron 5 of 6)	-17494	NR_046563	100874197	Hs.627997	NR_046563		EFCAB6-AS1	-	EFCAB6 antisense RNA 1	ncRNA	intron	0	0	0	0
offtarget1406	1406	chr22	43708505	43708527	+	0	0	0	1	0	1	CRISPOR	intron (NM_173050, intron 3 of 21)	intron (NM_173050, intron 3 of 21)	30862	NM_173050	80274	Hs.133995	NM_152514	ENSG00000159307	SCUBE1	-	signal peptide, CUB domain and EGF like domain containing 1	protein-coding	intron	0	0	0	0
offtarget1407	1407	chr22	43662235	43662257	+	0	0	0	1	0	1	CRISPOR	intron (NM_173050, intron 4 of 21)	intron (NM_173050, intron 4 of 21)	-9702	NR_134582	101927447	Hs.621227	NR_134582	ENSG00000203527	LOC101927447	-	uncharacterized LOC101927447	ncRNA	intron	0	0	0	0
offtarget1408	1408	chr22	43115685	43115708	+	1	0	0	0	0	1	Patient1	intron (NR_146459, intron 1 of 1)	intron (NR_146459, intron 1 of 1)	1180	NR_146459	53947	Hs.105956	NM_017436	ENSG00000128274	A4GALT	A14GALT|A4GALT1|Gb3S|P(k)|P1|P1PK|PK	alpha 1,4-galactosyltransferase (P blood group)	protein-coding	intron	0	0	0	0
offtarget1409	1409	chr22	43079581	43079604	-	1	0	0	0	0	1	Patient1	Intergenic	Intergenic	-34194	NM_000398	1727	Hs.561064	NM_000398	ENSG00000100243	CYB5R3	B5R|DIA1	cytochrome b5 reductase 3	protein-coding	Intergenic	0	0	0	0
offtarget1410	1410	chr22	42946370	42946371	-	0	0	0	0	1	1	CasOFF	Intergenic	Intergenic	-3592	NR_104301	253190	Hs.728878	NM_014509	ENSG00000183569	SERHL2	dJ222E13.1	serine hydrolase like 2	protein-coding	Intergenic	0	0	0	0
offtarget1411	1411	chr2	242819842	242819865	-	1	0	0	0	0	1	Patient1	Intergenic	C-rich|Low_complexity|Low_complexity	-3661	NR_110220	101927289	Hs.130180	NR_110220	ENSG00000233806	LINC01237	-	long intergenic non-protein coding RNA 1237	ncRNA	Intergenic	0	0	0	0
offtarget1412	1412	chr2	242714906	242714929	+	1	0	0	0	0	1	Patient1	Intergenic	Intergenic	-1320	NM_022134	64090	Hs.632556	NM_022134	ENSG00000154252	GAL3ST2	GAL3ST-2|GP3ST	galactose-3-O-sulfotransferase 2	protein-coding	Intergenic	0	0	0	0
offtarget1413	1413	chr2	242692887	242692888	+	0	0	0	0	1	1	CasOFF	intron (NM_152783, intron 8 of 9)	intron (NM_152783, intron 8 of 9)	18842	NM_001352824	728294	Hs.516813	NM_152783	ENSG00000180902	D2HGDH	D2HGD	D-2-hydroxyglutarate dehydrogenase	protein-coding	intron	0	0	0	0
offtarget1414	1414	chr2	242692836	242692837	+	0	0	0	0	1	1	CasOFF	intron (NM_152783, intron 8 of 9)	intron (NM_152783, intron 8 of 9)	18791	NM_001352824	728294	Hs.516813	NM_152783	ENSG00000180902	D2HGDH	D2HGD	D-2-hydroxyglutarate dehydrogenase	protein-coding	intron	0	0	0	0
offtarget1415	1415	chr2	242692724	242692725	+	0	0	0	0	1	1	CasOFF	intron (NM_152783, intron 8 of 9)	intron (NM_152783, intron 8 of 9)	18679	NM_001352824	728294	Hs.516813	NM_152783	ENSG00000180902	D2HGDH	D2HGD	D-2-hydroxyglutarate dehydrogenase	protein-coding	intron	0	0	0	0
offtarget1416	1416	chr2	242128400	242128401	-	1	0	0	0	0	1	Patient1	intron (NM_001370694, intron 1 of 24)	intron (NM_001370694, intron 1 of 24)	319	NM_001001666	50636	Hs.163909	NM_001001666	ENSG00000146205	ANO7	D-TMPP|DTMPP|IPCA-5|IPCA5|NGEP|PCANAP5|PCANAP5L|TMEM16G	anoctamin 7	protein-coding	intron	0	0	0	0
offtarget1417	1417	chr2	242128397	242128398	-	0	0	0	0	1	1	CasOFF	intron (NM_001370694, intron 1 of 24)	intron (NM_001370694, intron 1 of 24)	305	NM_001001666	50636	Hs.163909	NM_001001666	ENSG00000146205	ANO7	D-TMPP|DTMPP|IPCA-5|IPCA5|NGEP|PCANAP5|PCANAP5L|TMEM16G	anoctamin 7	protein-coding	intron	0	0	0	0
offtarget1418	1418	chr2	241864970	241864992	+	0	0	0	1	0	1	CRISPOR	intron (NM_001351305, intron 4 of 31)	intron (NM_001351305, intron 4 of 31)	19228	NM_001351305	728763	Hs.647892	NM_001351305	ENSG00000226321	CROCC2	-	ciliary rootlet coiled-coil, rootletin family member 2	protein-coding	intron	0	0	0	0
offtarget1419	1419	chr2	241825867	241825890	+	1	0	0	0	0	1	Patient1	3' UTR (NM_001085437, exon 5 of 5)	3' UTR (NM_001085437, exon 5 of 5)	5574	NM_024861	79919	Hs.193745	NM_024861	ENSG00000172478	MAB21L4	C2orf54	mab-21 like 4	protein-coding	3' UTR	0	0	0	0
offtarget1420	1420	chr2	241696435	241696458	-	1	0	0	0	0	1	Patient1	intron (NM_004321, intron 25 of 46)	intron (NM_004321, intron 25 of 46)	63190	NM_001330290	547	Hs.516802	NM_004321	ENSG00000130294	KIF1A	ATSV|C2orf20|HSN2C|MRD9|SPG30|UNC104	kinesin family member 1A	protein-coding	intron	0	0	0	0
offtarget1421	1421	chr2	241466182	241466205	+	1	0	0	0	0	1	Patient1	intron (NM_001354023, intron 6 of 18)	intron (NM_001354023, intron 6 of 18)	31212	NM_016552	51281	Hs.656615	NM_016552	ENSG00000144504	ANKMY1	ZMYND13	ankyrin repeat and MYND domain containing 1	protein-coding	intron	0	0	0	0
offtarget1422	1422	chr2	240651396	240651397	+	1	0	0	0	0	1	Patient1	Intergenic	Intergenic	-33147	NR_037808	150935	Hs.555582	NR_037808		LOC150935	-	uncharacterized LOC150935	ncRNA	Intergenic	0	0	0	0
offtarget1423	1423	chr2	240109153	240109154	+	0	0	0	0	1	1	CasOFF	intron (NM_006037, intron 4 of 26)	intron (NM_006037, intron 4 of 26)	8000	NR_026664	85009	Hs.744565	NM_032923		MGC16025	-	uncharacterized LOC85009	ncRNA	intron	0	0	0	0
offtarget1424	1424	chr22	39870210	39870211	+	0	0	0	0	1	1	CasOFF	intron (NM_002409, intron 1 of 1)	intron (NM_002409, intron 1 of 1)	2617	NR_126469	104502417	Hs.586031	NR_126469	ENSG00000227188	MGAT3-AS1	TapSAKI	MGAT3 antisense RNA 1	ncRNA	intron	0	0	0	0
offtarget1425	1425	chr22	39777995	39778017	-	0	0	0	1	0	1	CRISPOR	3' UTR (NM_004711, exon 4 of 4)	3' UTR (NM_004711, exon 4 of 4)	-17779	NM_153497	10454	Hs.507681	NM_006116	ENSG00000100324	TAB1	3'-Tab1|MAP3K7IP1	TGF-beta activated kinase 1 (MAP3K7) binding protein 1	protein-coding	3' UTR	0	0	0	0
offtarget1426	1426	chr2	23884751	23884774	+	1	0	0	0	0	1	Patient1	intron (NM_052920, intron 5 of 13)	intron (NM_052920, intron 5 of 13)	265231	NR_125717	54454	Hs.467862	NM_017552	ENSG00000119778	ATAD2B	-	ATPase family AAA domain containing 2B	protein-coding	intron	0	0	0	0
offtarget1427	1427	chr22	38813666	38813688	-	1	0	0	0	0	1	Patient1	Intergenic	Intergenic	-18746	NR_002821	400927	Hs.720223	NR_002821		TPTEP2	Z98749.2	TPTE pseudogene 2	pseudo	Intergenic	0	0	0	0
offtarget1428	1428	chr2	238794327	238794349	-	0	0	0	1	0	1	CRISPOR	intron (NM_001308353, intron 3 of 3)	intron (NM_001308353, intron 3 of 3)	26072	NM_001308353	10267	Hs.471783	NM_005855	ENSG00000132329	RAMP1	-	receptor activity modifying protein 1	protein-coding	intron	0	0	0	0
offtarget1429	1429	chr2	238492579	238492580	-	0	0	0	0	1	1	CasOFF	intron (NM_022449, intron 2 of 5)	intron (NM_022449, intron 2 of 5)	6798	NM_022449	64284	Hs.44278	NM_022449	ENSG00000124839	RAB17	-	RAB17, member RAS oncogene family	protein-coding	intron	0	0	0	0
offtarget1430	1430	chr22	37784323	37784324	-	0	0	0	0	1	1	CasOFF	intron (NM_052906, intron 2 of 2)	L2b|LINE|L2	-33444	NR_110515	100506271	Hs.220558	NR_110515	ENSG00000237862	LOC100506271	-	uncharacterized LOC100506271	ncRNA	intron	0	0	0	0
offtarget1431	1431	chr2	237741368	237741390	-	0	0	0	1	0	1	CRISPOR	Intergenic	MIRb|SINE|MIR	223431	NR_135202	93463	Hs.652810	NR_135202	ENSG00000124835	LOC93463	-	uncharacterized LOC93463	ncRNA	Intergenic	0	0	0	0
offtarget1432	1432	chr22	37740184	37740206	-	0	0	0	1	0	1	CRISPOR	intron (NR_110512, intron 1 of 2)	C-rich|Low_complexity|Low_complexity	10684	NR_110515	100506271	Hs.220558	NR_110515	ENSG00000237862	LOC100506271	-	uncharacterized LOC100506271	ncRNA	intron	0	0	0	0
offtarget1433	1433	chr22	37740089	37740111	-	0	0	0	1	0	1	CRISPOR	intron (NR_110512, intron 1 of 2)	C-rich|Low_complexity|Low_complexity	10779	NR_110515	100506271	Hs.220558	NR_110515	ENSG00000237862	LOC100506271	-	uncharacterized LOC100506271	ncRNA	intron	0	0	0	0
offtarget1434	1434	chr22	37529921	37529922	-	0	0	0	0	1	1	CasOFF	intron (NM_001346222, intron 8 of 9)	L2b|LINE|L2	16035	NM_000878	3560	Hs.474787	NM_000878	ENSG00000100385	IL2RB	CD122|IL15RB|P70-75	interleukin 2 receptor subunit beta	protein-coding	intron	0	0	0	0
offtarget1435	1435	chr22	37485596	37485597	-	0	1	0	0	0	1	Patient2	intron (NM_153609, intron 7 of 17)	intron (NM_153609, intron 7 of 17)	14086	NM_153609	164656	Hs.370885	NM_153609	ENSG00000187045	TMPRSS6	IRIDA	transmembrane serine protease 6	protein-coding	intron	0	0	0	0
offtarget1436	1436	chr22	37485593	37485594	-	0	0	0	0	1	1	CasOFF	intron (NM_153609, intron 7 of 17)	intron (NM_153609, intron 7 of 17)	14100	NM_153609	164656	Hs.370885	NM_153609	ENSG00000187045	TMPRSS6	IRIDA	transmembrane serine protease 6	protein-coding	intron	0	0	0	0
offtarget1437	1437	chr2	23714116	23714139	+	0	1	0	0	0	1	Patient2	intron (NM_052920, intron 2 of 13)	intron (NM_052920, intron 2 of 13)	106077	NM_052920	114818	Hs.130593	NM_025067	ENSG00000119771	KLHL29	KBTBD9	kelch like family member 29	protein-coding	intron	0	0	0	0
offtarget1438	1438	chr2	23532511	23532533	-	0	0	0	1	0	1	CRISPOR	Intergenic	Intergenic	-75528	NM_052920	114818	Hs.130593	NM_025067	ENSG00000119771	KLHL29	KBTBD9	kelch like family member 29	protein-coding	Intergenic	0	0	0	0
offtarget1439	1439	chr2	23532507	23532508	-	0	0	0	0	1	1	CasOFF	Intergenic	Intergenic	-75543	NM_052920	114818	Hs.130593	NM_025067	ENSG00000119771	KLHL29	KBTBD9	kelch like family member 29	protein-coding	Intergenic	0	0	0	0
offtarget1440	1440	chr2	233868383	233868406	-	1	0	0	0	0	1	Patient1	intron (NM_019850, intron 1 of 14)	intron (NM_019850, intron 1 of 14)	-8930	NR_136325	101928881	Hs.570311	NR_136325	ENSG00000222001	LOC101928881	-	uncharacterized LOC101928881	ncRNA	intron	0	0	0	0
offtarget1441	1441	chr2	233863327	233863350	+	1	0	0	0	0	1	Patient1	intron (NM_019850, intron 1 of 14)	intron (NM_019850, intron 1 of 14)	-13986	NR_136325	101928881	Hs.570311	NR_136325	ENSG00000222001	LOC101928881	-	uncharacterized LOC101928881	ncRNA	intron	0	0	0	0
offtarget1442	1442	chr2	23350600	23350623	-	1	0	0	0	0	1	Patient1	Intergenic	Intergenic	-257439	NM_052920	114818	Hs.130593	NM_025067	ENSG00000119771	KLHL29	KBTBD9	kelch like family member 29	protein-coding	Intergenic	0	0	0	0
offtarget1443	1443	chr2	233304612	233304634	-	0	0	0	1	0	1	CRISPOR	Intergenic	Intergenic	-16240	NM_001631	248	Hs.37009	NM_001631	ENSG00000163295	ALPI	IAP	alkaline phosphatase, intestinal	protein-coding	Intergenic	0	0	0	0
offtarget1444	1444	chr2	233304608	233304609	-	0	0	0	0	1	1	CasOFF	Intergenic	Intergenic	-16255	NM_001631	248	Hs.37009	NM_001631	ENSG00000163295	ALPI	IAP	alkaline phosphatase, intestinal	protein-coding	Intergenic	0	0	0	0
offtarget1445	1445	chr2	231743150	231743173	+	1	0	0	0	0	1	Patient1	3' UTR (NM_001287241, exon 7 of 7)	3' UTR (NM_001287241, exon 7 of 7)	-8100	NR_038238	151484	Hs.559309	NR_038238	ENSG00000232520	LOC151484	-	uncharacterized LOC151484	ncRNA	3' UTR	0	0	0	0
offtarget1446	1446	chr22	31486117	31486139	-	0	0	0	1	0	1	CRISPOR	exon (NM_001207018, exon 7 of 20)	exon (NM_001207018, exon 7 of 20)	5146	NM_001207018	6525	Hs.149098	NM_006932	ENSG00000183963	SMTN	-	smoothelin	protein-coding	exon	0	0	0	0
offtarget1447	1447	chr22	30864473	30864474	-	1	0	0	0	0	1	Patient1	intron (NM_001257382, intron 6 of 12)	intron (NM_001257382, intron 6 of 12)	3550	NM_001257379	266629	Hs.505601	NM_174975	ENSG00000100012	SEC14L3	TAP2	SEC14 like lipid binding 3	protein-coding	intron	0	0	0	0
offtarget1448	1448	chr22	30821010	30821032	-	1	0	0	0	0	1	Patient1	promoter-TSS (NM_016498)	promoter-TSS (NM_016498)	-735	NM_016498	51537	Hs.713636	NM_016498	ENSG00000242114	MTFP1	HSPC242|MTP18	mitochondrial fission process 1	protein-coding	promoter	0	0	0	0
offtarget1449	1449	chr22	30613905	30613927	+	0	0	0	1	0	1	CRISPOR	Intergenic	G-rich|Low_complexity|Low_complexity	-21267	NR_149070	110806283		NR_149070	ENSG00000232530	LIF-AS1	Lnc-LIF-AS	LIF antisense RNA 1	ncRNA	Intergenic	0	0	0	0
offtarget1450	1450	chr22	30189800	30189822	+	0	0	0	1	0	1	CRISPOR	intron (NM_001369938, intron 16 of 20)	L1ME3C|LINE|L1	26453	NM_001003684	29796	Hs.284292	NM_013387	ENSG00000184076	UQCR10	HSPC051|HSPC119|HSPC151|QCR9|UCCR7.2|UCRC	ubiquinol-cytochrome c reductase, complex III subunit X	protein-coding	intron	0	0	0	0
offtarget1451	1451	chr2	230134751	230134752	-	0	0	0	0	1	1	CasOFF	intron (NM_017933, intron 1 of 3)	intron (NM_017933, intron 1 of 3)	1252	NM_001330158	55022	Hs.745038	NM_017933	ENSG00000153823	PID1	HMFN2073|NYGGF4|P-CLI1|PCLI1	phosphotyrosine interaction domain containing 1	protein-coding	intron	0	0	0	0
offtarget1452	1452	chr22	29855853	29855875	-	0	0	0	1	0	1	CRISPOR	Intergenic	C-rich|Low_complexity|Low_complexity	-17746	NR_002727	10740	Hs.167750	NR_002727		RFPL1S	NCRNA00006|RFPL1-AS|RFPL1-AS1|RFPL1AS	RFPL1 antisense RNA 1	ncRNA	Intergenic	0	0	0	0
offtarget1453	1453	chr2	224099385	224099386	-	0	0	0	0	1	1	CasOFF	Intergenic	L2a|LINE|L2	182737	NM_080671	23704	Hs.348522	NM_080671	ENSG00000152049	KCNE4	MIRP3	potassium voltage-gated channel subfamily E regulatory subunit 4	protein-coding	Intergenic	0	0	0	0
offtarget1454	1454	chr22	23752313	23752335	-	0	0	0	1	0	1	CRISPOR	Intergenic	MER77|LTR|ERVL	-7525	NR_003950	150244	Hs.386693	NM_152509		ZDHHC8P1	ZDHHC8P	zinc finger DHHC-type containing 8 pseudogene 1	pseudo	Intergenic	0	0	0	0
offtarget1455	1455	chr22	23495557	23495558	-	1	0	0	0	0	1	Patient1	intron (NR_146295, intron 4 of 9)	intron (NR_146295, intron 4 of 9)	7904	NR_146295	9609	Hs.353024	NM_004914	ENSG00000100228	RAB36	-	RAB36, member RAS oncogene family	protein-coding	intron	0	0	0	0
offtarget1456	1456	chr22	23495554	23495555	-	0	0	0	0	1	1	CasOFF	intron (NR_146295, intron 4 of 9)	intron (NR_146295, intron 4 of 9)	7890	NR_146295	9609	Hs.353024	NM_004914	ENSG00000100228	RAB36	-	RAB36, member RAS oncogene family	protein-coding	intron	0	0	0	0
offtarget1457	1457	chr2	223421944	223421967	+	1	0	0	0	0	1	Patient1	intron (NM_152386, intron 4 of 4)	L2b|LINE|L2	98856	NM_005687	10056	Hs.471452	NM_005687	ENSG00000116120	FARSB	FARSLB|FRSB|HSPC173|NEDBLLA|PheHB|PheRS|RILDBC	phenylalanyl-tRNA synthetase subunit beta	protein-coding	intron	0	0	0	0
offtarget1458	1458	chr22	23338816	23338839	-	1	0	0	0	0	1	Patient1	Intergenic	L1MA5|LINE|L1	-73878	NM_002073	2781	Hs.584760	NM_002073	ENSG00000128266	GNAZ	gz-alpha	G protein subunit alpha z	protein-coding	Intergenic	0	0	0	0
offtarget1459	1459	chr22	23209054	23209077	-	1	0	0	0	0	1	Patient1	Intergenic	Intergenic	-19382	NR_049835	100847006		NR_049835	ENSG00000264824	MIR5571	-	microRNA 5571	ncRNA	Intergenic	0	0	0	0
offtarget1460	1460	chr22	23142175	23142198	-	1	0	0	0	0	1	Patient1	Intergenic	Intergenic	-23084	NR_030755	723778		NR_030755	ENSG00000284049	MIR650	MIRN650|hsa-mir-650	microRNA 650	ncRNA	Intergenic	0	0	0	0
offtarget1461	1461	chr22	22941689	22941690	-	1	0	0	0	0	1	Patient1	Intergenic	Intergenic	-39932	NM_206955	23532	Hs.30743	NM_006115	ENSG00000185686	PRAME	CT130|MAPE|OIP-4|OIP4	preferentially expressed antigen in melanoma	protein-coding	Intergenic	0	0	0	0
offtarget1462	1462	chr22	21846262	21846284	-	0	0	0	1	0	1	CRISPOR	intron (NR_003700, intron 2 of 16)	intron (NR_003700, intron 2 of 16)	24814	NM_001207052	645426	Hs.376511	NM_001207052	ENSG00000206140	TMEM191C	-	transmembrane protein 191C	protein-coding	intron	0	0	0	0
offtarget1463	1463	chr22	21610016	21610017	-	0	0	0	0	1	1	CasOFF	intron (NM_001351304, intron 1 of 16)	MIRb|SINE|MIR	22135	NM_001351304	728441	Hs.568255	NM_001351304	ENSG00000133475	GGT2	GGT|GGT 2	gamma-glutamyltransferase 2	protein-coding	intron	0	0	0	0
offtarget1464	1464	chr22	21157656	21157679	+	1	0	0	0	0	1	Patient1	intron (NM_001362863, intron 11 of 53)	intron (NM_001362863, intron 11 of 53)	29266	NM_000185	3053	Hs.474270	NM_000185	ENSG00000099937	SERPIND1	D22S673|HC2|HCF2|HCII|HLS2|LS2|THPH10	serpin family D member 1	protein-coding	intron	0	0	0	0
offtarget1465	1465	chr22	21023976	21023999	-	1	0	0	0	0	1	Patient1	Intergenic	Intergenic	-19856	NR_024592	266697	Hs.558711	NR_024592		POM121L4P	-	POM121 transmembrane nucleoporin like 4, pseudogene	pseudo	Intergenic	0	0	0	0
offtarget1466	1466	chr22	20942094	20942117	-	1	0	0	0	0	1	Patient1	TTS (NM_001293236)	TTS (NM_001293236)	79771	NM_001293237	51586	Hs.517421	NM_015889	ENSG00000099917	MED15	ARC105|CAG7A|CTG7A|PCQAP|TIG-1|TIG1|TNRC7	mediator complex subunit 15	protein-coding	TTS	0	0	0	0
offtarget1467	1467	chr22	20402319	20402341	-	0	0	0	1	0	1	CRISPOR	intron (NR_136572, intron 3 of 5)	intron (NR_136572, intron 3 of 5)	-3635	NR_003563	728233	Hs.592456	NR_003563	ENSG00000274602	PI4KAP1	-	phosphatidylinositol 4-kinase alpha pseudogene 1	pseudo	intron	0	0	0	0
offtarget1468	1468	chr22	20054412	20054434	-	1	0	0	0	0	1	Patient1	non-coding (NR_104274, exon 7 of 7)	non-coding (NR_104274, exon 7 of 7)	-13332	NM_001190326	54487	Hs.643452	NM_022720	ENSG00000128191	DGCR8	C22orf12|DGCRK6|Gy1|pasha	DGCR8 microprocessor complex subunit	protein-coding	non-coding	0	0	0	0
offtarget1469	1469	chr22	20003454	20003477	-	1	0	0	0	0	1	Patient1	intron (NM_001670, intron 1 of 19)	intron (NM_001670, intron 1 of 19)	881	NM_001670	421	Hs.713616	NM_001670	ENSG00000099889	ARVCF	-	ARVCF delta catenin family member	protein-coding	intron	0	0	0	0
offtarget1470	1470	chr22	19704216	19704238	-	0	0	0	1	0	1	CRISPOR	promoter-TSS (NR_037611)	promoter-TSS (NR_037611)	-516	NR_037611	100526833	Hs.283743	NR_037611	ENSG00000284874	SEPT5-GP1BB	GP1BB|GPIb-beta|GPIbB	SEPT5-GP1BB readthrough	ncRNA	promoter	0	0	0	0
offtarget1471	1471	chr2	219247744	219247745	-	1	0	0	0	0	1	Patient1	exon (NM_000578, exon 2 of 15)	exon (NM_000578, exon 2 of 15)	759	NM_000578	6556	Hs.591607	NM_000578	ENSG00000018280	SLC11A1	LSH|NRAMP|NRAMP1	solute carrier family 11 member 1	protein-coding	exon	0	0	0	0
offtarget1472	1472	chr2	219246787	219246788	+	0	0	0	0	1	1	CasOFF	promoter-TSS (NM_000578)	promoter-TSS (NM_000578)	-209	NM_000578	6556	Hs.591607	NM_000578	ENSG00000018280	SLC11A1	LSH|NRAMP|NRAMP1	solute carrier family 11 member 1	protein-coding	promoter	0	0	0	0
offtarget1473	1473	chr22	19023152	19023175	-	1	0	0	0	0	1	Patient1	TTS (NR_033674)	TTS (NR_033674)	12725	NR_024157	25786	Hs.720269	NR_024157	ENSG00000273311	DGCR11	DGS-D	DiGeorge syndrome critical region gene 11	ncRNA	TTS	0	0	0	0
offtarget1474	1474	chr22	19007443	19007444	+	0	0	0	0	1	1	CasOFF	non-coding (NR_024159, exon 1 of 1)	non-coding (NR_024159, exon 1 of 1)	2096	NR_024159	25787	Hs.106311	NR_024159		DGCR9	DGS-A	DiGeorge syndrome critical region gene 9	ncRNA	non-coding	0	0	0	0
offtarget1475	1475	chr2	218905943	218905944	-	0	0	0	0	1	1	CasOFF	intron (NR_034176, intron 2 of 13)	intron (NR_034176, intron 2 of 13)	6286	NR_034176	285180	Hs.570069	NM_198483	ENSG00000188282	RUFY4	ZFYVE31	RUN and FYVE domain containing 4	protein-coding	intron	0	0	0	0
offtarget1476	1476	chr22	18808768	18808769	-	0	0	0	0	1	1	CasOFF	Intergenic	MIRb|SINE|MIR	-28863	NR_135922	102725072	Hs.745076	NR_135922	ENSG00000161103	LOC102725072	-	Putative uncharacterized protein DKFZp434K191	pseudo	Intergenic	0	0	0	0
offtarget1477	1477	chr2	217747264	217747265	+	1	0	0	0	0	1	Patient1	Intergenic	Intergenic	11780	NR_130782	101928327	Hs.350698	NR_130782	ENSG00000223874	LINC01921	-	long intergenic non-protein coding RNA 1921	ncRNA	Intergenic	0	0	0	0
offtarget1478	1478	chr22	17453672	17453673	-	0	0	0	0	1	1	CasOFF	intron (NM_001037814, intron 3 of 9)	intron (NM_001037814, intron 3 of 9)	35440	NM_001037814	128954	Hs.434113	NM_001037814	ENSG00000215568	GAB4	-	GRB2 associated binding protein family member 4	protein-coding	intron	0	0	0	0
offtarget1479	1479	chr2	20833026	20833027	-	0	0	0	0	1	1	CasOFF	intron (NM_022460, intron 4 of 6)	Charlie15a|DNA|hAT-Charlie	17832	NM_022460	64342	Hs.531785	NM_022460	ENSG00000118960	HS1BP3	ETM2|HS1-BP3	HCLS1 binding protein 3	protein-coding	intron	0	0	0	0
offtarget1480	1480	chr2	192102792	192102793	+	0	0	0	0	1	1	CasOFF	Intergenic	Intergenic	-7338	NM_001130158	4430	Hs.439620	NM_012223	ENSG00000128641	MYO1B	MMI-alpha|MMIa|MYH-1c|myr1	myosin IB	protein-coding	Intergenic	0	0	0	0
offtarget1481	1481	chr2	18741393	18741394	-	0	0	0	0	1	1	CasOFF	intron (NM_001199103, intron 8 of 8)	CpG	526	NM_020905	57665	Hs.120319	NM_020905	ENSG00000240857	RDH14	PAN2|SDR7C4	retinol dehydrogenase 14	protein-coding	intron	0	0	0	0
offtarget1482	1482	chr2	179013891	179013914	+	1	0	0	0	0	1	Patient1	Intergenic	L2b|LINE|L2	36738	NM_001365578	129831	Hs.377257	NM_152945	ENSG00000155636	RBM45	DRB1|RB-1	RNA binding motif protein 45	protein-coding	Intergenic	0	0	0	0
offtarget1483	1483	chr2	177526093	177526116	+	1	0	0	0	0	1	Patient1	Intergenic	Intergenic	23622	NR_110599	102724224	Hs.663125	NR_110599	ENSG00000224577	LINC01117	-	long intergenic non-protein coding RNA 1117	ncRNA	Intergenic	0	0	0	0
offtarget1484	1484	chr2	177222735	177222758	-	1	0	0	0	0	1	Patient1	Intergenic	MLT2B2|LTR|ERVL	88576	NM_001006635	10651	Hs.470728	NM_006554	ENSG00000128654	MTX2	-	metaxin 2	protein-coding	Intergenic	0	0	0	0
offtarget1485	1485	chr2	176317407	176317408	+	0	0	0	0	1	1	CasOFF	Intergenic	Intergenic	-270969	NM_001002258	518	Hs.429	NM_001689	ENSG00000154518	ATP5MC3	ATP5G3|P3	ATP synthase membrane subunit c locus 3	protein-coding	Intergenic	0	0	0	0
offtarget1486	1486	chr2	172447970	172447992	+	0	0	0	1	0	1	CRISPOR	Intergenic	Intergenic	68997	NM_001127383	79901	Hs.221941	NM_024843	ENSG00000071967	CYBRD1	CYB561A2|DCYTB|FRRS3	cytochrome b reductase 1	protein-coding	Intergenic	0	0	0	0
offtarget1487	1487	chr2	172344423	172344424	+	0	0	0	0	1	1	CasOFF	Intergenic	Intergenic	-34320	NM_001256909	79901	Hs.221941	NM_024843	ENSG00000071967	CYBRD1	CYB561A2|DCYTB|FRRS3	cytochrome b reductase 1	protein-coding	Intergenic	0	0	0	0
offtarget1488	1488	chr2	171093356	171093379	+	1	0	0	0	0	1	Patient1	intron (NR_045682, intron 7 of 35)	intron (NR_045682, intron 7 of 35)	58710	NR_045683	140469	Hs.671900	NM_138995	ENSG00000071909	MYO3B	-	myosin IIIB	protein-coding	intron	0	0	0	0
offtarget1489	1489	chr2	15907947	15907969	-	1	0	0	0	0	1	Patient1	Intergenic	Intergenic	77052	NR_110201	101926966	Hs.502835	NR_110201	ENSG00000231031	LINC01804	-	long intergenic non-protein coding RNA 1804	ncRNA	Intergenic	0	0	0	0
offtarget1490	1490	chr2	158954143	158954144	-	0	0	0	0	1	1	CasOFF	intron (NM_001135098, intron 2 of 8)	intron (NM_001135098, intron 2 of 8)	-4239	NM_173355	151531	Hs.128427	NM_173355	ENSG00000007001	UPP2	UDRPASE2|UP2|UPASE2	uridine phosphorylase 2	protein-coding	intron	0	0	0	0
offtarget1491	1491	chr2	149613510	149613532	-	0	1	0	0	0	1	Patient2	Intergenic	Intergenic	-19275	NM_004522	3800	Hs.435557	NM_004522	ENSG00000168280	KIF5C	CDCBM2|KINN|NKHC|NKHC-2|NKHC2	kinesin family member 5C	protein-coding	Intergenic	0	0	0	0
offtarget1492	1492	chr21	47551232	47551255	+	1	0	0	0	0	1	Patient1	intron (NM_001849, intron 27 of 27)	intron (NM_001849, intron 27 of 27)	-20046	NM_001350598	100861507	Hs.570448	NM_001350598		FTCD-AS1	-	FTCD antisense RNA 1	protein-coding	intron	0	0	0	0
offtarget1493	1493	chr21	45751128	45751129	+	0	0	0	0	1	1	CasOFF	intron (NM_004928, intron 5 of 6)	intron (NM_004928, intron 5 of 6)	7093	NM_001271442	755	Hs.517331	NM_004928	ENSG00000160226	CFAP410	C21orf2|LRRC76|RDMS|SMDAX|YF5/A2	cilia and flagella associated protein 410	protein-coding	intron	0	0	0	0
offtarget1494	1494	chr21	45741538	45741539	+	0	0	0	0	1	1	CasOFF	intron (NM_002626, intron 12 of 21)	intron (NM_002626, intron 12 of 21)	16683	NM_001271442	755	Hs.517331	NM_004928	ENSG00000160226	CFAP410	C21orf2|LRRC76|RDMS|SMDAX|YF5/A2	cilia and flagella associated protein 410	protein-coding	intron	0	0	0	0
offtarget1495	1495	chr21	44820880	44820902	-	0	0	0	1	0	1	CRISPOR	Intergenic	Intergenic	26120	NM_173354	150094	Hs.282113	NM_173354	ENSG00000142178	SIK1	MSK|SIK|SIK-1|SIK1B|SNF1LK	salt inducible kinase 1	protein-coding	Intergenic	0	0	0	0
offtarget1496	1496	chr21	43933818	43933840	+	0	0	0	1	0	1	CRISPOR	promoter-TSS (NM_001320537)	promoter-TSS (NM_001320537)	-133	NM_001320537	54020	Hs.547009	NM_018964	ENSG00000160190	SLC37A1	G3PP	solute carrier family 37 member 1	protein-coding	promoter	0	0	0	0
offtarget1497	1497	chr21	43216795	43216818	+	1	0	0	0	0	1	Patient1	Intergenic	Intergenic	-29594	NM_020639	54101	Hs.517310	NM_020639	ENSG00000183421	RIPK4	ANKK2|ANKRD3|CHANDS|DIK|NKRD3|PKK|PPS2|RIP4	receptor interacting serine/threonine kinase 4	protein-coding	Intergenic	0	0	0	0
offtarget1498	1498	chr21	42549169	42549191	-	0	0	0	1	0	1	CRISPOR	non-coding (NR_148920, exon 1 of 1)	non-coding (NR_148920, exon 1 of 1)	7986	NR_148920	191585	Hs.472492	NR_148920	ENSG00000280109	PLAC4	C21orf115|PRED78	placenta enriched 4	ncRNA	non-coding	0	0	0	0
offtarget1499	1499	chr21	41689083	41689105	+	0	0	0	1	0	1	CRISPOR	intron (NR_073202, intron 8 of 32)	intron (NR_073202, intron 8 of 32)	-65916	NR_038898	100506492	Hs.667053	NR_038896	ENSG00000235123	DSCAM-AS1	M41	DSCAM antisense RNA 1	ncRNA	intron	0	0	0	0
offtarget1500	1500	chr2	140479406	140479407	-	1	0	0	0	0	1	Patient1	Intergenic	Intergenic	824523	NR_033658	647012	Hs.639411	NR_033658		YY1P2	-	YY1 transcription factor pseudogene 2	pseudo	Intergenic	0	0	0	0
offtarget1501	1501	chr2	140479403	140479404	-	0	0	0	0	1	1	CasOFF	Intergenic	Intergenic	824509	NR_033658	647012	Hs.639411	NR_033658		YY1P2	-	YY1 transcription factor pseudogene 2	pseudo	Intergenic	0	0	0	0
offtarget1502	1502	chr21	38228341	38228363	+	0	0	0	1	0	1	CRISPOR	intron (NR_148020, intron 6 of 10)	L1MB7|LINE|L1	106306	NM_001352518	3141	Hs.371350	NM_000411	ENSG00000159267	HLCS	HCS	holocarboxylase synthetase	protein-coding	intron	0	0	0	0
offtarget1503	1503	chr21	38228340	38228341	+	0	0	0	0	1	1	CasOFF	intron (NR_148020, intron 6 of 10)	L1MB7|LINE|L1	106318	NM_001352518	3141	Hs.371350	NM_000411	ENSG00000159267	HLCS	HCS	holocarboxylase synthetase	protein-coding	intron	0	0	0	0
offtarget1504	1504	chr21	35320280	35320302	+	0	0	0	1	0	1	CRISPOR	intron (NR_134558, intron 2 of 2)	intron (NR_134558, intron 2 of 2)	16773	NR_134558	100506334	Hs.532855	NM_207472	ENSG00000237945	LINC00649	-	long intergenic non-protein coding RNA 649	ncRNA	intron	0	1	0	0
offtarget1505	1505	chr2	132290352	132290375	+	1	0	0	0	0	1	Patient1	intron (NM_001349047, intron 5 of 7)	intron (NM_001349047, intron 5 of 7)	4902	NM_001349045	90557	Hs.351461	NM_138770	ENSG00000163040	CCDC74A	-	coiled-coil domain containing 74A	protein-coding	intron	0	0	0	0
offtarget1506	1506	chr2	132045200	132045222	+	0	0	0	1	0	1	CRISPOR	intron (NR_030728, intron 1 of 5)	intron (NR_030728, intron 1 of 5)	8348	NR_030728	440910	Hs.666215	NR_030728	ENSG00000231431	LOC440910	-	uncharacterized LOC440910	ncRNA	intron	0	0	0	0
offtarget1507	1507	chr2	131438492	131438514	+	0	0	0	1	0	1	CRISPOR	intron (NR_023391, intron 1 of 4)	intron (NR_023391, intron 1 of 4)	880	NR_023391	100132708	Hs.734862	NM_032248	ENSG00000214081	CYP4F30P	C2orf14	cytochrome P450 family 4 subfamily F member 30, pseudogene	pseudo	intron	0	0	0	0
offtarget1508	1508	chr2	131198157	131198179	-	0	0	0	1	0	1	CRISPOR	intron (NR_103761, intron 1 of 4)	intron (NR_103761, intron 1 of 4)	1086	NR_103761	646802	Hs.640308	NR_103761	ENSG00000239402	CYP4F62P	CYP4F43P	cytochrome P450 family 4 subfamily F member 62, pseudogene	pseudo	intron	0	0	0	0
offtarget1509	1509	chr2	130807298	130807320	-	0	0	0	1	0	1	CRISPOR	intron (NR_026758, intron 1 of 11)	intron (NR_026758, intron 1 of 11)	1395	NR_026758	440905	Hs.469918	NM_001013711	ENSG00000286058	FAR2P1	HEL-182	fatty acyl-CoA reductase 2 pseudogene 1	pseudo	intron	0	0	0	0
offtarget1510	1510	chr2	130134841	130134842	-	1	0	0	0	0	1	Patient1	Intergenic	Intergenic	-103388	NR_122042	151121	Hs.531687	NM_001033657	ENSG00000204460	LINC01854	-	long intergenic non-protein coding RNA 1854	ncRNA	Intergenic	0	0	0	0
offtarget1511	1511	chr2	129527231	129527254	+	1	0	0	0	0	1	Patient1	Intergenic	Intergenic	-94932	NR_110278	101927881	Hs.570247	NR_110278		LOC101927881	-	uncharacterized LOC101927881	ncRNA	Intergenic	0	0	0	0
offtarget1512	1512	chr2	129073220	129073242	+	0	0	0	1	0	1	CRISPOR	intron (NM_004807, intron 1 of 1)	intron (NM_004807, intron 1 of 1)	3211	NM_004807	9394	Hs.512841	NM_004807	ENSG00000136720	HS6ST1	HH15|HS6ST	heparan sulfate 6-O-sulfotransferase 1	protein-coding	intron	0	0	0	0
offtarget1513	1513	chr2	126776124	126776146	-	1	0	0	0	0	1	Patient1	Intergenic	L1MA9|LINE|L1	99427	NR_146970	105373600	Hs.555059	NR_146970	ENSG00000226813	LINC01941	-	long intergenic non-protein coding RNA 1941	ncRNA	Intergenic	0	0	0	0
offtarget1514	1514	chr2	126700089	126700112	+	1	0	0	0	0	1	Patient1	Intergenic	LTR12C|LTR|ERV1	175462	NR_146970	105373600	Hs.555059	NR_146970	ENSG00000226813	LINC01941	-	long intergenic non-protein coding RNA 1941	ncRNA	Intergenic	0	0	0	0
offtarget1515	1515	chr2	12338554	12338555	-	1	0	0	0	0	1	Patient1	promoter-TSS (NR_037452)	promoter-TSS (NR_037452)	-691	NR_037452	100500884		NR_037452	ENSG00000264089	MIR3681	-	microRNA 3681	ncRNA	promoter	0	0	0	0
offtarget1516	1516	chr2	12338551	12338552	-	0	0	0	0	1	1	CasOFF	promoter-TSS (NR_037452)	promoter-TSS (NR_037452)	-705	NR_037452	100500884		NR_037452	ENSG00000264089	MIR3681	-	microRNA 3681	ncRNA	promoter	0	0	0	0
offtarget1517	1517	chr2	121620192	121620215	+	1	0	0	0	0	1	Patient1	intron (NM_001371271, intron 2 of 13)	intron (NM_001371271, intron 2 of 13)	70346	NM_005270	2736	Hs.111867	NM_005270	ENSG00000074047	GLI2	CJS|HPE9|PHS2|THP1|THP2	GLI family zinc finger 2	protein-coding	intron	0	0	0	0
offtarget1518	1518	chr2	121598298	121598320	+	0	0	0	1	0	1	CRISPOR	intron (NM_001371271, intron 2 of 13)	L1MEd|LINE|L1	48452	NM_005270	2736	Hs.111867	NM_005270	ENSG00000074047	GLI2	CJS|HPE9|PHS2|THP1|THP2	GLI family zinc finger 2	protein-coding	intron	0	0	0	0
offtarget1519	1519	chr2	121325967	121325968	-	0	0	0	0	1	1	CasOFF	Intergenic	Intergenic	-102042	NR_027181	84931	Hs.334519	NM_032845	ENSG00000280409	LINC01101	-	long intergenic non-protein coding RNA 1101	ncRNA	Intergenic	0	0	0	0
offtarget1520	1520	chr2	121047880	121047902	+	0	0	0	1	0	1	CRISPOR	intron (NM_002881, intron 4 of 4)	intron (NM_002881, intron 4 of 4)	37463	NM_002881	5899	Hs.469820	NM_002881	ENSG00000144118	RALB	-	RAS like proto-oncogene B	protein-coding	intron	0	0	0	0
offtarget1521	1521	chr2	121047879	121047880	+	0	0	0	0	1	1	CasOFF	intron (NM_002881, intron 4 of 4)	intron (NM_002881, intron 4 of 4)	37451	NM_002881	5899	Hs.469820	NM_002881	ENSG00000144118	RALB	-	RAS like proto-oncogene B	protein-coding	intron	0	0	0	0
offtarget1522	1522	chr2	11623507	11623529	+	0	1	0	0	0	1	Patient2	Intergenic	Intergenic	-17215	NM_001278277	1876	Hs.603093	NM_198256	ENSG00000169016	E2F6	E2F-6	E2F transcription factor 6	protein-coding	Intergenic	0	0	0	0
offtarget1523	1523	chr21	15216588	15216610	-	0	0	0	1	0	1	CRISPOR	intron (NR_026755, intron 4 of 5)	intron (NR_026755, intron 4 of 5)	4086	NR_026755	54055	Hs.580910	NR_026755	ENSG00000228314	CYP4F29P	4F-se4[6:7:8]|C21orf15|CYP4F-se4[6:7:8]|CYP4F3LP	cytochrome P450 family 4 subfamily F member 29, pseudogene	pseudo	intron	0	0	0	0
offtarget1524	1524	chr21	14743060	14743082	+	0	0	0	1	0	1	CRISPOR	Intergenic	L1MDb|LINE|L1	35710	NR_036164	100423018		NR_036164	ENSG00000266211	MIR3156-3	mir-3156-3	microRNA 3156-3	ncRNA	Intergenic	0	0	0	0
offtarget1525	1525	chr2	112914298	112914320	+	0	0	0	1	0	1	CRISPOR	intron (NM_153214, intron 1 of 7)	intron (NM_153214, intron 1 of 7)	18347	NM_001128165	129804	Hs.437696	NM_153214	ENSG00000144152	FBLN7	TM14	fibulin 7	protein-coding	intron	0	0	0	0
offtarget1526	1526	chr2	112914297	112914298	+	0	0	0	0	1	1	CasOFF	intron (NM_153214, intron 1 of 7)	intron (NM_153214, intron 1 of 7)	18335	NM_001128165	129804	Hs.437696	NM_153214	ENSG00000144152	FBLN7	TM14	fibulin 7	protein-coding	intron	0	0	0	0
offtarget1527	1527	chr2	112768135	112768158	+	1	0	0	0	0	1	Patient1	intron (NM_006343, intron 15 of 18)	intron (NM_006343, intron 15 of 18)	-44700	NM_032824	84910	Hs.656298	NM_032824	ENSG00000153214	TMEM87B	-	transmembrane protein 87B	protein-coding	intron	0	0	0	0
offtarget1528	1528	chr2	112155405	112155406	-	0	0	0	0	1	1	CasOFF	intron (NR_015395, intron 1 of 6)	L2b|LINE|L2	-76737	NR_039634	100616499		NR_039634	ENSG00000265507	MIR4435-1	mir-4435-1	microRNA 4435-1	ncRNA	intron	0	0	0	0
offtarget1529	1529	chr2	111048979	111048980	-	0	0	0	0	1	1	CasOFF	Intergenic	Intergenic	6549	NR_049830	100847033		NR_049830	ENSG00000263881	MIR4436B2	-	microRNA 4436b-2	ncRNA	Intergenic	0	0	0	0
offtarget1530	1530	chr2	110837524	110837525	+	0	0	0	0	1	1	CasOFF	Intergenic	Intergenic	6576	NR_049830	100847033		NR_049830	ENSG00000263881	MIR4436B2	-	microRNA 4436b-2	ncRNA	Intergenic	0	0	0	0
offtarget1531	1531	chr2	105729697	105729719	+	1	0	0	0	0	1	Patient1	Intergenic	Intergenic	-10305	NR_110227	101927492	Hs.469537	NR_110227	ENSG00000231851	UTAT33	-	uncharacterized LOC101927492	ncRNA	Intergenic	0	0	0	0
offtarget1532	1532	chr20	6351009	6351010	-	0	0	0	0	1	1	CasOFF	Intergenic	MLT1H|LTR|ERVL-MaLR	-56370	NR_109953	101929244	Hs.542488	NR_109953	ENSG00000229876	CASC20	-	cancer susceptibility 20	ncRNA	Intergenic	0	0	0	0
offtarget1533	1533	chr20	62909367	62909390	+	1	0	0	0	0	1	Patient1	Intergenic	Intergenic	-12360	NR_040415	140849	Hs.745565	NR_040415		LINC00266-1	C20orf69|NCRNA00266|NCRNA00266-1|bA476I15.3	long intergenic non-protein coding RNA 266-1	ncRNA	Intergenic	0	0	0	0
offtarget1534	1534	chr20	62909283	62909306	+	1	0	0	0	0	1	Patient1	Intergenic	Intergenic	-12444	NR_040415	140849	Hs.745565	NR_040415		LINC00266-1	C20orf69|NCRNA00266|NCRNA00266-1|bA476I15.3	long intergenic non-protein coding RNA 266-1	ncRNA	Intergenic	0	0	0	0
offtarget1535	1535	chr20	62789972	62789973	-	1	0	0	0	0	1	Patient1	Intergenic	(CCCCG)n|Simple_repeat|Simple_repeat	-5822	NM_004535	4661	Hs.279562	NM_004535	ENSG00000196132	MYT1	C20orf36|MTF1|MYTI|NZF2|PLPB1|ZC2H2C1|ZC2HC4A	myelin transcription factor 1	protein-coding	Intergenic	0	0	0	0
offtarget1536	1536	chr20	62789678	62789700	-	0	0	0	1	0	1	CRISPOR	Intergenic	(TCCTG)n|Simple_repeat|Simple_repeat	-6116	NM_004535	4661	Hs.279562	NM_004535	ENSG00000196132	MYT1	C20orf36|MTF1|MYTI|NZF2|PLPB1|ZC2H2C1|ZC2HC4A	myelin transcription factor 1	protein-coding	Intergenic	0	0	0	0
offtarget1537	1537	chr20	62789583	62789605	-	0	0	0	1	0	1	CRISPOR	Intergenic	(TCCTG)n|Simple_repeat|Simple_repeat	-6211	NM_004535	4661	Hs.279562	NM_004535	ENSG00000196132	MYT1	C20orf36|MTF1|MYTI|NZF2|PLPB1|ZC2H2C1|ZC2HC4A	myelin transcription factor 1	protein-coding	Intergenic	0	0	0	0
offtarget1538	1538	chr20	62777688	62777689	+	1	0	0	0	0	1	Patient1	Intergenic	Intergenic	-18106	NM_004535	4661	Hs.279562	NM_004535	ENSG00000196132	MYT1	C20orf36|MTF1|MYTI|NZF2|PLPB1|ZC2H2C1|ZC2HC4A	myelin transcription factor 1	protein-coding	Intergenic	0	0	0	0
offtarget1539	1539	chr20	62472081	62472082	+	0	0	0	0	1	1	CasOFF	Intergenic	Intergenic	-9464	NM_001369741	140685	Hs.585028	NM_025224	ENSG00000130584	ZBTB46	BTBD4|BZEL|RINZF|ZNF340|dJ583P15.7|dJ583P15.8	zinc finger and BTB domain containing 46	protein-coding	Intergenic	0	0	0	0
[truncated: 1,290 more rows]
