# Supplementary material for: Direct correction of haemoglobin E β-thalassaemia using base editors
Source: Nat Commun. 2023 Apr 19;14:2238. doi: 10.1038/s41467-023-37604-8 (PMC10115876; doi:10.1038/s41467-023-37604-8)
Supplement: Supplementary file 5 — Supplementary Data 2 [file 41467_2023_37604_MOESM5_ESM.xlsx]

## Sheet: Table 2 Capture oligos
	Sequence of target oligonucleotide	Sequences of biotinylated oligonucleotides used in off target analysis
offtarget2	TGCCCTTACTCACTCTTCTTGTACTACTCTGGCCTTCCTTTACATCCTCCAACATGCCCAGTTCCTTACCATCTTGGTTCCTCTGCACATGCTGCTCTACTTGGAATAGCCTTCAAGACC
offtarget3	AATTCTGAAAAAAGCACCAGCTGCCATCCTTTTGTGCCCTCATCCCCTCCAACATGCCCAGGGCCTTTCCCTGTCCATCCTGTCAGATAAAGCTGGCTTCATGAGGCTCGAAAGTCTTGC
offtarget4	CTGGGGCCCGGCATCAGGTCTTACAGAGCAGAACGGTGGCAGGTTGCCCCCAGCTGCCCAGGGCCTCTGCGGCCTGGGTGCCCACAGCCATCTTTCAGGCACTTGCCCTGCTATGCTCGG
offtarget5	GTTTATAATGATGAAACTTGTTTATCATCTTTGTCAGAGAAGAGGGAAAGAAACAGAATAAACATGATAACTGACAGCTTAAACGTTGAGGCTTAAAGAGAAAGTCAGGAATAACTAACT
offtarget6	ATGCCGTTCCGCTCACCACCTTCCCTCCTGAGACGTTGCCTGGTGTTGCCTACCTGCCCAGGGCCCAGACACGGCATGCCTGGGTTCTAACCTGGTCACCGAGGAGGATGGCACGCTCAT
offtarget7	AGCAGGCCTGTGGCGAGAACACAGCCGGAAGTCTGCCAACAGCGGCTCCCTACCTGCCCAGGGCCCCATCAATGCCCCCAGGACCCCCGCGGGGCACCCCTTCCTGAAGGAGGTCCCAAG
offtarget8	CCCTCATAGGACAGCTCCCTTCCCGTCCAGCTGCATCAGCACACGTCCCCCACCTGCCCAGGGCTTCTGAAGATGCTGGGGAAAGCACAAGCGGCACAGTTGGGCCTCTTTCCCTATTCT
offtarget9	GCCCAGGGCCTCATCTTTGTGGTGGACAGTAATGACCGGGAGCGGGTCCAAGAATCTGCTGATGAACTCCAGAAGATGGTGAGTACCCAGAGCCCTGGGAACTGAGCCCTCAGCTTGGGG
offtarget10	GAACACTCACAGACACACGCTCACATGTTCCAAGCTCTATCTCTGCAGCCCACCTGCACAGGGCCTGGCCCCGAACACTGCCACCCTCCAGAAGGGCCCAGGACTCCGGGAGAAATGGCT
offtarget11	GGCCGCCGCGGTGGCCGAGGGTCTGTCAGCCCACATGCGTGGGGCACCCGGACAGGCCCTGAGCAGGTGGGCAGGGCCCTGTGGTAGGGTCCCAGGTTGGTGGCCAGAGTGGTGAGGACG
offtarget12	GGCTGCACAGGGGCCGCCGCGGTGGCCGAGGGTCTGTCAGCCCACATGCGTGGGGCACCCGGACAGGCCCTGAGCAGGTGGGCAGGGCCCTGTGGTAGGGTCCCAGGTTGGTGGCCAGAG
offtarget13	CATGGGCCTGACAGTGTCTGATGTGGGGCTTTCCGCTTGCTGCTCTTTCCCACCTGCCCAATGCCTTCCCAGTGGGGACTGACCTGTGCCAAATAGCATAATGATTTCTTTGCCAAGTTG
offtarget14	GCGTGAGGTGGCTGAAAGAGGAAAAGTTTTCGCAGAAGAAAAACCTGGGTTCAAATCTGAGCTCTACTAGTTATAGCTGTGTGGCTGTGGGTCAGTTCCCTACCTGCCCAGGGCCTCCGT
offtarget15	AAAATGCAGTTGCTTAAAAAAGAAGTATCTCTCACTAACCAGTTGCATTGTGCTGGCCCTGGGCAGGTGGGACAGGGCTCCCCCAGGAGCCATTCAGGAGGCCCGGGTTCTTTCTGTCTT
offtarget16	AGAAGGCCTTGTGAAATCAGGCCTGCTGGCCTCCCAGACATTGTTCCACAGCTGCCTCCTCCCATCCAGCGTCTCTGGCTTTCACACTCACCAGACTTCCTCCCTGCCCAGGGCCTTTGC
offtarget17	ACATACATATTATATTCTGGGTCTCTAGAACCTATTCAAATACCTTTATAAAGCTGCTTCAATAAACTAATTTTAGCTCAGAAGTACTAAAAATGAAACCCACCTGCCCAGGGCTTTACG
offtarget18	AGTGCACACTTAAGGAGAGCGCTGCCATCAACCAGATCCTGGGCCGCAGGGTGAGACCATGGGCAGGTGGGCTGGCAGGGATGCTCCCCGACCATCTTCAGCCTGGTGCAGCCTGCTGAC
offtarget19	TTATTTTTCATGGACTGCTGGTGCCAAAACATAAATACTGAGATCATCTCAACCTGCCCAGGGCCTTTGTACTCTATGCCTATGTATGAGTTCCTATCAGAGGACTGGGAATTTGCCAAG
offtarget20	GGCTGCCCCGACTGCCACTGGCCAGAACTGGTTCCCCGCCCCGCTGGCTCCTCAGCCCCTGGGCAGGTGGGTACCCTGGATCCTTGGCTCTTGGGCTGTCTCCTAGGAGGAGACCCAGTG
offtarget21	GATTTAACAAACATTGAGTGAAAGCCACAGGTATCTCAAACTGAAAAGTCTTCAGGCCCTAGGCAGGTAGGAAGAAAATGTGGGGAAAAAAGTAGATGCATCTGTTGCTTACATACAATC
offtarget22	TCTGTTATTTTGATTTAACAAACATTGAGTGAAAGCCACAGGTATCTCAAACTGAAAAGTCTTCAGGCCCTAGGCAGGTAGGAAGAAAATGTGGGGAAAAAAGTAGATGCATCTGTTGCT
offtarget23	TCCACAGGGCATGGGGTATGGTCAGGGTTACCTCACTGTCACCCACTTCCTCCCTGCCCAGGGCCTGACCAGAGATTTCCAGATACCTCTGGGAATATCCTCAGGATGTGAACCGCATTC
offtarget24	ACCAGTTTGGCACAGATGCCTCTTTTTTTGCCCCTTTTGGATATTTATCCCACCTGCCCAAGGCCTCTCTGTCACATCCCTGCCAGGAAGCATATTGGCTGCTGTGGGATGTCTGGACTG
offtarget25	TGAGGGGCCACGGTGCAGCAGCCCGGGCTGGGGTCCCGCGTTGGATCCCCCGCCTGCCCAGGGTCTTACCACCTCCTCTTCCATCCGCAGGAGCTACAGGGAGCTGGCCGACTGCACCTG
offtarget26	GCCACAGGCCCAGGCTCAAGTTCAGCCTCCTGCCCCACCCACTTCTGTCTCCAGCCACACCAGCGCCCCTGCACTCTGTTCCTGGAAGTTTCTTCCCTCCTGCCTGCCCAGGGCCTTTGC
offtarget27	TGGCAGGGCCGGGGGCTCCTCTTGTGCTGCCAGAGCTGGTCCCAGAGACCCACCTGCCCAGGGCCAGCCCGTGGGATGGCAGCCCCGTGCGTGACAGTGGCCTTCGCATAGTACCATCTG
offtarget28	CTGCACTCAGAAGCCAGTGGTGCAGAGAAGCAGGGCCTGTCGAGGAGCTGTTAGGGCCCTGGGCAGGGTGGCACGACAGGAACAGGAACAAAGGCAGTGTTGCCAGCAGAGATGCCCAAT
offtarget29	GGGTCACAGTTGGGGCCTTCTCCTCACCTAACCCATCATCCTCTCTCCCTCACCTGCCCAGGGCCTGGAGATTGTGAACCCACAGGCGGCAGAGAAGAAGGTGGCTGAGGCCAACCAGAA
offtarget30	CAGAGATTCTCAGCCTCCCACACTGGCCCCACCGCAGACGGCCTGGGCCCCACCTGCCCAGGGCCTCTCCAGCTGGAAGCCAGGCTGAGGTGCTTCCCTCAGTAAGATTCTTATCACCAG
offtarget31	CACAGACAGGCGGCATCCAGTCCAGGGACTGTAGCCCTGACAAGGAGCCCCACCTGCCCAGGGCCCCCCAGCAGGCAGTGTCTCCCGGACTTCCTCCCCCACCGCAGGCCCTGGGATGGG
offtarget32	TGATGACATGACGGTGTGGGGCGAGGGCTTCCCTAGCCCAGGACAGGCAGGTGGGGCCCTGAGCAGGTTGGGGCTGTGGCTGGCTGTCTGAGCCACAGGGCCTCGCCTGGGCTGTGCTCT
offtarget33	TCTAAGCCTGCCTCTGCCTCAAATGCCCATGTGACTTTGGGCTAGTCACCTCCCTGCCCAGGGCCTCAGTTTCTGCCCCAGCAAAACCATGGCCAAAAGGGTTCATCACTTTAAATAACA
offtarget34	GACATTAGTCGTCCCTTCCCTCACCACAATGCAGGCTGAATAAATCACTGCAGTGGCCCTGGGCAGTTAGGCAGGTGAAGGATAGAAGCAGATTCATGTAATAAAATTCTGTGTCCTTTC
offtarget35	ACACTGTTTGAGACATTAGTCGTCCCTTCCCTCACCACAATGCAGGCTGAATAAATCACTGCAGTGGCCCTGGGCAGTTAGGCAGGTGAAGGATAGAAGCAGATTCATGTAATAAAATTC
offtarget36	TTTCGTCAGCGCGAGCTCCATGCCCGGAGGCCGCCGTCACCTGCTCTCCGGGAAGGCCCTGGGCAGGCAGGCAGCGCGCTGAAGGAGTCCGGGAGCAGATCGTGCGAGAGAGCGCGCGGG
offtarget37	CTTCCAGAACCTTTCGTCAGCGCGAGCTCCATGCCCGGAGGCCGCCGTCACCTGCTCTCCGGGAAGGCCCTGGGCAGGCAGGCAGCGCGCTGAAGGAGTCCGGGAGCAGATCGTGCGAGA
offtarget38	GGAGACAGAGGTGAAGTCAGCCAGGAGGTGGAGACACCAAGAAGAGCAGGGGAAGGCCCTGGGCAGGGAGGTGAGGAAGCCCCAGGTGAGTGCCATTGCTAGCACCCGTACTTGGGGTCC
offtarget39	CTGTATTTAGACCATGGCAAACTGAGCTACTTACTTCTCTCCCGCCCTCCCACCTGCCCAGGGCCTCGGCCTGGAATACAAGGTGGAGCACAAGACCCACGGGCCCCGCACGTACCTGAA
offtarget40	GCCACTAAGCTGAGTTCCCCCCACACTGTCACAGTTGTTCTGCTGAAACCATCTCCCCACATCCTCCAAGCACTATCTGAATCATTGCTGGACTGGGTCCCACCTTCCCAGGGCCTCACG
offtarget41	ATGCCTGGCCGAACATCTTGTCCTCGATCCCACTTGGAGAACCCATTTGTGTGTGGCCCTGGGCAGTTAGGCTGCTTGATGCCTTTCAGCTTGCACTAAGCCACTCATGCTTTACATCCC
offtarget42	GGGTTCGCCTAACAGCCCCATCCTGGCCTGGAGCCCCAGGGCCCTCTGCCAACCTGCCCGGGGCCCCAGCGCTGGGCTGGGGGAACCTTCTCCTGAGGCCATGGGACTAGGCACAATGGT
offtarget43	CGAGGACGCCGGGCAAGCCAGGCAGCGGAACTGACGCCGGCGAGCTTCCGGGGCGGCCCCGGGCAGGTCGGCGGCGGCGGCCCGCAGTCGTGGAGGAGCGGTGGGAGCGTCGGCGGCCGC
offtarget44	CAGAGGCGAGGCGAGGACGCCGGGCAAGCCAGGCAGCGGAACTGACGCCGGCGAGCTTCCGGGGCGGCCCCGGGCAGGTCGGCGGCGGCGGCCCGCAGTCGTGGAGGAGCGGTGGGAGCG
offtarget45	CAAGGGGAGGAGGGGTGAGCAGGGGCTGCCTAGCAGAGGCCAGGGGATCCCAGCTGCCCGGGGCCTCACCCCTGCTGGCTGCCTGGACACAGCTGCCCAGTCAGCCAGAGCCTCCAGAGG
offtarget46	ATGCCCAGTTTCCATTTGCCTCCTTGAGCCTCTCTTATAACCTTGATACCAACCTGCCCAGGGCCTCACCACCAACTGCATCCACGTTCACTTTGCCCCACAGGGCATTGACAGCAGTCT
offtarget47	ATAGGAGAGTTCATGGCACAATGTGCTATCTTCATGAAGCTGCTGTTTCTCACCTGCCCAGGGCCTTACTGCAGAAACATGTGTCACCATGTGGAAATCCTGGACTACTCTTCCACTTGG
offtarget48	CCAACCATACCACACTGGCTTCCTTGCTTTGCTTCAGACACCCAAGCTCCATCCTGCCCAGGGCCTCAGTACCTGTTTCCCCCTTTGCTCAGAAATCCCATGCTCCATGCTGACATGTCC
offtarget49	ACCCCAGGGCCAGGAGTGTGGGGAAGGGGCTAGAGCTGCACATGGACCCAAGGCGGGAGGGGCGCAGGCCTGGGCAGGTGGGCAGCTTTGGACGAGGGACCAGCAAGCAGCTGCAGCCTG
offtarget50	TTCTAAGGCCACTGCAAAGAGTCAATTAGGCAAGGCTCATAGGCTGGCTGGCATGGCCCTGGGCACGTGGGAGGCTCTCAGTCAAAGGGGACTGGAATGATCACCACTGGGAGGTCACTG
offtarget51	TAATGCTAACCTTCTAAGGCCACTGCAAAGAGTCAATTAGGCAAGGCTCATAGGCTGGCTGGCATGGCCCTGGGCACGTGGGAGGCTCTCAGTCAAAGGGGACTGGAATGATCACCACTG
offtarget53	CTTGCCTATTTTGCCTCCAGACACTGTCTAGGGTAGAGGGCTGGCCCAAGGTGTGGACATGGGCAGGTTGGATGGAAACTCAGTAGAGATGGCACAATCCCTTGTTAAACTGACAGGGAT
offtarget54	GCCCAAACTCCTGCCCTTACTCACTCTTCTTGTACTACTCTGGCCTTCCTTTACATCCTCCAACATGCCCAGTTCCTTACCATCTTGGTTCCTCTGCACATGCTGCTCTACTTGGAATAG
offtarget55	GATACAAGCAAAATTCTGAAAAAAGCACCAGCTGCCATCCTTTTGTGCCCTCATCCCCTCCAACATGCCCAGGGCCTTTCCCTGTCCATCCTGTCAGATAAAGCTGGCTTCATGAGGCTC
offtarget56	GGGTAGCCGAGGCTGAAGAGGAGGTTCTGACTCTGACCAGGCAGCTCTCAGTGGGGCCCTGGGCAGTTGGAACCTGAACACCTTTCCAAGGACTGCAGGGCGTGAGGCTGGGGCACGCCG
offtarget57	TCCCGACGGGGCTGGGGCCCGGCATCAGGTCTTACAGAGCAGAACGGTGGCAGGTTGCCCCCAGCTGCCCAGGGCCTCTGCGGCCTGGGTGCCCACAGCCATCTTTCAGGCACTTGCCCT
offtarget59	GATATTTTACCTGTAGTTTCTCTAGTCTTGCCTGAAAAACAGCACCTTCTTATCTGCCCAGGGCCTTAAAAACAAACAATGCAAGTCCTTTATCAAGTATATTTACTTGCCTATTGGCAT
offtarget60	AAGACTGAACGAAGCCCACTGTAGCTGAGCCATAGAGAATGAGGGGGAAGAGCGCATCATGGTAAGGCTCTAGAGAGGTAGGCAGAGCCTCACAGGGTCTTAAAAGTGAGTTAAGACCTT
offtarget61	AGTGGCTTCTAGGCCGGTCTCAGCAGATTCCAGAGCCACCCAGCATCCCCCACCTGCCAAGGGCCTCCCACCTGTCCCACCCTGGCCTGGCTGTCAAAACGGATGCAGATTCTCCACTGC
offtarget62	GGGGCAAGGGGAGCACGGTTAGATGGCAGGGGCCAGGGACAGCCCCAACCCACTGGCCCGGGGCCTCACCGCCACGCAGACTCTGGTTCTCCACTTCCAGACTGGCAATCCGGACGACGA
offtarget63	CCCCTCTGTCCTTCTGGGTCCAGGTTTAGTGGCAGCAAAGCCCCCACCTGGGTGAGCCCTGGGCAGGTCGGGAGGGAGGTGGGCTGCAGGGGTGGCTCAGCCCTTGGGACTGACTAGGAC
offtarget64	TTTCTACCCCTCCCCTCTGTCCTTCTGGGTCCAGGTTTAGTGGCAGCAAAGCCCCCACCTGGGTGAGCCCTGGGCAGGTCGGGAGGGAGGTGGGCTGCAGGGGTGGCTCAGCCCTTGGGA
offtarget65	GGGCACCGTGCTCTACAGGAACCTGGGCAGCTTCCTGGCCCTGCAGAGGTGGGGAGCCCTGGGCAGGTGGGGTGGGCAGTGCAGGGCAGGTGGGGTGGGCAGGACCCCAGCCACAGGATG
offtarget66	CGGCTGGCTGCATGCCGTTCCGCTCACCACCTTCCCTCCTGAGACGTTGCCTGGTGTTGCCTACCTGCCCAGGGCCCAGACACGGCATGCCTGGGTTCTAACCTGGTCACCGAGGAGGAT
offtarget67	GTCCCGAGGCCAGCAGGCCTGTGGCGAGAACACAGCCGGAAGTCTGCCAACAGCGGCTCCCTACCTGCCCAGGGCCCCATCAATGCCCCCAGGACCCCCGCGGGGCACCCCTTCCTGAAG
offtarget68	CCTTCACCTGTCCCTCATAGGACAGCTCCCTTCCCGTCCAGCTGCATCAGCACACGTCCCCCACCTGCCCAGGGCTTCTGAAGATGCTGGGGAAAGCACAAGCGGCACAGTTGGGCCTCT
offtarget69	AGTGGGGAGCAGGCGTTAGAACCCTGGGGTCGGTCCTGCCTCGTGTCACCCACCTGCCCAGGCCTGCAGCCACAGGCTATGGCCCCCGCTGACAGGACTCTGGATGGGGCCCCCGGGGTC
offtarget70	GTTTCGTGTGGGGGCGGGGAGCAGCTGCGCTCCCGGCGCTGTGCTCGTCCTCCCTGCCCAGGGCCTGCCCGCCAGAGCCGCACATGCAGCACACAGGTCTGCAGAGGTGAGCGCCAGCCC
offtarget73	CGAGTACGTTTGAACACTCACAGACACACGCTCACATGTTCCAAGCTCTATCTCTGCAGCCCACCTGCACAGGGCCTGGCCCCGAACACTGCCACCCTCCAGAAGGGCCCAGGACTCCGG
offtarget74	CAGAGCCCCTTGGGGCACGAAGATTCTTCCCAGCACCAGTCTGAGAAACGATGAGGCCCTGGGCAGGAGGAAACATGGCCCCATCCTGTTCTAGGGGCCACGGCACCCCTTGGGGCCCCT
offtarget75	GGTCCTGCTGTCATGGGCCTGACAGTGTCTGATGTGGGGCTTTCCGCTTGCTGCTCTTTCCCACCTGCCCAATGCCTTCCCAGTGGGGACTGACCTGTGCCAAATAGCATAATGATTTCT
offtarget77	ACATGTCCCTTTGCGCCTTGGACGTCTGGTGCAGCCGAGCCGCCTGGCCTTACCTGCCCAGGGCCTCTTCCAAGGGCAGCTGTCAATATGCTCCTTGGCATGATGGCAAAGGCTGTTCAC
offtarget78	TGAGAAGCTTCAAAATGCAGTTGCTTAAAAAAGAAGTATCTCTCACTAACCAGTTGCATTGTGCTGGCCCTGGGCAGGTGGGACAGGGCTCCCCCAGGAGCCATTCAGGAGGCCCGGGTT
offtarget79	GGGGCAGTGACCCAGAGGTTCAGAGACCACCTCATTTATTTCGGCTGGTTGGCTGGCCCTGGGCAGGTGGACAGCAGAGCTGGTCCCTGAGCAGGTGCTCACAGAGCTGGGAGACAGCAC
offtarget80	CCCAGCCCTCCTGGGGACATCTGCTACAGAGGACTTTCCCTCTGGAAGCCACCCTGCCCAGGGCCTCCTCTGCTCCTCTGCACTGCCCCATCTGCAGCAGCCTCCAGCCTCCCTCCCTGC
offtarget82	CGTCAGTGCTGGGCGCAACTCCTTCCTGTAAGTGTCAGCTGCACTGGCCACACCTGCCCAGGACCTTTCCTGTCTCCATCCCTCTCAGAGGCTGAGTCCAGCCCTGGGCACTGGGAGGGA
offtarget84	GGTCATTGCAGAGTGCACACTTAAGGAGAGCGCTGCCATCAACCAGATCCTGGGCCGCAGGGTGAGACCATGGGCAGGTGGGCTGGCAGGGATGCTCCCCGACCATCTTCAGCCTGGTGC
offtarget85	TCCAACCCGCCCACCAGTGTTTACATTGGATGCTTTCGTACATGCTCCCCTCCCTGCCCAGGGCCTTGTCTGAGCATGCCCACATACACACTGAAAGAATGGGGTGGAACCACGGGCAGG
offtarget86	AGATAAGTCATTTATTTTTCATGGACTGCTGGTGCCAAAACATAAATACTGAGATCATCTCAACCTGCCCAGGGCCTTTGTACTCTATGCCTATGTATGAGTTCCTATCAGAGGACTGGG
offtarget87	TGCGCTCTGGTGGCTGCCCCGACTGCCACTGGCCAGAACTGGTTCCCCGCCCCGCTGGCTCCTCAGCCCCTGGGCAGGTGGGTACCCTGGATCCTTGGCTCTTGGGCTGTCTCCTAGGAG
offtarget88	TCCAGCCACACTGAACCCCGCCCCCACCTTGCTCCAGTGTGGAAAGCAGCCACCTGCCCAGGGCCTTTGCACCTAGGCGTTCTCTAACGGACCTCCTATGTTTTTTCCTCGGATAGCTAT
offtarget89	GGGAGCTCAGTTGTTAGTCCTAGCTTAGAGACCTTCTCATTCCACCCCTCATCTTACAGTGGAAAGGCCCAGAGAAGGTGGGGAGCAGCTCCAGCTCACCTGCTGTTCAGGGACTGAGCC
offtarget90	TCTACCTACATTCCACAGGGCATGGGGTATGGTCAGGGTTACCTCACTGTCACCCACTTCCTCCCTGCCCAGGGCCTGACCAGAGATTTCCAGATACCTCTGGGAATATCCTCAGGATGT
offtarget92	GCCCAGGGTTCGAGCAGTGGGGGGCAGCACAGTGGTCGTCAGGGGTGGTAGCAGGGCCCTGGGCAGCTTGGGATGGTTTTGGGGCTGAGATAGCCCAATTCCTCAGTGGCAGCCTTCCCT
offtarget93	TAGGTGGCAGGCCTGGGCCACTTGTTGGCTGGAAGAACAGGCGTGCTGGGAGAAGGCCTTGGGCAGGGTGGGGAGAAGGCCCCTTCCCCCGATGTCATCCTCTGAGGGCCTGTAACCTGG
offtarget94	CGGCCCCTGCCTCCTCTCCCAGGGCAAGGCATGGGGCAGGCAGCTTTTCCAACCTGCCCAGAGCCTGGACCCCTGGCCATGTGCATGGGCTTGGGGAGGCCCCCCTAGCAGGCTTGCAGG
offtarget96	GTACATACAAAGCTCTCCTCCCACCACACCCTACCTCGAAGGCCATGATGGCCAGGCCCAGGGCAGATGGGAGTCAGTGCTCCTGCCCCTAAGCCCTTACTCTCCCCGGCACCCATGTGC
offtarget97	GGGGCTAGGATTCCGGTCCTCAGACTCTCAGTTCACTGCACACACTCTCCCAGCTGCCCAGGGCCCTAGCTGGTCTCTCTGGGCAGGTGTCTGAGCTTTGAAGAGGTACTGTGGATCATT
offtarget98	AGCCTCATTTCACCAGTTTGGCACAGATGCCTCTTTTTTTGCCCCTTTTGGATATTTATCCCACCTGCCCAAGGCCTCTCTGTCACATCCCTGCCAGGAAGCATATTGGCTGCTGTGGGA
offtarget99	CCAACAGCCACCCCGCCCCACCCCTTCCTCTTATTCTTTACTCCCTTCTCACCCTGCCCAGGGCCTGGCCAGGCCTCACCCACAACTTTCCCTCCACCCCATCCTCTGTGGCCACCTGAC
offtarget100	TCAGGGCTGCATGAGGGGCCACGGTGCAGCAGCCCGGGCTGGGGTCCCGCGTTGGATCCCCCGCCTGCCCAGGGTCTTACCACCTCCTCTTCCATCCGCAGGAGCTACAGGGAGCTGGCC
offtarget102	CTAGGTGGAGAGCAGGTCGAAGAGTGTTCTGCCAGAGGGAACGCTATATGGGAAGGCTCCAGGCAGGTTGGAGCTCATCACATTTGCCAAAGACAGGAGCAGATATGCTCTAATGAGCTG
offtarget104	TCTTTGAAGGGTGGCAGGGCCGGGGGCTCCTCTTGTGCTGCCAGAGCTGGTCCCAGAGACCCACCTGCCCAGGGCCAGCCCGTGGGATGGCAGCCCCGTGCGTGACAGTGGCCTTCGCAT
offtarget105	CAAAGAAAAAGGGAGCTGAGTCTTTGGGTTGTCAGCATGTTCTTGTGTGTTGTGAGCCCTGGGCAGGTGGGTATGCCTATGGGCAAGAACACTGAGGCCAGGCCTCCATTCCTGTGGTCT
offtarget106	CCCTATGGATGCTGCACTCAGAAGCCAGTGGTGCAGAGAAGCAGGGCCTGTCGAGGAGCTGTTAGGGCCCTGGGCAGGGTGGCACGACAGGAACAGGAACAAAGGCAGTGTTGCCAGCAG
offtarget107	CCTGCCGGCATGCCAGCCTGGGCCCCAGACACTCAGGCCGGCCAGCGCAGGGCAGGGCCCGGGCAGGTGGGACGCGTAGCCCAGTGCTCCTGCTGGCCCCGGATCGCCGGTCAGCCTGGA
offtarget108	GCCCTGATACCCCCAGCGCGTCATGGGTTAAGGCTGCTCCAGGCCTCAGGCAGAGGCTCTGGGCAGGTGGGGTTCCGCTGGGCTGGGTGAGGTGGCGAGGCCTGAGGGAAGTGGCTGGAG
offtarget109	ATCAGGTACAGCCCCACTGCTAGGCCAGGAGGTCAGGGCCAGGGTGAGACGGGCGGCCCTGGGCAGGGCGGTGATCCTACTCACTGGGCTGGTGGCGCATGCAGCACAGGATGGACCGGG
offtarget110	GGAGGATTTAGCCAGAGAGGAAAGGCTGTGGCTATCGAGGGCTTGGTCCCTACCTGCCCTGGGCCTGCCACTAGGCCTTGCCCAATTGGGCCTCCCTGAGCCCCAGGGCTTGGGGGGTTG
offtarget111	TCCTCCCATCAACCCAGTTTCATCTCTGAGCGGATGAACCCAGGCCCAGGGAAAGGCTCTGAGCAGGTAGGAGTGGGTACCAGCAAACGTGGAAGGAAATGAGCTAATGGGAATTATGAA
offtarget112	AAGTGAAATCCCAGGTAAGTCACATGCCTGGCCACCAAAGACTCCAGCAGGTGAGGCCCCAGGCAGGTGAGACCCCAGGCAGCCGAGGCCCCAGGCAGCCGAGGCCCCAGGTAGGTAAAT
offtarget113	TCTCCAGAGGCCCCACCCTACCTATGGGGCAGCCCCTTTAAACACACCCCCACCTGCCCAGGGCAGCCTCCTAGTTCCCATGCACTGCCCCTCTCAGGACCACCCGCAGCCCTGAATTTT
offtarget114	GGGGCTCTGATGGGTCACAGTTGGGGCCTTCTCCTCACCTAACCCATCATCCTCTCTCCCTCACCTGCCCAGGGCCTGGAGATTGTGAACCCACAGGCGGCAGAGAAGAAGGTGGCTGAG
offtarget115	CAAAGGGAGAATTGCAGCGGGAAAATGGGGGTGCAAAACAATTTCGGACGGGAAGGCCTTGGGAAGGTGGGAGGGACTGGCGAAGCAAGGCCTGGACTTCCCCCCATCCTTGGATTCCCG
offtarget116	TCTCAGGAATGATTCAGCCAAACTACCTTTCAGGAACAAATCAGGATTCCCACCTGCCCAAGGCCTTTGCCCTGGAGGCTCTCGCCTGACCACTTGGCACCTTTCCTTCCATGGCTTGTT
offtarget117	GCTGGGGTGGCCACCTGGACCACCTTCTCTTTGCCTTCCTGCCAACCCCCAACTTGCCCAGGGCCCCCCTTAGGCCTCCCTACCCCCCACAGGGTGATGGATTGCAGCTGGAGTATGAGA
offtarget118	TGGCTGCCCCCAGCACTGAGCTACCACGGCCATGGCCCTACCTGACCAGCCCACTGCCCAGGGCCTCGTCAGCCATCATCTTGCGGGCGGTGAAGGCCAGCTCGTTGACCAGGCTGCAAA
offtarget119	GTTTGGCTGTGGGATGCTTTTATTGGAGACATGTTTATCAAGCATCCTGTGCCAGGCCCTGTGCAGGTTGGAATGCCCTTGTGCTGAGCAGGCAGAGGTGGGTGAAGGCCAGGGTTAGGG
offtarget120	GCTCATACCCCACGACTAAGTGCCCGAGCCACCCTGCCCGTCTGACCACGTGCAGGCCCTGGGAAGGTGGGACTGGGGCCAGCTATGGCCCCCCAGGGTGGCCACCACAAGGTAGAGCTC
offtarget121	GCATCAATACACAGAGATTCTCAGCCTCCCACACTGGCCCCACCGCAGACGGCCTGGGCCCCACCTGCCCAGGGCCTCTCCAGCTGGAAGCCAGGCTGAGGTGCTTCCCTCAGTAAGATT
offtarget122	TCTGGAGGACCCCGTAAGCTCCATCTTTATGTTCGCTCCATTTGTTCTCCAACCTTCCCTGGGTCATACCTACTGTTACCATGAAGAGCTCCACAGGCCTACAGGAAATCACTCCTGCCT
offtarget123	TCCCTCAGCCTCACAGACAGGCGGCATCCAGTCCAGGGACTGTAGCCCTGACAAGGAGCCCCACCTGCCCAGGGCCCCCCAGCAGGCAGTGTCTCCCGGACTTCCTCCCCCACCGCAGGC
offtarget124	CTGTTGGATCCTGATGACATGACGGTGTGGGGCGAGGGCTTCCCTAGCCCAGGACAGGCAGGTGGGGCCCTGAGCAGGTTGGGGCTGTGGCTGGCTGTCTGAGCCACAGGGCCTCGCCTG
offtarget125	ATGAGCAGGGCCATCTGGCAAGGTGGACGCCTGCTGCCCATGCAGGCAGAGCAAGGCCCTGGGCAGGTATGAGCTGATCTCACCTTCCCCAGCCTGGGAGCCAGATACTGTTGGCAGCTT
offtarget126	AAATAATAGTCTCAATGACAAGAAGTCATCTTCTACACTAGAGTCTGACCTACCTGCCCATGACCTTCCCTCCCTTTGCAGACAAACCTCCTAAAAGAACATCTGTGCTCCGTATAACCC
offtarget127	TTCCCTTCCATTCTCAAGGGAAGAATCTCGGTCAGACCCTACTCACCACTGGGGACTTCTGAGAAGGCCCAGGGCAGGCGGGCAGTGGAGCCATCTGGCCCTGACAAGGAGGGCACCCCC
offtarget128	AATTCATGCAAACCTGATTGCATTGCCCCCAAAACTGGACAAAAGCTTCCAACCTGCCCAGGGCTTTTCATTCATTTTATCTTCCATAAAAGGCAACCATCGTTGAACCACTTTAGTGCC
offtarget129	TGCCCTGGTGCATGCGTGTACCCATGAATCCTCTGGCCAGGGAGGGGCCCAACCTGCCCAGGGCTTCTTTCTTGAAGGAGACAGGGCTGATCCTGCACCTGCGCAGTTTTCTCTGGCTTC
offtarget130	AGGAAATGAGATCTAAGCCTGCCTCTGCCTCAAATGCCCATGTGACTTTGGGCTAGTCACCTCCCTGCCCAGGGCCTCAGTTTCTGCCCCAGCAAAACCATGGCCAAAAGGGTTCATCAC
offtarget131	GAGACAGCGTGTGGCCCAGCCGTCAGCACCCTGCCCGCCCTGCTCCTGCCCACCTGCCCGGGGTCACAGCTGAACACCAGGCCTCTGCCTGCCAGACTCCTCGTGGAGAGTTTCTTACCC
offtarget132	GCACTGTATGGGGGGTGGCGCGAGGGTTCCCTCCCACGACAGGATATTTCTTTCTGAACTCCTGCTGCCCCGGGCAGGTTGGCGGGGCCGGGGGTGTGGACAGTGCCCAGCACAGGCTGG
offtarget133	GTCAGAGTGGACCTCTCAGCCTGGGGGAAGCAGAGGATGAACCCTCTGGGGCGGGGCCCTGGGCAGGCTGGTTCAGTGATAAGCAGGAGCCAGGCGACCCACAGGCTTCTTGGATGGGCT
offtarget134	CTCAGAAGTGAGGAGTTTCCTGGGCCGTGGGACAGTCCACGCTGAAACTGGTAAAGTCCCGGGCAAGTTGGAATGAGTTGGTTATCCAACTTGAGGCTGTTGGTGGAGTTATCTGGGGGA
offtarget136	CCTCCTGCCTCGATCCAACCCCAGCCTTGATAGTCAGATCAGGTTCCCCGCACCTGCCCAGGGCCCCACCACCCTCCTCCCCTCCCTGACGGCTCTTGCAGACAGACATGATCCCAGCAC
offtarget137	TGGGCCAGGCCCTATCCTTTGTCCAATCAGCTTTGGACTTGGTGTTGAGGGTGGGGCCCTGGGCAGGATGGCCAGTGAAATATCCTGGATGGCTCCTCCCATCACAGATGCCTGCTCCCA
offtarget138	CGGAACTCGCTGGATCCTCTCCACATCCAGGCCGCGTCCACTGGCTTTCCAACCTGCTCAGGTCCTTAAAGAAGGATTCAAAAGGTGTTGCGGTATTGGCCCAACAGGATTTGACCCTGA
offtarget139	GGGATGGCGTGAGGGTTCCCTCCCACGACAGGATATTTCTTTCTGAACTCCTGCTGCCCTGGGCAGGTTGGTGGGGCCGGGGGTGTGGACAGTGCCCAGCACAGGCTGGACAGGGTATCC
offtarget140	CGCTGTATGGGGGGATGGCGTGAGGGTTCCCTCCCACGACAGGATATTTCTTTCTGAACTCCTGCTGCCCTGGGCAGGTTGGTGGGGCCGGGGGTGTGGACAGTGCCCAGCACAGGCTGG
offtarget141	ATGACCAACTGGACAGCTCAGACCAAAAGACGGCTGGCTTGTGGCATTAGAAAGGGCCCTGGGCAGGTGGGTCAGACAGCACAGGGCAAGCTGAGCAGGAATAATTTGGTGATGAGCATG
offtarget142	TTCTGAAGCTCTCAAGGCTGCTTTGAAGCCTCAGTTTGTCGTGTGTGCAGGCGAGGACCCGGGCAGGTGGGTGAGTCCCGCTTGGGCGCTGCCTGGGTGTGCTCTGCTCCAGCATGCGTC
offtarget143	AGGCCCCAGGTGAGGACCCTCCCCCTGGCGAGGAGGCTGAAGAGAGAGCCTACTTGCCCAAGGCCTTACTCTTCTAGGGACAGCTGCATCCAATGACTGCTCCAAGCATGGGATAAAGGC
offtarget144	CAGAGTGGAGAGGAGACAGAGGTGAAGTCAGCCAGGAGGTGGAGACACCAAGAAGAGCAGGGGAAGGCCCTGGGCAGGGAGGTGAGGAAGCCCCAGGTGAGTGCCATTGCTAGCACCCGT
offtarget145	ACTGTAACTTGTCCACAACCCAACTCAAACTCTATTGTTTATCAGAGCCCCACCTGCCCAGGACGATACCAGCGTGGCTAGCCAAACCCTAGAGTATTGAGGTCATCTATCCAAATTCCA
offtarget146	GCATAAAGCAACTGTATTTAGACCATGGCAAACTGAGCTACTTACTTCTCTCCCGCCCTCCCACCTGCCCAGGGCCTCGGCCTGGAATACAAGGTGGAGCACAAGACCCACGGGCCCCGC
offtarget147	CAGGCCCACAGAAGGGACTGCCTGGGATATCGCCAAGGCATCGAGGACCCCACCTCCCCAGGGCCTCTGACTTCTCAGAGCTGCGCCTGGCCCCTGCAGGAGCGGGGCAGACCAGTGGGG
offtarget148	TGCAATGACGAGAGCCTCATCTGCCCAGTCTTCTAGATGAGCTCGGGCTCCTGTGGCCCTGGGCATGTAGGAGTGGGTGCAGCTGGCCTCAGGCCCTGGGCCCATTGGTCAGTGTCTCTG
offtarget149	GCCAACCTCCAAGCATGCCCCAGGGCTGGGATGAGAGGGAATGGGGAGGTAAGAGGCCCTGTGCAGGTGGGTTGGCCGCCCATCTCTCTGCCCCTGCTACTTCCCCTGCAGCAGTTTGGG
offtarget150	CTGCTGAAACCATCTCCCCACATCCTCCAAGCACTATCTGAATCATTGCTGGACTGGGTCCCACCTTCCCAGGGCCTCACGGTGTGAATTACTACATCAGTTAAAAGACAATAGGAGGCC
offtarget152	GCTCTGAATCTTTTTGCATTGCTGCTAAAGCAGCTTCTGTCTGCTTCTGACTTTCTGTGGAATAAGGCCCTGTGCAGGATGGGGGTAGGGATTGAAGCCTTGGAGGGCAGAGGTTGGTTG
offtarget153	GAGTGGAGCCAGATGCCTTGGGGACAGGAGGAGAAGGCGGCTCCTCAGCCCGACTGCTCAGGGCCTTTCCATTGAGCTTCTTGGTTTCAAAAGGGTGCTCTACAGAGCCGCTATTGCCAG
offtarget155	AGAGGGACACATGGACCAGCCACAGGCCCCCAAGACGCAGCAGGTGAGCCCAGCTGCCCATGGCCTCGTCAGGAGAGCCTGCAGCCGCCACCCAGCGGCAAGCTGTGCACAGAGGCCGAC
offtarget156	ATTCACCTCCCCCCACACCCAGGCTCCTTGGAAACAAGAGCCACTGTCCCCTACCTGCCCAGGGCCCACAGCTTGGTGTCCTGCCACACACCTTGTATGGCCTGGGCTCCGCCGGCACCC
offtarget157	TAAGGGGCCTAGGGTTCGCCTAACAGCCCCATCCTGGCCTGGAGCCCCAGGGCCCTCTGCCAACCTGCCCGGGGCCCCAGCGCTGGGCTGGGGGAACCTTCTCCTGAGGCCATGGGACTA
offtarget158	CACAGCTGGGCCCCTGGATTGAGCACAGTGGGTGTCCTGGCCCTGTGCCCAGCCTGCCCAGAGCCTCCCCTTTCCTCCTCACCTGCACCCCCTGGAGCAGCAATATCACCACTCACATTA
offtarget159	GAGGTGACTGGTCTCCAGCATGGTGTGTGGTGAGTGGGCTCCAGGACAGGGAGGGGCCATGGCAAGGCTCCTGGCAGGTTGGGAGCAGTAGAACCTGAGGAAGCTGGGCTCCTGCTGCAG
offtarget160	CCTCATGATCACATGGTCCAATTGGTGGCTTGGACCAGTGACTGGGCTCCCACCCTCCCTGGGCCTCACCAGCCCAATAGGGTGAAGACAGAGCCAGAACTCAGACCCTCCCCTGCTCAC
offtarget161	CAGGACTTTCCGTGCTCCTCTGGCAAGGACAACATGGTGAGAATTACCCCAACTTGTCCAGGGCCTTCCTGTGTGAGATTAACCTTCCGTTCCCCGTTTCTTCCATGGGACTCCAGGTGG
offtarget162	GATTTTTTTGGTGCTGCTTTGCCAGACGCAGACCTCCATGGCTAGTGACACCCCTGCCCAGGGCCTTACTCCACCCTGGGCTTGCCGCAGGAGACACCTGACCCCCTAAACCCAGCAGGG
offtarget163	ATTGTGTGCATGGGACTCAAGGGTGGGAGCTGGGTGTGAGTGTGATGTCCAACCTGCCCAGGCCCTCCCGTGTCTCCACAGAGGCATCATGGAGGGTCCCCGGGGATGGCTGGTGCTCTG
offtarget164	TCATGTGGTCCTCCTTCCTGTACAGCAGAGTGACCACCTAACCTGGTGCCCAGCTGCCCAGGGCCTTCTTAGGTTGAAGGGACCTTCCTGACCATGTGCCTGCTTTCTGCTATTTCCTCT
offtarget165	CCACACTCGTGCTTTCAGCGAGGGTTTAGGAAGGGAGGCTTCTTTCCCCTGACCTGGCCAGGGCCTCACCTGCGGGCAGCATCCGGTGGATCTTGCAGACCTTCCGGAAGCACTCGCCAC
offtarget166	CCGCCCTGAAGGCTGGACCCACAGCGCCCCCTGGCGGCCACAATCCGCACGTGCAGCCTCTGGCAGGCCCTGGGCAGGTCTGCAGAACTCCCCTCCCGCAACCACATCCCCAGCCTCGCT
offtarget167	ACTCCTATTGGAAAGGGATGAGGAGCGCAGAGGCTGCAAGGAGGGTACCAAGTCAGAGCTGGGAAGGCCCAAGGCAGGGTGGAAGGTGGAGCTCAGAGAGGGTTCCAGGGTCCCTGGGTA
offtarget168	GGGTGGGGTGCTGCATGTGCCAGGCCTGCCTGGTGGGTGGCTGGGGAGCCGACCTGCCCTGGGCCTCCTGGGGAAAAAGGGCAGTTAGGCGGGTAATGAACATTGATCTGGGGAAATGGA
offtarget169	ATGGTTAGGATAGGTTTCTCTGAGGAAGTAATATTTAAGTGACCCCTGAATGATGAGCTAGGATAAGCCATGGGCAGGTTGGTGGAGTGTCCAAAGGAGAGAGGACAGCATGTACAGTGA
offtarget170	CTCAAGTTCAGTGCGTGGTCGGGGTGGGGAGAAGCAGGGTTGCTGGCTGGGTATGGCCTTGGGAAGGTGGGTGAGGGAGTGTGGGTGGTTTCCCACCAGAGAGAGGGAAACTCCTCTGGT
offtarget171	AGAGAATGGTCACCTGGGAGGCTGCAGATAAGGGGCCGTGAGTGCTGCCTGGTGAGCCCTGGGCAGGTTGGGGTGCAATGCTGGACCCCTCTACCCCCGACCTGTCAGGATCCAGGTGCT
offtarget172	AAGAGAGAGGCCAAGGGGAGGAGGGGTGAGCAGGGGCTGCCTAGCAGAGGCCAGGGGATCCCAGCTGCCCGGGGCCTCACCCCTGCTGGCTGCCTGGACACAGCTGCCCAGTCAGCCAGA
offtarget173	GGGAGGGAGGGGCCGCTCTCAGAAGGGGTATGGCTGGCGTGGAGGGCAGAAGCCAGCCTTCATTAGGCCCTGAGCAGGCAGGTGGCTGGCCCGTCAGCGGCCCCCTTGCAAGGACTCCTG
offtarget174	TCTGAGACTGAAGATGACTTTCCGTTTGTTCTCCCATTCCCCTCAGCTCCTTCCTGCCCAGGGCCTTAGTCTGGTCCACTTGGTTCCCTGATGTTTTCCATCTTACCTCCCAGGCAGAAA
offtarget175	GCCCTCAATGCCCCTTAAGCCTGAGCTTGGGGTCAGCCAGGAGCAGAACCCAGCTGCCCAGGGCCTGTCTTTGCTCACCCAGCACCCACCTATTGACCTGCCTTCCAGCTGTCCCCTTAC
offtarget176	TCTGTCTACACATGCCCAGTTTCCATTTGCCTCCTTGAGCCTCTCTTATAACCTTGATACCAACCTGCCCAGGGCCTCACCACCAACTGCATCCACGTTCACTTTGCCCCACAGGGCATT
offtarget177	ATGCCCAGTTTCTATTGGTCTCCTTAAACCTGTCTTGTAACCTTGATACCAACCTGCCCAGGGCCTCACCACCAACTTCATCCACGTTCACCTTGCCCCACAGGGCAGTAACGGCAGACT
offtarget178	CCGCATGGAGGGGAACCCCATCTGCATCCAGATCCCCTGGGACCGCAATCCTGAGGCCCTGGCCAAGTGGGCTGAGGGCAAGACAGGCTTCCCTTGGATTGATGCCATCATGACCCAACT
offtarget180	AAGTCAAAATTATAGGAGAGTTCATGGCACAATGTGCTATCTTCATGAAGCTGCTGTTTCTCACCTGCCCAGGGCCTTACTGCAGAAACATGTGTCACCATGTGGAAATCCTGGACTACT
offtarget181	TTCACACTGTTCCAACCATACCACACTGGCTTCCTTGCTTTGCTTCAGACACCCAAGCTCCATCCTGCCCAGGGCCTCAGTACCTGTTTCCCCCTTTGCTCAGAAATCCCATGCTCCATG
offtarget182	TGCACAGCCTTCCGCCACCCGCCACGGCACGGAAGGGCCCCTGGCCACAGGGCAGGACCTGGGCAGGTGGGGTGGTGCAGCCTGGGTTGGAGAAGGAGGTGGCATTCAGCCCATGTCACC
offtarget183	AGGAGTGTGGGGAAGGGGCTAGAGCTGCACATGGACCCAAGGCGGGAGGGGCGCAGGCCTGGGCAGGTGGGCAGCTTTGGACGAGGGACCAGCAAGCAGCTGCAGCCTGGGCACAAGAAG
offtarget184	GGTAGCAACAACCCAAGTCCAATGCCATAGGGTCAAATGTGGGTTCTTCCAACCTGCCCAGAGCCTGTGGGAATGAATGTAGACACAGCTGAATAACTGAGAAGTGCATCTCAGAAAGTC
offtarget185	TAGTGGGCACAGACTGTATGCCAGGCATGGCGCAGGGTATCAGGGATATGGTAAAGCCCAAGACAGGTGGGAACCTGCTCTCACAGAGCTTACAGTCCACTGGGAAGATGGAAGAGAGCT
offtarget186	GATACAAAGGAGAGGGAGGATAGGGCCAGGCATGAGGGAAAAAGTCAAGGGTAAGAGCCTGGGCAGCTGGGCAGTGGGGAGAGCTTCCAAAGGGACAAGCCAGTGGCCAGGCCACATGGC
offtarget187	GGGGCAACTTGACAGTGCCTCATTGCTGGCCCTCCTTGCGTACCTGCTGCCTCCTGCCCAGGGCCTCTCTGATAACATAGCGTAGGACACCTGTGGAACCTACTCTGAACTCTAGAGCTC
offtarget188	TCAACATACTCATCTTGTACATGAGGAAATGGAAATCACAAAACTTTACTGACTTGCCCAGGGCCATACAACTAGATAATTACAGAGCAGTTGTAAGTTCCCTGCTTTTCTAACTCCTAA
offtarget189	CACCGCGCCCTGCCATACATGTATATTTTAAAGGTTAATAACAAAACCCCAACCTGCCCAAGGCCTACTTAAAGTACGCTCTCAGTAAGTTTCAGCACTTTTATGTCACTCCTTCATTGC
offtarget190	AGCCCAGGCGGGATGAAGGAGGTCCCCTGGGATGGCTTCCTTGGGCCCGAGTGGGGCCCTGGGCAGGGGGTAGCAGCATCTTCTGACACCTTCACGTGTTCAGCATCATTGACTGGGCCC
offtarget191	TGGGGAGGTGGCCTTCTTATATCCCCTGGGCCTTATTATCTCTGCCTCTGGTAAGAGTCTGGGCAGCTTGGAGACCTGAGACCTGACCTGAAAATAGCTTAGCCCAGGTTGTAAGACGTG
offtarget192	CTCTATAAGGCTGGCGTTCGCCTCCAGGGTTCTCCCCGACACTGGATGCCAACCTGCCCAGGGGCAGAAGGGAGGTTGGGCGTGGGGAGTGCCGGGTACAGTCAGAGTTGCCAGGACAGT
offtarget193	GCCACGGAATTCAGTTCCAGCCCCTCTCGGCTGCGGTCTGAGGGCCGTCCTTCCTGCCCAGGGACTTGCCAGGAGACATACCTGTCCATGACTCTGGAGGCAGGCCTGCAGACCTTGGTC
offtarget194	GAGATGCTCTTTTCCCAAAGGTGCCGGGACCAAGAGGACAGGCACTGAGAGTAAAGCCCTGGGCAGCTGGGCCCAGGGGCTCCGGGCCACACTGTGGGAGGTTTCAACTCAATCATCGAT
offtarget195	TCATATGGGTATTTAGAACATTCAGAACAGAGGAAACAGCAAGTGTAAAGGCCTTGAGGTGGGAAGTTACTTGGCAGGTTGGAGGAACAGCTAGAAGGTCAGTGGGGCTATTTGATCCTA
offtarget196	ACCCAACAGCAAATGTAGGGTGTCATGTTATTAAAGGTGTGCAAATTCCCCACCTGGCCGGGGCCTCACCCACCACTCTCAGGCCCTTTGCAAGGTATACACTCTCAAGAATCCTAATCT
offtarget198	AGCTGTGACCGCTTGCCTATTTTGCCTCCAGACACTGTCTAGGGTAGAGGGCTGGCCCAAGGTGTGGACATGGGCAGGTTGGATGGAAACTCAGTAGAGATGGCACAATCCCTTGTTAAA
offtarget199	TCTCTTAGGTCCTCACCAAGGCCCCTTCCCAAGGTCCCTTCCCAAGGCCCAACCTGCCCACAGTCTCACCGAGGCCAGCAGGGCCCAGGTCTGGGCCCAGGTCCAGTCCCAGGCAAGGGT
offtarget200	TATCTTAAATCATTACATCTGCAGAGACCTATTTCCAATCAGATCACATGGCGAGGTTCTGGGCAGATAGGACTTTTAGGGTCACTACGGAGCTGCCGTCATTAGCTCCTTCATCCTCAC
offtarget201	ACCTGGCAGGCCAGGGCCCATGCAGTACAAATGTGGACAGGTCTGCCCCCACCCTGCCCTGGGCCTCCCTTTTTCCCAGCCTCCTCTGGCACCGGCATGTGCGGAGGCTGTGGTGTGTCT
offtarget202	CTGGGCGCACCTGTTTGCAGTCACAAAAAGGGCAGACTGCAGCACCCACCCACCTGCCCAGCTCCCCACCCAGCTCCCCACCTGCCCGGGGTACCCAGGACTCTCTCCAACGCCACCAGT
offtarget203	GAGGACAAAATTGCAATGAGGGCTGTGGGAGAAGAGAGGCGGCCCCCACCCACATTCCCAGGGCCTGCCCCTGAGGTCAGCCCAGCAAGGCTGCAGGCCGAGAAGGAGGCAGGAAGGGCG
offtarget205	ACACTCCAGCCCTACTGGTCTCCTTCCATTCTTCTGAGTGGCCATGTGCCAACCTGCTCAGGGCCCTCAGACATGCCCCACCAGCTCCTCAGCTGTCTCACCTCATCTATTGCCTGGCTG
offtarget206	CGAGGCAGCATGATGAGGCGCACCCTGGAAAACCGGTAACAGCCCGAGCCCAGCTGCCCAGGGCCGCCCACACTGGAGGGCTGGGGTGAGGGAAGTGGAAGCCTCTGTCCATGGGGCCTC
offtarget207	AAGAACGCTGGACGCCGGCTGTTAAATGGTGTGGTGTCCACTCCTAGATGCAGCTGATGGATGGCGGCCCTGGGCAGGTTGCTGGCCTGACCCCACCCTGGGTGCCTGTCCTCAGATCCT
offtarget208	TCATAGAACCCATGAACACAACTTAGCAACACAACTCATATGGCCTGGCCTACCTGCCCAGGTCCACTGTAAGGTCAATGGTGAATCTGGAAGGAAGGTGGCTGCCCATGAGCTAACACC
offtarget209	CCCTGGCTCAGCCCTCATGCAAACAACCTGAAGCATCTCAGAGGCCTGCCCACCTGCCTAGGGCAGCAGCGTTAGAGTCAAAGAGCCCAGTGAGCTAGAGACATTAGCAACGGAGGAGTG
offtarget210	GGGGCACCTTAGCCAGCACCCATACTTTTCTAGTGTCGGGCTCCATGCCCCACCTGCCCCGTGCCTCTCCTGAGAGGTGAGACAGACAGCCTCCCACACTGCCCATGTCCTCCCGTCACC
offtarget211	AAGCCCACTGTAGCTGAGCCATAGAGAATGAGGGGGAAGAGCGCATCATGGTAAGGCTCTAGAGAGGTAGGCAGAGCCTCACAGGGTCTTAAAAGTGAGTTAAGACCTTTGACTTGCCAC
offtarget212	GGAAAATGTCCAGTGGCTTCTAGGCCGGTCTCAGCAGATTCCAGAGCCACCCAGCATCCCCCACCTGCCAAGGGCCTCCCACCTGTCCCACCCTGGCCTGGCTGTCAAAACGGATGCAGA
offtarget213	GCCAGCCAGGGGCAAAGCCACAATGTGGAGGCCAACCTGTCCAGCCGCCCACCCTCCCCAGGGCCTCTCCATTCATGTCCTCACCCCAAGTAAAAACCCCCACCTCTGCCTGAAGACGTA
offtarget214	GTACCACTGGGGGGGCAAGGGGAGCACGGTTAGATGGCAGGGGCCAGGGACAGCCCCAACCCACTGGCCCGGGGCCTCACCGCCACGCAGACTCTGGTTCTCCACTTCCAGACTGGCAAT
offtarget215	GGACATGAGGGCTGCGTCCTGGGGCTAAACACAGAGCTTCATAAGTCAGGCTGGAGAAGAGGAGCGGGTCTGGGCAGGTGGGGAGAGGAGGCTCAGGCTGAGCCCCACGCAGTGGGGACG
offtarget216	CTGGACCACGTGTCAGGGCTTAACCCCTGTGACCTCGGGCACCCACAGCCAGCCTGCCCAGGGTCTCATCCAGTTGGACACACCCAAGAGGGTGAGGCATAGGGAGGCAACGGGATCAGC
offtarget217	GGCAGGGGCCCTCATACAGGTTAGCAAAACCATGTTGCCATGTCTCTCCCCTCCTGCCCCGGGCCTTCTCATCTCCAGTCAACTTTCCCAACTACCGGGTCTACTACATAAACACGCTTT
offtarget218	ACTGTCATGTTCCTCTGTCTACTCAGGGCTTGAGGATCGTGCCGACTTTGGTGGAGCAATGGGCAGGTGGGAAGCACACATGCAAGTATCTATGGAGAAAGCTTCTTGTGCACACACATA
offtarget219	TGTCCGTGTGTACTGTCATGTTCCTCTGTCTACTCAGGGCTTGAGGATCGTGCCGACTTTGGTGGAGCAATGGGCAGGTGGGAAGCACACATGCAAGTATCTATGGAGAAAGCTTCTTGT
offtarget220	GTCAAAATGGTTTCAAAAATCAACTCATTTAAAAAGGTACCTGTTGATGTGCCAGGCCCTGGGCCTGTTGGCCCCGCATTCCCAGCAGACTTGACGGAATGAACCTTCCCCATGAGTGAT
offtarget221	CTCGAGGGCTGGGCGTGCTGCCTGGCCTAGGAGGCCCCCGGCCTGTGCCCCCACCTACCAGGGCCTCACCTTCTGACAGAATCGGCTTAGAGAGCAGAAACCAAGTCCTGGGGGAGCAGG
offtarget223	CACCTCAAATGAATTTTGAAAGCATTAGACCGAATGGGACGGAGGGCAGGGAGAGGCACTGGGCAGGTAAGGCATTCCTCCTGGGGGAATTTTATCGAAGGAATATGCCACAGAAGACAC
offtarget224	TCTGATCACACTTGTCCCATTTGGAAAGATTCTCCAATCTTGTATTCCTCCACCTGCCCAAGGCCTACCCACCTAAGTCAAAGCTGCTTTTCCTCACTATTCACCCTCCACTCTTCTGTC
offtarget225	CAGACCCATGGGGCTGCTTGGAAGGGGTGGTGTCCATCAGAGGAGGCTGGGAAGGGGCTAAGTGAAGGCCAGGACAGGTTGGGAGAACTGCAGTCTACTCCAAAAAGCTAAACAGAACCA
offtarget226	TGCTGGTCAAGCCCGGGGCCAGGCGTGTCTGAGGACTCCGAGGAGATTTCCATGGTCCGTGGTGTGGCCCTGGGTAGGCGCCTGGCCAAGTCACCAGACACCAGGCCTTCGGGATCCCCG
offtarget227	AGTAATCAGCCCACACAGAGATTCTGGGCAGGCCATCTGGCATGGTATGTGGCCAGGCCTGGGCAAGTTGGGTGTCTGGGTCAGCAGGTAGGCGGGCTTGGCACTTGGGTTTGCAGGGTA
offtarget228	TGAGCATCCAGGAGAGCTTGAAGGAACCTCAGGGATCCCTTATCCCACCCCACCTGCCTAGGGCTGCATGAATAATGAGAGAGAAAATCCATGCTGGATTCCAGAGCACCTGAGTCCCCT
offtarget229	AAGACTGCAGTGTTTCGTGTGGGGGCGGGGAGCAGCTGCGCTCCCGGCGCTGTGCTCGTCCTCCCTGCCCAGGGCCTGCCCGCCAGAGCCGCACATGCAGCACACAGGTCTGCAGAGGTG
offtarget230	GCCCTAAGGCATCACACGTGGCCTGCAGCGCAGGTGCTCACCGAGTGCTCACAGCCGCGTGGCCGGGCCCCGGGCAGGCGGGAGGGGAGGGCAGGCCGGGCCTGGGGGAGCTGGGCCGCC
offtarget232	GACGCTTTCTGCAGAGCCCCTTGGGGCACGAAGATTCTTCCCAGCACCAGTCTGAGAAACGATGAGGCCCTGGGCAGGAGGAAACATGGCCCCATCCTGTTCTAGGGGCCACGGCACCCC
offtarget233	TGAAAAAACCTGGCACACACTGGCCTTGCTGGCCTGGGAACTCCTAGAGGGCAGCGCCATGGACTGCCTCTGGGCAGGGTGGCAGGGAGCTGGTGTGCCCAGCAGAGAGGCTCAGCCCAG
offtarget234	TTTAAAATGTTTCTAGGAATTAAACATAGCCATGAAAGTAAGCACTGGCCCACTTGCCCAGGGCTTATCCAAAATAAAATGATTCTAAGAAAAATTTAATAAGCTTTGATTCTTCTTCAT
offtarget236	TGCCTTTGCCATTTCATTTGCAATAAAATCTGAACTGGTAAGAGCCTGCCAAACTGCCCTGGGCCCCACCTCTCCAACTCAGTCTCATTTCCCTCTTCCCCTCTTCATTGGCTCCAGACA
offtarget237	CCAGTGATGCATACACTTTCTCCCGCAGGACCTCCACCTCACTAGGGTTGGAGAGGCCCTTGGCATCTGGGATGGCAGGGAAGAGAGGAGGAAGAGAAATGAAGACAAACCAAATCAGGA
offtarget238	GGAAGAACAATTTTTTCTCCTCTTTTGGGAAGGTTTGTGTCTAGTAGTGCCTGTGCCCCTGGGCAGATTGGAGAGAAGAGGGACGACTGGAGAATCGTCGAGAACCAGCGGAGAAAAGAA
offtarget239	GAGTAAATGGAGTTACGGTGGAAGAAATTCTGAGGTCCTTTAAAATGACCAAGCTGCCCGGGACCTTGCCATGTATCTGCTGGCATGTATGATTTGGTGTGAAAATATCAGGCCCAGATA
offtarget240	AGGTCACAGGGACATGTCCCTTTGCGCCTTGGACGTCTGGTGCAGCCGAGCCGCCTGGCCTTACCTGCCCAGGGCCTCTTCCAAGGGCAGCTGTCAATATGCTCCTTGGCATGATGGCAA
offtarget241	TGTACAGCCCCTTTTCCATTCTCTCTCTCCCGCATCCCACATCAGCTCTCCAACCTGCCCAGGGGCCACCATCAGAAGCCCTCCTGCAAACTACCTCATACAAAGTGATGCCCCCCAGGG
offtarget242	CAGTTTGGCGGCAGGAACTTCCTATAGTAGTGACAGTACTTAAGTCTGTGGTATGGCCCTGGGGAGCTTGGTGTGGTCTTAGTGGAGTACTTCTGTGTTGGCCCTTTTGGCTCTGGAGCC
offtarget243	CTCAGATCCCACCCAGCCCTCCTGGGGACATCTGCTACAGAGGACTTTCCCTCTGGAAGCCACCCTGCCCAGGGCCTCCTCTGCTCCTCTGCACTGCCCCATCTGCAGCAGCCTCCAGCC
offtarget244	AACCCCAGGCGTGACTGTGCACTGGCTCGAGCCTGCCTTGCAATGTGGCCTCCCTGCCCAGGGCCTTCGCGGGGGCCACGGTGCATGACTGCTTTAACTGGCTGTCAGTGCTGGTCCTGC
offtarget245	GTAATGTTGGGCTTAATAGTGAGGTGGGGAGTGGTAGGTTCAGAGTTTATGTAAGGCCCAGGCCAGGTGGGATTTTATGCTGTGCAGGTCCTTGTGTGATTGACAGCAGCAGGGGGCTGA
offtarget246	CAGCCTGTCCTCCATTTCTGCCCCATCCACCTCTGCTCAAGCGTGGGCTGGCAAAGCCCTGGGCTTGTGGGCCACACTGCTGCAGGGAACCTCCTGACATCATTAGCCTGGTGGTTCTTC
offtarget248	ATGCCTTTGTAAGAGAGGCTTATCCAAATCCACTTACCAAAAATAGTGCCTACCTTCCTAAGTCCTTACCAGGCATAACTTTTCTCCAGTACTGTATTAGTTATCTACTACTCTGTATTA
offtarget249	GTTCTGGAAGCTGTCCGGTACCTGCACAACTGCAGGATAGCACACCTGGACCTAAAGGTTGGTGAGGCCCCGGGCAGGTGAAGGGGGGTCTGAGCACACCGGCTTGGCCATGCGGGACAC
offtarget250	TGGGAAGTGGGGAGTGACGGGGATGGTAGCAGAGCAGAATGCCAGGAATGGTGAGGCCCTGGGGTGGGTGGGGATCCTGGGGCAGAGACTAGGCTGTGCAGCTCAGTGCACCCTCTGGAG
offtarget251	GTCAGCGCTCCAAGGAGAGGGCCTGGGTTTTAATTTTTGCTGCAGGGTCCCACCTGCCCGAGGCCTCCCAGCCCCTCTCATCCCTTCCTGGGCTGGGCCTGCGGCACCCTCCCCAACCTC
offtarget253	ATTGGCAGACATCCTTGAGACTCTTGCCTGACCTGTGTCCAGTTTATGCCTACCTGACCATGGCCTTAGTACTGGGAGACTGCTCTTGTGTTCGTCCTGGCCTCCCTTGGAAAATCTAGC
offtarget254	GCTCAGAGGCGAAGGTGCCCTCGTTTGTTCATCCAAAGTAGACCTGTGCCCACCTGCCCAGGCCCCATCCCCAGGGCGCCCAAGACACAGGACGGTGCGGCAGGCGGGTAGAGATGTCAC
offtarget255	TTTGGCAAGGAGAGAAAGAGTAGGGACCTCAGCCTCATCAGTCTGACTCCCCTCTGCCCAGGGCCTTAGCCAGGCTGGTATTTGGGGGTAGCCATGGCAATGGGCTGAGTGGCTTGTTGT
offtarget256	GTCTATATCACAGTGAGAATGCAAAGGCTGTGAGCATGAACTCTGGAGCCAAACTGCCCAGGGCTGAATCCAGTCTTTGCCACTTGCTGCCAAGTAATACTATTTTTGTTTTCAGCCTTC
offtarget257	AGGACCTCTAGATCCTATTGAGTCTAAGTAAACACCTTGAGTTTGGTCTGGTGAGGCCCTGAGCAGTGGGCCCAGGGAATCCATGCCTGGACTCCTAACAGATAGAAACTGGGAGATTAG
offtarget258	TTTGATGTGTCCTCTACCTAGTCTCAAAGGGGTAGCCAAGGTCCTTTGTGCTGAGGGCCTGGACAGGGTGGAGCTGGGAAGATAAGAGCCAGAAGGTATGGGCTATTAGCTATGGGGCTC
offtarget259	GGATTGGGGACTCAATGTTAGCTTCTTTTGCTGATTGATTGAGCACCTCGCAGTGGCCCTAGACAGGTTGGCTTTGGTAAGTGGAAATCCATGTAGCTAAGCCTAGGCATAACTTCTATC
offtarget260	AGCCACAGGGTCTCCCTGGTTCTCAGGGCAGGCCTTGCTGGGCCATCCCCAGCCTGCGCAGGCCTTCACCAGTGCCCCTGGTGATAAGGGTTCCAGGGGCCCAACACCTGGGCTGCTTCT
offtarget261	GAGAGCTGCCTGGATTTTCCACTTGACTGCTATGGACTGGCCAGCCATGGGAGAGACCCTGGGCAGCTGGGTCTCACTTCTAACTGACCTTGCCTACCCAGCCCCAACCCCAAAGATGCT
offtarget262	TGTTAGTCCTAGCTTAGAGACCTTCTCATTCCACCCCTCATCTTACAGTGGAAAGGCCCAGAGAAGGTGGGGAGCAGCTCCAGCTCACCTGCTGTTCAGGGACTGAGCCAGGCCTGAAAC
offtarget264	CATCTCTCAGGTCTCTGCTCCCATGACCCAACCTCAGGAAGCTGGGGGTGCGGTGGGCGGGCTGTGGCCCAGGGCAGGTTTGGGGCTGTGCTTTGTGACTCAGCGCTGGTTCACTTCTCT
offtarget266	TGCAATATAATCCCCTGCTTCTTTTTTGCCCCTTTTTCTTTATGCATCTCTTCAGGGCCTGGGCAGGTAGGATGCTGTTGTAGAAAGAAGCCTGACAGGGAAACAATAATGATGACACTT
offtarget268	CTGGGCATGGTGTACATACAAAGCTCTCCTCCCACCACACCCTACCTCGAAGGCCATGATGGCCAGGCCCAGGGCAGATGGGAGTCAGTGCTCCTGCCCCTAAGCCCTTACTCTCCCCGG
offtarget269	TTTGTGTCTGCTGCATTATCCCTCTCATAGTTTCAAACCTAAGTCCTTCTCAGCTGCCCAGAGCCTCACCTAGCCCTTCTCCTAGTTTCCATGCCTGCATCTCCTGCCAAACAATTCCTC
offtarget270	GGACAAAACAGTTTCATAACTGTTTACATTTGTGGATTTTGGTCCTAGTTCTAAGGCTCTGGGCAGCTGGGATAGATGACAAAGTATTTGTCTAACATTTGTTTTGGGGAACGGAGAGGT
offtarget271	TGTGTGGTGGACAAGCCAAGTTCAAATCTTAGCCCCGATACTCACTGGCTCTGGGGCCTTGGGCAGGTCGGTAACATTTCAGGCCTCGATTTCCTCCTCTGTGGAATGGGGACACTATTA
offtarget272	CACTGCTTCCTGCCCACCACCAGCCCAGGGCCTCACTGCTTCCTGCCCACCACCAGCCCAGGGCCTCACTGCTTCCTGCGTGTCCCCTCCGGCCTGGAGGGCTCCTCTGCCACTTTCTGC
offtarget273	CAGCTCCCAAACCAACAGCCACCCCGCCCCACCCCTTCCTCTTATTCTTTACTCCCTTCTCACCCTGCCCAGGGCCTGGCCAGGCCTCACCCACAACTTTCCCTCCACCCCATCCTCTGT
offtarget274	TGGCCTCCGCCTACAAGGTGCCCATGGCACCCCCAACCCAGGCATTGTCCCACATGCCCAGGGCAGGATCAGCCCCAGCTGAGAATCTTCCCTCTTCTACTCCTTTCCACGAGTGTGTGT
offtarget275	CACACTCAGTGCGGCTCTGGACGGGGTACACCCAGCTGGGGTTGGCTTCCTGCCTGCCCAGGGGCTCCCCCATGGAGCAGGTCCCTTCGTTGGGGTGGGGGGCATCCCCATTCTTTCTGC
offtarget276	TGGGTATTTGGAGACACACCCTGTCCCAGGGCCTTCTGGCAGAGAGGTTGGTGAGGCCGTGGGCAGGGAGGTGCTACCTGAGGAGGAGGACGGGTCCAACTCCTAGCCCCAAAGCCTCAG
