# Supplementary material for: Direct correction of haemoglobin E β-thalassaemia using base editors
Source: Nat Commun. 2023 Apr 19;14:2238. doi: 10.1038/s41467-023-37604-8 (PMC10115876; doi:10.1038/s41467-023-37604-8)
Supplement: Supplementary file 7 — Supplementary Data 4 [file 41467_2023_37604_MOESM7_ESM.xlsx]

## Sheet: Table 4 ML datasets
Machine learning chromatin accessibility datasets	Data types used in ML analysis
BasoE	For a full list of the sources of the data used please see the supplementary tables in https://doi.org/10.1038/s41592-020-0960-3
CD1cvmyeloid dendritic cell	https://static-content.springer.com/esm/art%3A10.1038%2Fs41592-020-0960-3/MediaObjects/41592_2020_960_MOESM3_ESM.xlsx
CD4
CD8
CFUE
CLP
CMP
Erythroid culture (Day 7)
Erythroid culture (Day 10)
Erythroid culture (Day 11)
Erythroid culture (Day 13)
GM10248
GM12865
GM12878
GM12891
GM12892
GM19238
GM19240
GMP
Hematopoietic multipotent progenitor cell
HL-60
HSC
K562
Karpas-422
MEP
MM.1S
MPP
NAMALWA
NK
OCI-LY7
OrthoE
OrthRet
PolyE
ProE1
T-cell
T-helper 1
T-helper 17
T-helper 2
