# Supplementary material for: Direct correction of haemoglobin E β-thalassaemia using base editors
Source: Nat Commun. 2023 Apr 19;14:2238. doi: 10.1038/s41467-023-37604-8 (PMC10115876; doi:10.1038/s41467-023-37604-8)
Supplement: Supplementary file 8 — Supplementary Data 5 [file 41467_2023_37604_MOESM8_ESM.xlsx]

## Sheet: Table 5 ML analysis
ID	chr	start	end	A in window	Reference sequence	Variant sequence	Reference prediction	Variant prediction	Damage score	Blood cell type	Cell type	Significant change			Cell type key				Output of deepHaem machine learning analysis (significant damage scores are reported as >0.1 (for loss of function) or <-0.1 (for gain of function)
offtarget739	chr8	132054711	132054712	Yes	GA	GG	0.638309	0.263826	0.374483	GM12865	7	1			1	HSC
offtarget739	chr8	132054711	132054712	Yes	GA	GG	0.550389	0.198525	0.351864	K562	6	1			2	Progenitor
offtarget739	chr8	132054711	132054712	Yes	GA	GG	0.596407	0.313549	0.282858	K562	6	1			3	Erythroid
offtarget739	chr8	132054711	132054712	Yes	GA	GG	0.387618	0.11018	0.277438	K562	6	1			4	Myeloid
offtarget831	chr7	49749282	49749305	Yes	AGGCAGAGGCCCAGGGCAGGTGGA	AGGCGGGGGCCCAGGGCAGGTGGA	0.548888	0.279416	0.269472	T-helper_17_cell	5	1			5	Lymphoid
offtarget2373	chr12	69799475	69799498	Yes	TGATTCATGCCCTGGGCAGGATGG	TGATTCGTGCCCTGGGCAGGATGG	0.294216	0.0452276	0.248988	MM.1S	7	1			6	Cell line myeloid
offtarget739	chr8	132054711	132054712	Yes	GA	GG	0.327584	0.0820995	0.245484	K562	6	1			7	Cell line lymphoid
offtarget1900	chr16	67682443	67682466	Yes	GGGCGAAGGCCAGGGCAGGGTGGG	GGGCGGGGGCCAGGGCAGGGTGGG	0.486999	0.245733	0.241265	T-helper_2_cell	5	1
offtarget739	chr8	132054711	132054712	Yes	GA	GG	0.568533	0.334373	0.234159	T-helper_17_cell	5	1
offtarget1900	chr16	67682443	67682466	Yes	GGGCGAAGGCCAGGGCAGGGTGGG	GGGCGGGGGCCAGGGCAGGGTGGG	0.274644	0.0876543	0.18699	HL-60	6	1
offtarget739	chr8	132054711	132054712	Yes	GA	GG	0.27419	0.092553	0.181637	MPP	5	1
offtarget769	chr7	89174622	89174644	Yes	TAGTGAGGGCGGGGGCAGGTTGG	TAGTGGGGGCGGGGGCAGGTTGG	0.265691	0.0890271	0.176664	T-helper_2_cell	5	1
offtarget93	chr3	126471294	126471317	Yes	GGGAGAAGGCCTTGGGCAGGGTGG	GGGGGGGGGCCTTGGGCAGGGTGG	0.640279	0.473903	0.166376	MM.1S	7	1
offtarget222	chr7	63644310	63644332	Yes	GGGAGAGGGCCTGGGCAGGGGGG	GGGGGGGGGCCTGGGCAGGGGGG	0.23074	0.0689837	0.161756	GM12892	7	1
offtarget769	chr7	89174622	89174644	Yes	TAGTGAGGGCGGGGGCAGGTTGG	TAGTGGGGGCGGGGGCAGGTTGG	0.242517	0.0811127	0.161404	hematopoietic_multipotent_progenitor_cell	2	1
offtarget1900	chr16	67682443	67682466	Yes	GGGCGAAGGCCAGGGCAGGGTGGG	GGGCGGGGGCCAGGGCAGGGTGGG	0.394138	0.233724	0.160414	Karpas-422	7	1
offtarget2537	chr11	91960162	91960163	Yes	GA	GG	0.305472	0.146095	0.159377	T-helper_2_cell	5	1
offtarget769	chr7	89174622	89174644	Yes	TAGTGAGGGCGGGGGCAGGTTGG	TAGTGGGGGCGGGGGCAGGTTGG	0.329483	0.172785	0.156698	Karpas-422	7	1
offtarget93	chr3	126471294	126471317	Yes	GGGAGAAGGCCTTGGGCAGGGTGG	GGGGGGGGGCCTTGGGCAGGGTGG	0.495245	0.338817	0.156428	ProE1	3	1
offtarget2537	chr11	91960162	91960163	Yes	GA	GG	0.502269	0.346588	0.15568	GM12865	7	1
offtarget2537	chr11	91960162	91960163	Yes	GA	GG	0.461096	0.308274	0.152822	K562	6	1
offtarget739	chr8	132054711	132054712	Yes	GA	GG	0.212692	0.0636428	0.149049	HSC	1	1
offtarget1368	chr2	47298783	47298806	Yes	GCCGGAAGCCCTGGCCAGGTTGGA	GCCGGGGGCCCTGGCCAGGTTGGA	0.587653	0.446485	0.141169	K562	6	1
offtarget93	chr3	126471294	126471317	Yes	GGGAGAAGGCCTTGGGCAGGGTGG	GGGGGGGGGCCTTGGGCAGGGTGG	0.401624	0.260937	0.140687	CFUE	3	1
offtarget552	chrX	118801798	118801799	Yes	GA	GG	0.349484	0.209603	0.139882	K562	6	1
offtarget222	chr7	63644310	63644332	Yes	GGGAGAGGGCCTGGGCAGGGGGG	GGGGGGGGGCCTGGGCAGGGGGG	0.391354	0.251509	0.139844	K562	6	1
offtarget739	chr8	132054711	132054712	Yes	GA	GG	0.237409	0.0979839	0.139425	GM12892	7	1
offtarget93	chr3	126471294	126471317	Yes	GGGAGAAGGCCTTGGGCAGGGTGG	GGGGGGGGGCCTTGGGCAGGGTGG	0.408087	0.270302	0.137785	BasoE	3	1
offtarget93	chr3	126471294	126471317	Yes	GGGAGAAGGCCTTGGGCAGGGTGG	GGGGGGGGGCCTTGGGCAGGGTGG	0.443078	0.307336	0.135742	GM12892	7	1
offtarget769	chr7	89174622	89174644	Yes	TAGTGAGGGCGGGGGCAGGTTGG	TAGTGGGGGCGGGGGCAGGTTGG	0.252979	0.121291	0.131688	K562	6	1
offtarget115	chr19	50095248	50095271	Yes	ACGGGAAGGCCTTGGGAAGGTGGG	ACGGGGGGGCCTTGGGAAGGTGGG	0.406277	0.274645	0.131633	K562	6	1
offtarget2537	chr11	91960162	91960163	Yes	GA	GG	0.406596	0.276676	0.12992	K562	6	1
offtarget1368	chr2	47298783	47298806	Yes	GCCGGAAGCCCTGGCCAGGTTGGA	GCCGGGGGCCCTGGCCAGGTTGGA	0.412495	0.283124	0.129371	MM.1S	7	1
offtarget1368	chr2	47298783	47298806	Yes	GCCGGAAGCCCTGGCCAGGTTGGA	GCCGGGGGCCCTGGCCAGGTTGGA	0.50969	0.381477	0.128214	K562	6	1
offtarget93	chr3	126471294	126471317	Yes	GGGAGAAGGCCTTGGGCAGGGTGG	GGGGGGGGGCCTTGGGCAGGGTGG	0.844714	0.716825	0.127888	K562	6	1
offtarget1368	chr2	47298783	47298806	Yes	GCCGGAAGCCCTGGCCAGGTTGGA	GCCGGGGGCCCTGGCCAGGTTGGA	0.650217	0.523511	0.126707	GM12865	7	1
offtarget1368	chr2	47298783	47298806	Yes	GCCGGAAGCCCTGGCCAGGTTGGA	GCCGGGGGCCCTGGCCAGGTTGGA	0.376848	0.256383	0.120465	K562	6	1
offtarget552	chrX	118801798	118801799	Yes	GA	GG	0.49192	0.37259	0.11933	K562	6	1
offtarget93	chr3	126471294	126471317	Yes	GGGAGAAGGCCTTGGGCAGGGTGG	GGGGGGGGGCCTTGGGCAGGGTGG	0.851511	0.733892	0.117619	GM12865	7	1
offtarget93	chr3	126471294	126471317	Yes	GGGAGAAGGCCTTGGGCAGGGTGG	GGGGGGGGGCCTTGGGCAGGGTGG	0.29655	0.180108	0.116441	OrthoE	3	1
offtarget938	chr7	129913321	129913322	Yes	GA	GG	0.531268	0.415098	0.11617	K562	6	1
offtarget2537	chr11	91960162	91960163	Yes	GA	GG	0.30424	0.189731	0.114509	K562	6	1
offtarget222	chr7	63644310	63644332	Yes	GGGAGAGGGCCTGGGCAGGGGGG	GGGGGGGGGCCTGGGCAGGGGGG	0.397048	0.283044	0.114004	GM12865	7	1
offtarget552	chrX	118801798	118801799	Yes	GA	GG	0.414841	0.303856	0.110985	GM12865	7	1
offtarget2537	chr11	91960162	91960163	Yes	GA	GG	0.440898	0.329937	0.110961	T-helper_17_cell	5	1
offtarget2671	chr11	44327283	44327305	Yes	TGGGGAGGCGCGGGCCAGGTTGG	TGGGGGGGCGCGGGCCAGGTTGG	0.56743	0.458619	0.108811	K562	6	1
offtarget93	chr3	126471294	126471317	Yes	GGGAGAAGGCCTTGGGCAGGGTGG	GGGGGGGGGCCTTGGGCAGGGTGG	0.434238	0.328317	0.10592	CMP	2	1
offtarget115	chr19	50095248	50095271	Yes	ACGGGAAGGCCTTGGGAAGGTGGG	ACGGGGGGGCCTTGGGAAGGTGGG	0.27294	0.168708	0.104232	GM12865	7	1
offtarget1504	chr21	35320280	35320302	Yes	TGGTGAGGGCCGGGGCTGGAAGG	TGGTGGGGGCCGGGGCTGGAAGG	0.739814	0.635763	0.10405	K562	6	1
offtarget93	chr3	126471294	126471317	Yes	GGGAGAAGGCCTTGGGCAGGGTGG	GGGGGGGGGCCTTGGGCAGGGTGG	0.340783	0.238609	0.102174	CD4	5	1
offtarget222	chr7	63644310	63644332	Yes	GGGAGAGGGCCTGGGCAGGGGGG	GGGGGGGGGCCTGGGCAGGGGGG	0.203742	0.101737	0.102005	K562	6	1
offtarget1972	chr16	23193965	23193988	Yes	GGGGAAAGCACCTGGGCAGGTGGG	GGGGGGGGCACCTGGGCAGGTGGG	0.551807	0.450428	0.101379	CFUE	3	1
offtarget1972	chr16	23193965	23193988	Yes	GGGGAAAGCACCTGGGCAGGTGGG	GGGGGGGGCACCTGGGCAGGTGGG	0.583146	0.481789	0.101357	ProE1	3	1
offtarget115	chr19	50095248	50095271	Yes	ACGGGAAGGCCTTGGGAAGGTGGG	ACGGGGGGGCCTTGGGAAGGTGGG	0.507092	0.406322	0.10077	T-helper_17_cell	5	1
offtarget739	chr8	132054711	132054712	Yes	GA	GG	0.37145	0.27069	0.100761	GM12891	7	1
offtarget2115	chr15	33603315	33603337	Yes	GGGCGAGGCCGTGGGCAGGTGGG	GGGCGGGGCCGTGGGCAGGTGGG	0.360258	0.25952	0.100737	HL-60	6	1
offtarget2224	chr14	23447160	23447161	Yes	GA	GG	0.203613	0.103251	0.100362	GM12891	7	1
offtarget1972	chr16	23193965	23193988	Yes	GGGGAAAGCACCTGGGCAGGTGGG	GGGGGGGGCACCTGGGCAGGTGGG	0.594547	0.496869	0.0976783	BasoE	3	0
offtarget115	chr19	50095248	50095271	Yes	ACGGGAAGGCCTTGGGAAGGTGGG	ACGGGGGGGCCTTGGGAAGGTGGG	0.387027	0.290052	0.0969742	GM12891	7	0
offtarget93	chr3	126471294	126471317	Yes	GGGAGAAGGCCTTGGGCAGGGTGG	GGGGGGGGGCCTTGGGCAGGGTGG	0.876386	0.780201	0.0961848	K562	6	0
offtarget1972	chr16	23193965	23193988	Yes	GGGGAAAGCACCTGGGCAGGTGGG	GGGGGGGGCACCTGGGCAGGTGGG	0.772351	0.676249	0.0961015	GM12865	7	0
offtarget2671	chr11	44327283	44327305	Yes	TGGGGAGGCGCGGGCCAGGTTGG	TGGGGGGGCGCGGGCCAGGTTGG	0.659064	0.563554	0.0955101	GM12865	7	0
offtarget1972	chr16	23193965	23193988	Yes	GGGGAAAGCACCTGGGCAGGTGGG	GGGGGGGGCACCTGGGCAGGTGGG	0.437719	0.3459	0.0918192	OrthoE	3	0
offtarget1900	chr16	67682443	67682466	Yes	GGGCGAAGGCCAGGGCAGGGTGGG	GGGCGGGGGCCAGGGCAGGGTGGG	0.290203	0.198454	0.0917489	K562	6	0
offtarget1595	chr19	44030147	44030170	Yes	GCAAGAGGCTCTGGGCAGGTGGGG	GCAGGGGGCTCTGGGCAGGTGGGG	0.741156	0.64961	0.091546	T-helper_2_cell	5	0
offtarget2671	chr11	44327283	44327305	Yes	TGGGGAGGCGCGGGCCAGGTTGG	TGGGGGGGCGCGGGCCAGGTTGG	0.390486	0.298942	0.0915435	K562	6	0
offtarget93	chr3	126471294	126471317	Yes	GGGAGAAGGCCTTGGGCAGGGTGG	GGGGGGGGGCCTTGGGCAGGGTGG	0.361387	0.270278	0.0911087	MEP	3	0
offtarget1368	chr2	47298783	47298806	Yes	GCCGGAAGCCCTGGCCAGGTTGGA	GCCGGGGGCCCTGGCCAGGTTGGA	0.227164	0.136207	0.0909565	K562	6	0
offtarget1900	chr16	67682443	67682466	Yes	GGGCGAAGGCCAGGGCAGGGTGGG	GGGCGGGGGCCAGGGCAGGGTGGG	0.534092	0.443461	0.0906308	T-cell	5	0
offtarget1972	chr16	23193965	23193988	Yes	GGGGAAAGCACCTGGGCAGGTGGG	GGGGGGGGCACCTGGGCAGGTGGG	0.43545	0.344866	0.0905839	Don001_ATAC_d10_rep1	3	0
offtarget1972	chr16	23193965	23193988	Yes	GGGGAAAGCACCTGGGCAGGTGGG	GGGGGGGGCACCTGGGCAGGTGGG	0.587874	0.497594	0.0902801	GM12892	7	0
offtarget1272	chr3	14503343	14503366	Yes	AGGTAAGGGCCTGGGCAGCAGGGC	AGGTGGGGGCCTGGGCAGCAGGGC	0.431523	0.342753	0.0887695	T-helper_17_cell	5	0
offtarget1972	chr16	23193965	23193988	Yes	GGGGAAAGCACCTGGGCAGGTGGG	GGGGGGGGCACCTGGGCAGGTGGG	0.465021	0.376276	0.0887447	Don001_ATAC_d7_rep1	3	0
offtarget2537	chr11	91960162	91960163	Yes	GA	GG	0.202513	0.114168	0.0883451	K562	6	0
offtarget115	chr19	50095248	50095271	Yes	ACGGGAAGGCCTTGGGAAGGTGGG	ACGGGGGGGCCTTGGGAAGGTGGG	0.209883	0.121572	0.0883107	K562	6	0
offtarget36	chr16	4303749	4303771	Yes	CGGGAAGGCCCTGGGCAGGCAGG	CGGGGGGGCCCTGGGCAGGCAGG	0.716341	0.628628	0.0877135	OrthRet	3	0
offtarget93	chr3	126471294	126471317	Yes	GGGAGAAGGCCTTGGGCAGGGTGG	GGGGGGGGGCCTTGGGCAGGGTGG	0.923333	0.836926	0.0864077	K562	6	0
offtarget1972	chr16	23193965	23193988	Yes	GGGGAAAGCACCTGGGCAGGTGGG	GGGGGGGGCACCTGGGCAGGTGGG	0.359285	0.27324	0.0860449	Don001_ATAC_d11_rep1	3	0
offtarget1574	chr1	975823	975845	Yes	TGGAGAGGCCCGGGGCTGGCGGG	TGGGGGGGCCCGGGGCTGGCGGG	0.285053	0.199235	0.0858181	GM12865	7	0
offtarget2671	chr11	44327283	44327305	Yes	TGGGGAGGCGCGGGCCAGGTTGG	TGGGGGGGCGCGGGCCAGGTTGG	0.719879	0.634825	0.0850542	K562	6	0
offtarget1272	chr3	14503343	14503366	Yes	AGGTAAGGGCCTGGGCAGCAGGGC	AGGTGGGGGCCTGGGCAGCAGGGC	0.36828	0.283753	0.0845268	K562	6	0
offtarget2115	chr15	33603315	33603337	Yes	GGGCGAGGCCGTGGGCAGGTGGG	GGGCGGGGCCGTGGGCAGGTGGG	0.598948	0.5151	0.0838478	T-helper_2_cell	5	0
offtarget115	chr19	50095248	50095271	Yes	ACGGGAAGGCCTTGGGAAGGTGGG	ACGGGGGGGCCTTGGGAAGGTGGG	0.679897	0.596315	0.0835822	T-helper_2_cell	5	0
offtarget2537	chr11	91960162	91960163	Yes	GA	GG	0.233542	0.150538	0.0830037	T-cell	5	0
offtarget2347	chr13	113438217	113438218	Yes	AT	GT	0.502637	0.419871	0.0827655	K562	6	0
offtarget93	chr3	126471294	126471317	Yes	GGGAGAAGGCCTTGGGCAGGGTGG	GGGGGGGGGCCTTGGGCAGGGTGG	0.493174	0.410451	0.0827229	MPP	5	0
offtarget975	chr6_mann_hap4	4620126	4620148	Yes	TGGAGAGGCCCTTGGCATCTGGG	TGGGGGGGCCCTTGGCATCTGGG	0.2113	0.128691	0.0826084	Karpas-422	7	0
offtarget938	chr7	129913321	129913322	Yes	GA	GG	0.675107	0.592544	0.0825629	K562	6	0
offtarget938	chr7	129913321	129913322	Yes	GA	GG	0.74099	0.658454	0.082536	K562	6	0
offtarget1972	chr16	23193965	23193988	Yes	GGGGAAAGCACCTGGGCAGGTGGG	GGGGGGGGCACCTGGGCAGGTGGG	0.341525	0.259155	0.0823695	K562	6	0
offtarget1504	chr21	35320280	35320302	Yes	TGGTGAGGGCCGGGGCTGGAAGG	TGGTGGGGGCCGGGGCTGGAAGG	0.830562	0.748324	0.0822372	K562	6	0
offtarget2347	chr13	113438217	113438218	Yes	AT	GT	0.509468	0.427235	0.0822335	GM12865	7	0
offtarget93	chr3	126471294	126471317	Yes	GGGAGAAGGCCTTGGGCAGGGTGG	GGGGGGGGGCCTTGGGCAGGGTGG	0.2542	0.17215	0.0820503	CD8	5	0
offtarget552	chrX	118801798	118801799	Yes	GA	GG	0.304545	0.222919	0.081626	K562	6	0
offtarget938	chr7	129913321	129913322	Yes	GA	GG	0.664038	0.582908	0.0811307	K562	6	0
offtarget1972	chr16	23193965	23193988	Yes	GGGGAAAGCACCTGGGCAGGTGGG	GGGGGGGGCACCTGGGCAGGTGGG	0.355787	0.275009	0.0807775	MM.1S	7	0
offtarget652	chr8	48572989	48572990	Yes	GA	GG	0.461353	0.380838	0.0805148	K562	6	0
offtarget2671	chr11	44327283	44327305	Yes	TGGGGAGGCGCGGGCCAGGTTGG	TGGGGGGGCGCGGGCCAGGTTGG	0.275646	0.195532	0.0801138	K562	6	0
offtarget1504	chr21	35320280	35320302	Yes	TGGTGAGGGCCGGGGCTGGAAGG	TGGTGGGGGCCGGGGCTGGAAGG	0.549578	0.470225	0.0793533	BasoE	3	0
offtarget752	chr8	11324605	11324628	Yes	GGGTGAGGCCCTGGGCGTGGGGTC	GGGTGGGGCCCTGGGCGTGGGGTC	0.596657	0.517396	0.0792617	HL-60	6	0
offtarget1972	chr16	23193965	23193988	Yes	GGGGAAAGCACCTGGGCAGGTGGG	GGGGGGGGCACCTGGGCAGGTGGG	0.830824	0.751645	0.0791792	K562	6	0
offtarget1574	chr1	975823	975845	Yes	TGGAGAGGCCCGGGGCTGGCGGG	TGGGGGGGCCCGGGGCTGGCGGG	0.266527	0.18743	0.0790968	K562	6	0
offtarget1574	chr1	975823	975845	Yes	TGGAGAGGCCCGGGGCTGGCGGG	TGGGGGGGCCCGGGGCTGGCGGG	0.338361	0.259468	0.0788932	K562	6	0
offtarget93	chr3	126471294	126471317	Yes	GGGAGAAGGCCTTGGGCAGGGTGG	GGGGGGGGGCCTTGGGCAGGGTGG	0.416677	0.337907	0.0787693	HSC	1	0
offtarget1616	chr1	9202510	9202533	Yes	CACAGGAAGCCCTGGGCAGGTTAG	CACGGGGAGCCCTGGGCAGGTTAG	0.80814	0.729824	0.0783163	GM12865	7	0
offtarget1616	chr1	9202510	9202533	Yes	CACAGGAAGCCCTGGGCAGGTTAG	CACGGGGAGCCCTGGGCAGGTTAG	0.652829	0.574879	0.0779504	MM.1S	7	0
offtarget1972	chr16	23193965	23193988	Yes	GGGGAAAGCACCTGGGCAGGTGGG	GGGGGGGGCACCTGGGCAGGTGGG	0.524205	0.446816	0.0773892	CD4	5	0
offtarget2422	chr1	240256189	240256211	Yes	TGGGGAGGCCCCGGGCAGTCCGG	TGGGGGGGCCCCGGGCAGTCCGG	0.406648	0.329848	0.0768002	GM12865	7	0
offtarget1945	chr16	4715263	4715286	Yes	GTCAAGGGCCCCGGGGCAGGTTGG	GTCGGGGGCCCCGGGGCAGGTTGG	0.50652	0.429969	0.0765515	T-helper_17_cell	5	0
offtarget1481	chr2	18741393	18741394	Yes	GA	GG	0.737108	0.660712	0.0763959	K562	6	0
offtarget2422	chr1	240256189	240256211	Yes	TGGGGAGGCCCCGGGCAGTCCGG	TGGGGGGGCCCCGGGCAGTCCGG	0.389066	0.312809	0.0762567	T-helper_2_cell	5	0
offtarget1616	chr1	9202510	9202533	Yes	CACAGGAAGCCCTGGGCAGGTTAG	CACGGGGAGCCCTGGGCAGGTTAG	0.839553	0.763594	0.075959	K562	6	0
offtarget1504	chr21	35320280	35320302	Yes	TGGTGAGGGCCGGGGCTGGAAGG	TGGTGGGGGCCGGGGCTGGAAGG	0.857533	0.781941	0.0755923	GM12865	7	0
offtarget1504	chr21	35320280	35320302	Yes	TGGTGAGGGCCGGGGCTGGAAGG	TGGTGGGGGCCGGGGCTGGAAGG	0.588588	0.513185	0.075403	CFUE	3	0
offtarget1790	chr17	36638525	36638548	Yes	CTGGGAGGCCCGGGGCAGGCGGGG	CTGGGGGGCCCGGGGCAGGCGGGG	0.264851	0.190328	0.0745238	K562	6	0
offtarget1972	chr16	23193965	23193988	Yes	GGGGAAAGCACCTGGGCAGGTGGG	GGGGGGGGCACCTGGGCAGGTGGG	0.48511	0.410607	0.0745034	CD8	5	0
offtarget640	chr8	638297	638298	Yes	GA	GG	0.600862	0.526439	0.0744236	PolyE	3	0
offtarget282	chr2	220284221	220284243	Yes	TGATGAGGCCCTGGGGGAGGTGG	TGATGGGGCCCTGGGGGAGGTGG	0.355216	0.281057	0.074159	hematopoietic_multipotent_progenitor_cell	2	0
offtarget739	chr8	132054711	132054712	Yes	GA	GG	0.535401	0.46128	0.0741206	T-helper_2_cell	5	0
offtarget1522	chr2	11623507	11623529	Yes	ATGGTGAGCCCTCGGTAGGTGGG	ATGGTGGGCCCTCGGTAGGTGGG	0.464776	0.391232	0.0735444	K562	6	0
offtarget1504	chr21	35320280	35320302	Yes	TGGTGAGGGCCGGGGCTGGAAGG	TGGTGGGGGCCGGGGCTGGAAGG	0.629056	0.55555	0.0735057	ProE1	3	0
offtarget2722	chr11	126873209	126873210	Yes	GA	GG	0.598557	0.525154	0.0734032	T-helper_2_cell	5	0
offtarget36	chr16	4303749	4303771	Yes	CGGGAAGGCCCTGGGCAGGCAGG	CGGGGGGGCCCTGGGCAGGCAGG	0.473384	0.400008	0.0733766	hematopoietic_multipotent_progenitor_cell	2	0
offtarget1504	chr21	35320280	35320302	Yes	TGGTGAGGGCCGGGGCTGGAAGG	TGGTGGGGGCCGGGGCTGGAAGG	0.849351	0.776068	0.0732831	K562	6	0
offtarget1504	chr21	35320280	35320302	Yes	TGGTGAGGGCCGGGGCTGGAAGG	TGGTGGGGGCCGGGGCTGGAAGG	0.401124	0.328594	0.07253	Don001_ATAC_d10_rep1	3	0
offtarget938	chr7	129913321	129913322	Yes	GA	GG	0.381889	0.3094	0.0724895	MM.1S	7	0
offtarget2722	chr11	126873209	126873210	Yes	GA	GG	0.385288	0.313055	0.0722323	GM12891	7	0
offtarget1504	chr21	35320280	35320302	Yes	TGGTGAGGGCCGGGGCTGGAAGG	TGGTGGGGGCCGGGGCTGGAAGG	0.538888	0.466852	0.0720363	OrthoE	3	0
offtarget36	chr16	4303749	4303771	Yes	CGGGAAGGCCCTGGGCAGGCAGG	CGGGGGGGCCCTGGGCAGGCAGG	0.796796	0.724924	0.0718721	PolyE	3	0
offtarget1595	chr19	44030147	44030170	Yes	GCAAGAGGCTCTGGGCAGGTGGGG	GCAGGGGGCTCTGGGCAGGTGGGG	0.321164	0.249944	0.0712203	K562	6	0
offtarget1522	chr2	11623507	11623529	Yes	ATGGTGAGCCCTCGGTAGGTGGG	ATGGTGGGCCCTCGGTAGGTGGG	0.595933	0.524838	0.0710952	GM12865	7	0
offtarget640	chr8	638297	638298	Yes	GA	GG	0.508972	0.438037	0.0709349	OrthRet	3	0
offtarget1972	chr16	23193965	23193988	Yes	GGGGAAAGCACCTGGGCAGGTGGG	GGGGGGGGCACCTGGGCAGGTGGG	0.828722	0.757961	0.0707619	K562	6	0
offtarget2422	chr1	240256189	240256211	Yes	TGGGGAGGCCCCGGGCAGTCCGG	TGGGGGGGCCCCGGGCAGTCCGG	0.427684	0.357104	0.0705798	K562	6	0
offtarget2422	chr1	240256189	240256211	Yes	TGGGGAGGCCCCGGGCAGTCCGG	TGGGGGGGCCCCGGGCAGTCCGG	0.395922	0.325642	0.0702794	K562	6	0
offtarget640	chr8	638297	638298	Yes	GA	GG	0.633473	0.563708	0.0697643	Don001_ATAC_d13_rep1	3	0
offtarget2200	chr14	51560333	51560334	Yes	GA	GG	0.521005	0.451427	0.0695776	K562	6	0
offtarget1595	chr19	44030147	44030170	Yes	GCAAGAGGCTCTGGGCAGGTGGGG	GCAGGGGGCTCTGGGCAGGTGGGG	0.556695	0.487139	0.0695562	HL-60	6	0
offtarget1504	chr21	35320280	35320302	Yes	TGGTGAGGGCCGGGGCTGGAAGG	TGGTGGGGGCCGGGGCTGGAAGG	0.520611	0.451179	0.0694316	MPP	5	0
offtarget1574	chr1	975823	975845	Yes	TGGAGAGGCCCGGGGCTGGCGGG	TGGGGGGGCCCGGGGCTGGCGGG	0.43332	0.364313	0.0690074	T-helper_17_cell	5	0
offtarget2200	chr14	51560333	51560334	Yes	GA	GG	0.609224	0.540249	0.068975	K562	6	0
offtarget1504	chr21	35320280	35320302	Yes	TGGTGAGGGCCGGGGCTGGAAGG	TGGTGGGGGCCGGGGCTGGAAGG	0.494743	0.425881	0.0688618	CD4	5	0
offtarget2200	chr14	51560333	51560334	Yes	GA	GG	0.429362	0.360883	0.0684791	T-helper_2_cell	5	0
offtarget1972	chr16	23193965	23193988	Yes	GGGGAAAGCACCTGGGCAGGTGGG	GGGGGGGGCACCTGGGCAGGTGGG	0.872771	0.804303	0.0684682	K562	6	0
offtarget2671	chr11	44327283	44327305	Yes	TGGGGAGGCGCGGGCCAGGTTGG	TGGGGGGGCGCGGGCCAGGTTGG	0.56109	0.492637	0.0684536	GM12891	7	0
offtarget1972	chr16	23193965	23193988	Yes	GGGGAAAGCACCTGGGCAGGTGGG	GGGGGGGGCACCTGGGCAGGTGGG	0.397834	0.329473	0.068361	NK	5	0
offtarget2200	chr14	51560333	51560334	Yes	GA	GG	0.595768	0.527671	0.0680975	GM12865	7	0
offtarget1504	chr21	35320280	35320302	Yes	TGGTGAGGGCCGGGGCTGGAAGG	TGGTGGGGGCCGGGGCTGGAAGG	0.410503	0.342483	0.0680201	Don001_ATAC_d11_rep1	3	0
offtarget1900	chr16	67682443	67682466	Yes	GGGCGAAGGCCAGGGCAGGGTGGG	GGGCGGGGGCCAGGGCAGGGTGGG	0.21921	0.151271	0.0679392	GM12865	7	0
offtarget2649	chr1	155164538	155164561	Yes	TGGGGCAGGCGCTGGGCGGGGTGG	TGGGGCGGGCGCTGGGCGGGGTGG	0.380184	0.312342	0.067842	GM12891	7	0
offtarget2649	chr1	155164538	155164561	Yes	TGGGGCAGGCGCTGGGCGGGGTGG	TGGGGCGGGCGCTGGGCGGGGTGG	0.288017	0.22025	0.0677663	T-helper_2_cell	5	0
offtarget1972	chr16	23193965	23193988	Yes	GGGGAAAGCACCTGGGCAGGTGGG	GGGGGGGGCACCTGGGCAGGTGGG	0.483092	0.415348	0.0677433	CMP	2	0
offtarget2722	chr11	126873209	126873210	Yes	GA	GG	0.375097	0.307496	0.067601	Karpas-422	7	0
offtarget811	chr7	63233807	63233829	Yes	TGGAGAGGCCGTGGGGAGGCCGG	TGGGGGGGCCGTGGGGAGGCCGG	0.317273	0.249928	0.0673445	T-helper_17_cell	5	0
offtarget251	chr5	139047609	139047632	Yes	CTGGGAGGCCTCGGGCAGGTGGGA	CTGGGGGGCCTCGGGCAGGTGGGA	0.466874	0.399771	0.067103	GM12865	7	0
offtarget2722	chr11	126873209	126873210	Yes	GA	GG	0.446837	0.379896	0.0669416	K562	6	0
offtarget1972	chr16	23193965	23193988	Yes	GGGGAAAGCACCTGGGCAGGTGGG	GGGGGGGGCACCTGGGCAGGTGGG	0.236539	0.16968	0.0668589	Don001_ATAC_d13_rep1	3	0
offtarget1504	chr21	35320280	35320302	Yes	TGGTGAGGGCCGGGGCTGGAAGG	TGGTGGGGGCCGGGGCTGGAAGG	0.880884	0.814126	0.066758	K562	6	0
offtarget1972	chr16	23193965	23193988	Yes	GGGGAAAGCACCTGGGCAGGTGGG	GGGGGGGGCACCTGGGCAGGTGGG	0.452428	0.386705	0.0657226	MEP	3	0
offtarget251	chr5	139047609	139047632	Yes	CTGGGAGGCCTCGGGCAGGTGGGA	CTGGGGGGCCTCGGGCAGGTGGGA	0.543764	0.478121	0.0656436	K562	6	0
offtarget2418	chr1	243646885	243646907	Yes	TGGTGAGGGGCTGGGCTGGCGGG	TGGTGGGGGGCTGGGCTGGCGGG	0.413254	0.348072	0.0651814	T-helper_2_cell	5	0
offtarget1162	chr4	1037672	1037695	Yes	AGGGGAGGCCCTGGGCTGGGGCGG	AGGGGGGGCCCTGGGCTGGGGCGG	0.294954	0.2298	0.0651536	GM19238	7	0
offtarget1162	chr4	1037672	1037695	Yes	AGGGGAGGCCCTGGGCTGGGGCGG	AGGGGGGGCCCTGGGCTGGGGCGG	0.363771	0.298758	0.0650131	GM12878	7	0
offtarget1504	chr21	35320280	35320302	Yes	TGGTGAGGGCCGGGGCTGGAAGG	TGGTGGGGGCCGGGGCTGGAAGG	0.374792	0.309797	0.0649953	Don001_ATAC_d7_rep1	3	0
offtarget1096	chr5	170060978	170060979	Yes	AT	GT	0.373928	0.308956	0.0649723	T-helper_2_cell	5	0
offtarget2422	chr1	240256189	240256211	Yes	TGGGGAGGCCCCGGGCAGTCCGG	TGGGGGGGCCCCGGGCAGTCCGG	0.31598	0.251203	0.0647764	K562	6	0
offtarget1504	chr21	35320280	35320302	Yes	TGGTGAGGGCCGGGGCTGGAAGG	TGGTGGGGGCCGGGGCTGGAAGG	0.384848	0.320324	0.0645238	PolyE	3	0
offtarget640	chr8	638297	638298	Yes	GA	GG	0.583172	0.518937	0.0642353	GM12892	7	0
offtarget552	chrX	118801798	118801799	Yes	GA	GG	0.315937	0.251768	0.0641693	K562	6	0
offtarget1504	chr21	35320280	35320302	Yes	TGGTGAGGGCCGGGGCTGGAAGG	TGGTGGGGGCCGGGGCTGGAAGG	0.468012	0.403966	0.0640461	CD8	5	0
offtarget406	chr11	73357696	73357719	Yes	GAGGAAGGGCCCAGGGCAGGGTGG	GAGGGGGGGCCCAGGGCAGGGTGG	0.334527	0.270484	0.0640428	T-helper_2_cell	5	0
offtarget1504	chr21	35320280	35320302	Yes	TGGTGAGGGCCGGGGCTGGAAGG	TGGTGGGGGCCGGGGCTGGAAGG	0.471093	0.407245	0.063848	HSC	1	0
offtarget1703	chr17	7737082	7737104	Yes	TGGTGAGGGTCTGGGGAGGGAGG	TGGTGGGGGTCTGGGGAGGGAGG	0.627115	0.56336	0.0637552	K562	6	0
offtarget2649	chr1	155164538	155164561	Yes	TGGGGCAGGCGCTGGGCGGGGTGG	TGGGGCGGGCGCTGGGCGGGGTGG	0.552394	0.489169	0.0632245	T-cell	5	0
offtarget1972	chr16	23193965	23193988	Yes	GGGGAAAGCACCTGGGCAGGTGGG	GGGGGGGGCACCTGGGCAGGTGGG	0.224134	0.161171	0.0629633	PolyE	3	0
offtarget1504	chr21	35320280	35320302	Yes	TGGTGAGGGCCGGGGCTGGAAGG	TGGTGGGGGCCGGGGCTGGAAGG	0.399905	0.336991	0.0629143	OrthRet	3	0
offtarget222	chr7	63644310	63644332	Yes	GGGAGAGGGCCTGGGCAGGGGGG	GGGGGGGGGCCTGGGCAGGGGGG	0.259655	0.196839	0.0628156	K562	6	0
offtarget1169	chr3	75718767	75718768	Yes	GA	GG	0.236471	0.173804	0.0626674	T-cell	5	0
offtarget1900	chr16	67682443	67682466	Yes	GGGCGAAGGCCAGGGCAGGGTGGG	GGGCGGGGGCCAGGGCAGGGTGGG	0.555284	0.492649	0.0626352	T-helper_17_cell	5	0
offtarget2722	chr11	126873209	126873210	Yes	GA	GG	0.538515	0.47639	0.062125	T-cell	5	0
offtarget640	chr8	638297	638298	Yes	GA	GG	0.599116	0.537327	0.061789	NK	5	0
offtarget1574	chr1	975823	975845	Yes	TGGAGAGGCCCGGGGCTGGCGGG	TGGGGGGGCCCGGGGCTGGCGGG	0.46891	0.407143	0.061767	T-helper_2_cell	5	0
offtarget36	chr16	4303749	4303771	Yes	CGGGAAGGCCCTGGGCAGGCAGG	CGGGGGGGCCCTGGGCAGGCAGG	0.823211	0.761864	0.0613471	Don001_ATAC_d13_rep1	3	0
offtarget1169	chr3	75718767	75718768	Yes	GA	GG	0.276102	0.214906	0.0611967	T-helper_17_cell	5	0
offtarget2511	chr12	109034999	109035000	Yes	AT	GT	0.223953	0.16283	0.061123	GM19238	7	0
offtarget975	chr6_mann_hap4	4620126	4620148	Yes	TGGAGAGGCCCTTGGCATCTGGG	TGGGGGGGCCCTTGGCATCTGGG	0.210648	0.150079	0.0605692	hematopoietic_multipotent_progenitor_cell	2	0
offtarget1504	chr21	35320280	35320302	Yes	TGGTGAGGGCCGGGGCTGGAAGG	TGGTGGGGGCCGGGGCTGGAAGG	0.536151	0.47568	0.0604711	GM12892	7	0
offtarget2115	chr15	33603315	33603337	Yes	GGGCGAGGCCGTGGGCAGGTGGG	GGGCGGGGCCGTGGGCAGGTGGG	0.428894	0.368607	0.0602873	Karpas-422	7	0
offtarget938	chr7	129913321	129913322	Yes	GA	GG	0.806436	0.746392	0.0600443	GM12865	7	0
offtarget36	chr16	4303749	4303771	Yes	CGGGAAGGCCCTGGGCAGGCAGG	CGGGGGGGCCCTGGGCAGGCAGG	0.287343	0.227433	0.0599104	GM10248	7	0
offtarget36	chr16	4303749	4303771	Yes	CGGGAAGGCCCTGGGCAGGCAGG	CGGGGGGGCCCTGGGCAGGCAGG	0.236015	0.17618	0.0598356	GM19238	7	0
offtarget2418	chr1	243646885	243646907	Yes	TGGTGAGGGGCTGGGCTGGCGGG	TGGTGGGGGGCTGGGCTGGCGGG	0.380901	0.321296	0.0596043	K562	6	0
offtarget640	chr8	638297	638298	Yes	GA	GG	0.349266	0.289671	0.0595949	GMP	4	0
offtarget1504	chr21	35320280	35320302	Yes	TGGTGAGGGCCGGGGCTGGAAGG	TGGTGGGGGCCGGGGCTGGAAGG	0.500452	0.441496	0.0589554	CMP	2	0
offtarget640	chr8	638297	638298	Yes	GA	GG	0.337775	0.278856	0.0589187	CLP	5	0
offtarget115	chr19	50095248	50095271	Yes	ACGGGAAGGCCTTGGGAAGGTGGG	ACGGGGGGGCCTTGGGAAGGTGGG	0.368614	0.309729	0.0588854	HL-60	6	0
offtarget2722	chr11	126873209	126873210	Yes	GA	GG	0.751318	0.692486	0.0588325	K562	6	0
offtarget1162	chr4	1037672	1037695	Yes	AGGGGAGGCCCTGGGCTGGGGCGG	AGGGGGGGCCCTGGGCTGGGGCGG	0.541609	0.483011	0.0585985	T-helper_17_cell	5	0
offtarget2200	chr14	51560333	51560334	Yes	GA	GG	0.534923	0.476715	0.0582082	T-helper_17_cell	5	0
offtarget1504	chr21	35320280	35320302	Yes	TGGTGAGGGCCGGGGCTGGAAGG	TGGTGGGGGCCGGGGCTGGAAGG	0.347731	0.289544	0.0581872	Don001_ATAC_d13_rep1	3	0
offtarget1481	chr2	18741393	18741394	Yes	GA	GG	0.50983	0.451776	0.0580536	MM.1S	7	0
offtarget1272	chr3	14503343	14503366	Yes	AGGTAAGGGCCTGGGCAGCAGGGC	AGGTGGGGGCCTGGGCAGCAGGGC	0.205833	0.1478	0.058033	K562	6	0
offtarget2671	chr11	44327283	44327305	Yes	TGGGGAGGCGCGGGCCAGGTTGG	TGGGGGGGCGCGGGCCAGGTTGG	0.739141	0.68123	0.057911	T-helper_17_cell	5	0
offtarget1504	chr21	35320280	35320302	Yes	TGGTGAGGGCCGGGGCTGGAAGG	TGGTGGGGGCCGGGGCTGGAAGG	0.847704	0.789837	0.0578664	MM.1S	7	0
offtarget2511	chr12	109034999	109035000	Yes	AT	GT	0.292167	0.234315	0.0578524	CFUE	3	0
offtarget2722	chr11	126873209	126873210	Yes	GA	GG	0.313832	0.256646	0.0571856	HL-60	6	0
offtarget2422	chr1	240256189	240256211	Yes	TGGGGAGGCCCCGGGCAGTCCGG	TGGGGGGGCCCCGGGCAGTCCGG	0.53904	0.481862	0.0571775	T-helper_17_cell	5	0
offtarget406	chr11	73357696	73357719	Yes	GAGGAAGGGCCCAGGGCAGGGTGG	GAGGGGGGGCCCAGGGCAGGGTGG	0.366389	0.309757	0.0566326	Karpas-422	7	0
offtarget1504	chr21	35320280	35320302	Yes	TGGTGAGGGCCGGGGCTGGAAGG	TGGTGGGGGCCGGGGCTGGAAGG	0.843153	0.78664	0.0565128	T-helper_17_cell	5	0
offtarget2347	chr13	113438217	113438218	Yes	AT	GT	0.406007	0.349562	0.0564448	K562	6	0
offtarget1270	chr3	149252850	149252851	Yes	GA	GG	0.541224	0.485144	0.0560801	K562	6	0
offtarget1504	chr21	35320280	35320302	Yes	TGGTGAGGGCCGGGGCTGGAAGG	TGGTGGGGGCCGGGGCTGGAAGG	0.399609	0.34363	0.0559797	NK	5	0
offtarget1595	chr19	44030147	44030170	Yes	GCAAGAGGCTCTGGGCAGGTGGGG	GCAGGGGGCTCTGGGCAGGTGGGG	0.819387	0.7635	0.055887	Karpas-422	7	0
offtarget2641	chr1	159760229	159760252	Yes	CACGTGACAGCCTGGGCAGGTGGG	CACGTGGCAGCCTGGGCAGGTGGG	0.453583	0.397837	0.0557467	K562	6	0
offtarget1504	chr21	35320280	35320302	Yes	TGGTGAGGGCCGGGGCTGGAAGG	TGGTGGGGGCCGGGGCTGGAAGG	0.429213	0.373514	0.0556983	MEP	3	0
offtarget1481	chr2	18741393	18741394	Yes	GA	GG	0.775229	0.71999	0.0552385	GM12891	7	0
offtarget2671	chr11	44327283	44327305	Yes	TGGGGAGGCGCGGGCCAGGTTGG	TGGGGGGGCGCGGGCCAGGTTGG	0.236427	0.181291	0.0551356	GM12892	7	0
offtarget36	chr16	4303749	4303771	Yes	CGGGAAGGCCCTGGGCAGGCAGG	CGGGGGGGCCCTGGGCAGGCAGG	0.303937	0.24889	0.0550473	GM12878	7	0
offtarget2200	chr14	51560333	51560334	Yes	GA	GG	0.245374	0.190636	0.0547377	K562	6	0
offtarget1522	chr2	11623507	11623529	Yes	ATGGTGAGCCCTCGGTAGGTGGG	ATGGTGGGCCCTCGGTAGGTGGG	0.291698	0.236987	0.0547108	K562	6	0
offtarget1972	chr16	23193965	23193988	Yes	GGGGAAAGCACCTGGGCAGGTGGG	GGGGGGGGCACCTGGGCAGGTGGG	0.597156	0.543014	0.0541428	MPP	5	0
offtarget2422	chr1	240256189	240256211	Yes	TGGGGAGGCCCCGGGCAGTCCGG	TGGGGGGGCCCCGGGCAGTCCGG	0.246181	0.192099	0.0540822	GM12892	7	0
offtarget36	chr16	4303749	4303771	Yes	CGGGAAGGCCCTGGGCAGGCAGG	CGGGGGGGCCCTGGGCAGGCAGG	0.576384	0.522398	0.0539867	GMP	4	0
offtarget251	chr5	139047609	139047632	Yes	CTGGGAGGCCTCGGGCAGGTGGGA	CTGGGGGGCCTCGGGCAGGTGGGA	0.368244	0.314301	0.0539424	K562	6	0
offtarget222	chr7	63644310	63644332	Yes	GGGAGAGGGCCTGGGCAGGGGGG	GGGGGGGGGCCTGGGCAGGGGGG	0.269246	0.215493	0.053753	K562	6	0
offtarget1595	chr19	44030147	44030170	Yes	GCAAGAGGCTCTGGGCAGGTGGGG	GCAGGGGGCTCTGGGCAGGTGGGG	0.396489	0.342854	0.0536349	T-helper_17_cell	5	0
offtarget2347	chr13	113438217	113438218	Yes	AT	GT	0.328871	0.275331	0.0535397	GM12891	7	0
offtarget640	chr8	638297	638298	Yes	GA	GG	0.730726	0.677308	0.0534174	Don001_ATAC_d11_rep1	3	0
offtarget2295	chr1	36786477	36786499	Yes	AGGTGAGGGGCTGGGCAGGTGAG	AGGTGGGGGGCTGGGCAGGTGAG	0.27901	0.225633	0.0533779	Karpas-422	7	0
offtarget2641	chr1	159760229	159760252	Yes	CACGTGACAGCCTGGGCAGGTGGG	CACGTGGCAGCCTGGGCAGGTGGG	0.635755	0.582443	0.0533125	K562	6	0
offtarget640	chr8	638297	638298	Yes	GA	GG	0.543399	0.490151	0.0532489	MEP	3	0
offtarget2649	chr1	155164538	155164561	Yes	TGGGGCAGGCGCTGGGCGGGGTGG	TGGGGCGGGCGCTGGGCGGGGTGG	0.291864	0.238628	0.0532352	Karpas-422	7	0
offtarget2511	chr12	109034999	109035000	Yes	AT	GT	0.288201	0.235084	0.0531176	ProE1	3	0
offtarget2511	chr12	109034999	109035000	Yes	AT	GT	0.20836	0.155361	0.0529991	GM12878	7	0
offtarget2722	chr11	126873209	126873210	Yes	GA	GG	0.777079	0.724292	0.0527868	GM12865	7	0
offtarget752	chr8	11324605	11324628	Yes	GGGTGAGGCCCTGGGCGTGGGGTC	GGGTGGGGCCCTGGGCGTGGGGTC	0.672449	0.619687	0.0527616	GM12891	7	0
offtarget1162	chr4	1037672	1037695	Yes	AGGGGAGGCCCTGGGCTGGGGCGG	AGGGGGGGCCCTGGGCTGGGGCGG	0.501935	0.449193	0.0527415	ProE1	3	0
offtarget1963	chr16	28890709	28890710	Yes	GA	GG	0.209741	0.157004	0.0527375	Karpas-422	7	0
offtarget1401	chr22	47028059	47028082	Yes	TTGGAGGGGCCCTGGGTGGGCTTG	TTGGGGGGGCCCTGGGTGGGCTTG	0.304648	0.252089	0.0525588	Karpas-422	7	0
offtarget1270	chr3	149252850	149252851	Yes	GA	GG	0.516876	0.464481	0.0523947	GM12865	7	0
offtarget1703	chr17	7737082	7737104	Yes	TGGTGAGGGTCTGGGGAGGGAGG	TGGTGGGGGTCTGGGGAGGGAGG	0.437512	0.385162	0.0523504	MM.1S	7	0
offtarget1162	chr4	1037672	1037695	Yes	AGGGGAGGCCCTGGGCTGGGGCGG	AGGGGGGGCCCTGGGCTGGGGCGG	0.434584	0.382312	0.0522717	CFUE	3	0
offtarget1972	chr16	23193965	23193988	Yes	GGGGAAAGCACCTGGGCAGGTGGG	GGGGGGGGCACCTGGGCAGGTGGG	0.48577	0.43381	0.0519595	HSC	1	0
offtarget1900	chr16	67682443	67682466	Yes	GGGCGAAGGCCAGGGCAGGGTGGG	GGGCGGGGGCCAGGGCAGGGTGGG	0.249002	0.197087	0.0519148	K562	6	0
offtarget739	chr8	132054711	132054712	Yes	GA	GG	0.361111	0.309283	0.0518281	T-cell	5	0
offtarget93	chr3	126471294	126471317	Yes	GGGAGAAGGCCTTGGGCAGGGTGG	GGGGGGGGGCCTTGGGCAGGGTGG	0.949899	0.898407	0.051492	K562	6	0
offtarget640	chr8	638297	638298	Yes	GA	GG	0.599478	0.548072	0.051406	CMP	2	0
offtarget640	chr8	638297	638298	Yes	GA	GG	0.807154	0.755995	0.0511594	MM.1S	7	0
offtarget640	chr8	638297	638298	Yes	GA	GG	0.767479	0.716516	0.0509626	OrthoE	3	0
offtarget640	chr8	638297	638298	Yes	GA	GG	0.678771	0.627881	0.0508893	CD8	5	0
offtarget1963	chr16	28890709	28890710	Yes	GA	GG	0.204829	0.15453	0.050299	T-helper_2_cell	5	0
offtarget282	chr2	220284221	220284243	Yes	TGATGAGGCCCTGGGGGAGGTGG	TGATGGGGCCCTGGGGGAGGTGG	0.202533	0.152349	0.0501842	GM19240	7	0
offtarget652	chr8	48572989	48572990	Yes	GA	GG	0.644818	0.594763	0.0500556	GM12865	7	0
offtarget1595	chr19	44030147	44030170	Yes	GCAAGAGGCTCTGGGCAGGTGGGG	GCAGGGGGCTCTGGGCAGGTGGGG	0.329923	0.280005	0.0499172	hematopoietic_multipotent_progenitor_cell	2	0
offtarget36	chr16	4303749	4303771	Yes	CGGGAAGGCCCTGGGCAGGCAGG	CGGGGGGGCCCTGGGCAGGCAGG	0.406818	0.356971	0.049847	hematopoietic_multipotent_progenitor_cell	2	0
offtarget2115	chr15	33603315	33603337	Yes	GGGCGAGGCCGTGGGCAGGTGGG	GGGCGGGGCCGTGGGCAGGTGGG	0.290908	0.241447	0.049461	GM12891	7	0
offtarget640	chr8	638297	638298	Yes	GA	GG	0.790399	0.741052	0.0493472	ProE1	3	0
offtarget251	chr5	139047609	139047632	Yes	CTGGGAGGCCTCGGGCAGGTGGGA	CTGGGGGGCCTCGGGCAGGTGGGA	0.277639	0.228345	0.0492936	T-helper_2_cell	5	0
offtarget2224	chr14	23447160	23447161	Yes	GA	GG	0.538384	0.489116	0.0492684	K562	6	0
offtarget36	chr16	4303749	4303771	Yes	CGGGAAGGCCCTGGGCAGGCAGG	CGGGGGGGCCCTGGGCAGGCAGG	0.597899	0.548641	0.0492583	CLP	5	0
offtarget640	chr8	638297	638298	Yes	GA	GG	0.22398	0.174777	0.0492029	hematopoietic_multipotent_progenitor_cell	2	0
offtarget1481	chr2	18741393	18741394	Yes	GA	GG	0.348054	0.2989	0.049154	CD1c-positive_myeloid_dendritic_cell	4	0
offtarget2722	chr11	126873209	126873210	Yes	GA	GG	0.806682	0.757676	0.0490054	K562	6	0
offtarget1595	chr19	44030147	44030170	Yes	GCAAGAGGCTCTGGGCAGGTGGGG	GCAGGGGGCTCTGGGCAGGTGGGG	0.386936	0.337992	0.0489438	GM12891	7	0
offtarget251	chr5	139047609	139047632	Yes	CTGGGAGGCCTCGGGCAGGTGGGA	CTGGGGGGCCTCGGGCAGGTGGGA	0.242411	0.193619	0.0487921	K562	6	0
offtarget752	chr8	11324605	11324628	Yes	GGGTGAGGCCCTGGGCGTGGGGTC	GGGTGGGGCCCTGGGCGTGGGGTC	0.787961	0.739357	0.0486043	T-helper_2_cell	5	0
offtarget406	chr11	73357696	73357719	Yes	GAGGAAGGGCCCAGGGCAGGGTGG	GAGGGGGGGCCCAGGGCAGGGTGG	0.279186	0.230691	0.0484949	hematopoietic_multipotent_progenitor_cell	2	0
offtarget2511	chr12	109034999	109035000	Yes	AT	GT	0.29218	0.243707	0.0484734	CMP	2	0
offtarget2722	chr11	126873209	126873210	Yes	GA	GG	0.289977	0.241592	0.0483848	CD4	5	0
offtarget2671	chr11	44327283	44327305	Yes	TGGGGAGGCGCGGGCCAGGTTGG	TGGGGGGGCGCGGGCCAGGTTGG	0.233101	0.184754	0.0483466	MPP	5	0
offtarget2418	chr1	243646885	243646907	Yes	TGGTGAGGGGCTGGGCTGGCGGG	TGGTGGGGGGCTGGGCTGGCGGG	0.648884	0.600643	0.0482406	GM12865	7	0
offtarget2641	chr1	159760229	159760252	Yes	CACGTGACAGCCTGGGCAGGTGGG	CACGTGGCAGCCTGGGCAGGTGGG	0.696174	0.64806	0.0481135	T-helper_17_cell	5	0
offtarget2263	chr14	104096126	104096127	Yes	GA	GG	0.515537	0.467551	0.047986	K562	6	0
offtarget640	chr8	638297	638298	Yes	GA	GG	0.86456	0.816702	0.0478576	K562	6	0
offtarget2263	chr14	104096126	104096127	Yes	GA	GG	0.418564	0.370734	0.0478306	GM12891	7	0
offtarget1504	chr21	35320280	35320302	Yes	TGGTGAGGGCCGGGGCTGGAAGG	TGGTGGGGGCCGGGGCTGGAAGG	0.34929	0.301522	0.0477684	GMP	4	0
offtarget2511	chr12	109034999	109035000	Yes	AT	GT	0.267198	0.219462	0.0477359	MEP	3	0
offtarget2671	chr11	44327283	44327305	Yes	TGGGGAGGCGCGGGCCAGGTTGG	TGGGGGGGCGCGGGCCAGGTTGG	0.417738	0.370235	0.0475031	HL-60	6	0
offtarget2722	chr11	126873209	126873210	Yes	GA	GG	0.278558	0.231209	0.0473494	CD8	5	0
offtarget2722	chr11	126873209	126873210	Yes	GA	GG	0.827037	0.779819	0.047218	T-helper_17_cell	5	0
offtarget115	chr19	50095248	50095271	Yes	ACGGGAAGGCCTTGGGAAGGTGGG	ACGGGGGGGCCTTGGGAAGGTGGG	0.592958	0.545742	0.0472154	Karpas-422	7	0
offtarget2224	chr14	23447160	23447161	Yes	GA	GG	0.568026	0.52085	0.0471753	K562	6	0
offtarget2200	chr14	51560333	51560334	Yes	GA	GG	0.221946	0.174967	0.04698	GM12891	7	0
offtarget640	chr8	638297	638298	Yes	GA	GG	0.716697	0.669787	0.046909	CD4	5	0
offtarget652	chr8	48572989	48572990	Yes	GA	GG	0.32206	0.275287	0.0467729	MM.1S	7	0
offtarget1481	chr2	18741393	18741394	Yes	GA	GG	0.593097	0.546335	0.0467625	HL-60	6	0
offtarget1162	chr4	1037672	1037695	Yes	AGGGGAGGCCCTGGGCTGGGGCGG	AGGGGGGGCCCTGGGCTGGGGCGG	0.372349	0.325819	0.0465298	OrthoE	3	0
offtarget2200	chr14	51560333	51560334	Yes	GA	GG	0.397957	0.351447	0.0465108	K562	6	0
offtarget36	chr16	4303749	4303771	Yes	CGGGAAGGCCCTGGGCAGGCAGG	CGGGGGGGCCCTGGGCAGGCAGG	0.872344	0.826304	0.0460402	Don001_ATAC_d11_rep1	3	0
offtarget2641	chr1	159760229	159760252	Yes	CACGTGACAGCCTGGGCAGGTGGG	CACGTGGCAGCCTGGGCAGGTGGG	0.412018	0.366178	0.04584	K562	6	0
offtarget1574	chr1	975823	975845	Yes	TGGAGAGGCCCGGGGCTGGCGGG	TGGGGGGGCCCGGGGCTGGCGGG	0.225878	0.180054	0.0458235	GM12891	7	0
offtarget2641	chr1	159760229	159760252	Yes	CACGTGACAGCCTGGGCAGGTGGG	CACGTGGCAGCCTGGGCAGGTGGG	0.253051	0.207352	0.0456986	K562	6	0
offtarget331	chr16	68002931	68002954	Yes	GTGGGAGGCCCTGGGCAGGTGGCT	GTGGGGGGCCCTGGGCAGGTGGCT	0.568701	0.523022	0.045679	GM12865	7	0
offtarget640	chr8	638297	638298	Yes	GA	GG	0.790207	0.744649	0.0455583	CFUE	3	0
offtarget2722	chr11	126873209	126873210	Yes	GA	GG	0.272573	0.227235	0.0453373	MM.1S	7	0
offtarget640	chr8	638297	638298	Yes	GA	GG	0.262819	0.217582	0.0452366	T-cell	5	0
offtarget1703	chr17	7737082	7737104	Yes	TGGTGAGGGTCTGGGGAGGGAGG	TGGTGGGGGTCTGGGGAGGGAGG	0.610954	0.566022	0.0449319	K562	6	0
offtarget2295	chr1	36786477	36786499	Yes	AGGTGAGGGGCTGGGCAGGTGAG	AGGTGGGGGGCTGGGCAGGTGAG	0.213326	0.168465	0.0448611	T-cell	5	0
offtarget640	chr8	638297	638298	Yes	GA	GG	0.609102	0.564447	0.044655	HSC	1	0
offtarget1481	chr2	18741393	18741394	Yes	GA	GG	0.618405	0.573766	0.044639	ProE1	3	0
offtarget2418	chr1	243646885	243646907	Yes	TGGTGAGGGGCTGGGCTGGCGGG	TGGTGGGGGGCTGGGCTGGCGGG	0.205802	0.161184	0.0446178	GM12891	7	0
offtarget2722	chr11	126873209	126873210	Yes	GA	GG	0.420457	0.375839	0.0446176	GM12892	7	0
offtarget36	chr16	4303749	4303771	Yes	CGGGAAGGCCCTGGGCAGGCAGG	CGGGGGGGCCCTGGGCAGGCAGG	0.479839	0.435252	0.0445864	CD1c-positive_myeloid_dendritic_cell	4	0
offtarget1703	chr17	7737082	7737104	Yes	TGGTGAGGGTCTGGGGAGGGAGG	TGGTGGGGGTCTGGGGAGGGAGG	0.792856	0.74841	0.0444455	K562	6	0
offtarget1616	chr1	9202510	9202533	Yes	CACAGGAAGCCCTGGGCAGGTTAG	CACGGGGAGCCCTGGGCAGGTTAG	0.881377	0.836996	0.0443807	K562	6	0
offtarget168	chr12	123458716	123458739	Yes	CCAGGAGGCCCAGGGCAGGTCGGC	CCAGGGGGCCCAGGGCAGGTCGGC	0.373623	0.329372	0.0442503	T-helper_2_cell	5	0
offtarget406	chr11	73357696	73357719	Yes	GAGGAAGGGCCCAGGGCAGGGTGG	GAGGGGGGGCCCAGGGCAGGGTGG	0.244671	0.200467	0.0442044	HL-60	6	0
offtarget2418	chr1	243646885	243646907	Yes	TGGTGAGGGGCTGGGCTGGCGGG	TGGTGGGGGGCTGGGCTGGCGGG	0.774197	0.730075	0.0441217	K562	6	0
offtarget938	chr7	129913321	129913322	Yes	GA	GG	0.482469	0.438357	0.044112	T-helper_17_cell	5	0
offtarget251	chr5	139047609	139047632	Yes	CTGGGAGGCCTCGGGCAGGTGGGA	CTGGGGGGCCTCGGGCAGGTGGGA	0.409057	0.365144	0.0439133	T-helper_17_cell	5	0
offtarget2722	chr11	126873209	126873210	Yes	GA	GG	0.298399	0.254527	0.0438724	ProE1	3	0
offtarget1574	chr1	975823	975845	Yes	TGGAGAGGCCCGGGGCTGGCGGG	TGGGGGGGCCCGGGGCTGGCGGG	0.327195	0.283446	0.0437487	HL-60	6	0
offtarget1703	chr17	7737082	7737104	Yes	TGGTGAGGGTCTGGGGAGGGAGG	TGGTGGGGGTCTGGGGAGGGAGG	0.501698	0.458052	0.0436463	GM12891	7	0
offtarget1703	chr17	7737082	7737104	Yes	TGGTGAGGGTCTGGGGAGGGAGG	TGGTGGGGGTCTGGGGAGGGAGG	0.469914	0.426367	0.0435474	T-helper_2_cell	5	0
offtarget1616	chr1	9202510	9202533	Yes	CACAGGAAGCCCTGGGCAGGTTAG	CACGGGGAGCCCTGGGCAGGTTAG	0.558367	0.514893	0.043474	ProE1	3	0
offtarget2511	chr12	109034999	109035000	Yes	AT	GT	0.227313	0.184143	0.04317	BasoE	3	0
offtarget2722	chr11	126873209	126873210	Yes	GA	GG	0.286142	0.243013	0.0431287	BasoE	3	0
offtarget1169	chr3	75718767	75718768	Yes	GA	GG	0.204618	0.161495	0.0431225	Karpas-422	7	0
offtarget2263	chr14	104096126	104096127	Yes	GA	GG	0.380646	0.33755	0.0430958	GM12865	7	0
offtarget126	chr17	73993780	73993803	Yes	AGGGAAGGTCATGGGCAGGTAGGT	AGGGGGGGTCATGGGCAGGTAGGT	0.442921	0.399997	0.0429237	T-helper_17_cell	5	0
offtarget1481	chr2	18741393	18741394	Yes	GA	GG	0.760905	0.718216	0.0426895	K562	6	0
offtarget1162	chr4	1037672	1037695	Yes	AGGGGAGGCCCTGGGCTGGGGCGG	AGGGGGGGCCCTGGGCTGGGGCGG	0.331126	0.288522	0.0426035	BasoE	3	0
offtarget2263	chr14	104096126	104096127	Yes	GA	GG	0.44484	0.402263	0.0425773	K562	6	0
offtarget1522	chr2	11623507	11623529	Yes	ATGGTGAGCCCTCGGTAGGTGGG	ATGGTGGGCCCTCGGTAGGTGGG	0.227237	0.18517	0.0420671	GM12892	7	0
offtarget2295	chr1	36786477	36786499	Yes	AGGTGAGGGGCTGGGCAGGTGAG	AGGTGGGGGGCTGGGCAGGTGAG	0.286122	0.244109	0.0420128	T-helper_17_cell	5	0
offtarget2263	chr14	104096126	104096127	Yes	GA	GG	0.555501	0.513733	0.0417679	HL-60	6	0
offtarget1096	chr5	170060978	170060979	Yes	AT	GT	0.230255	0.188562	0.0416936	Karpas-422	7	0
offtarget2418	chr1	243646885	243646907	Yes	TGGTGAGGGGCTGGGCTGGCGGG	TGGTGGGGGGCTGGGCTGGCGGG	0.673428	0.63189	0.0415378	K562	6	0
offtarget1481	chr2	18741393	18741394	Yes	GA	GG	0.515898	0.474437	0.0414606	CFUE	3	0
offtarget1481	chr2	18741393	18741394	Yes	GA	GG	0.270821	0.229586	0.0412351	hematopoietic_multipotent_progenitor_cell	2	0
offtarget2722	chr11	126873209	126873210	Yes	GA	GG	0.428207	0.387097	0.0411104	MPP	5	0
offtarget1368	chr2	47298783	47298806	Yes	GCCGGAAGCCCTGGCCAGGTTGGA	GCCGGGGGCCCTGGCCAGGTTGGA	0.515219	0.474183	0.0410359	T-helper_17_cell	5	0
offtarget1481	chr2	18741393	18741394	Yes	GA	GG	0.373174	0.332245	0.0409287	Don001_ATAC_d13_rep1	3	0
offtarget1481	chr2	18741393	18741394	Yes	GA	GG	0.498992	0.458071	0.0409213	Don001_ATAC_d11_rep1	3	0
offtarget1616	chr1	9202510	9202533	Yes	CACAGGAAGCCCTGGGCAGGTTAG	CACGGGGAGCCCTGGGCAGGTTAG	0.473691	0.432921	0.0407695	CFUE	3	0
offtarget331	chr16	68002931	68002954	Yes	GTGGGAGGCCCTGGGCAGGTGGCT	GTGGGGGGCCCTGGGCAGGTGGCT	0.446234	0.405637	0.0405962	K562	6	0
offtarget2422	chr1	240256189	240256211	Yes	TGGGGAGGCCCCGGGCAGTCCGG	TGGGGGGGCCCCGGGCAGTCCGG	0.238667	0.198087	0.0405807	MPP	5	0
offtarget2722	chr11	126873209	126873210	Yes	GA	GG	0.226167	0.185832	0.0403343	NK	5	0
offtarget610	chr9	130598767	130598790	Yes	CAGTCAGGCCCTGGGAGGGTGGGG	CAGTCGGGCCCTGGGAGGGTGGGG	0.204989	0.164823	0.0401661	K562	6	0
offtarget610	chr9	130598767	130598790	Yes	CAGTCAGGCCCTGGGAGGGTGGGG	CAGTCGGGCCCTGGGAGGGTGGGG	0.233004	0.193068	0.0399359	GM12865	7	0
offtarget1162	chr4	1037672	1037695	Yes	AGGGGAGGCCCTGGGCTGGGGCGG	AGGGGGGGCCCTGGGCTGGGGCGG	0.328027	0.288158	0.0398689	GM12892	7	0
offtarget2649	chr1	155164538	155164561	Yes	TGGGGCAGGCGCTGGGCGGGGTGG	TGGGGCGGGCGCTGGGCGGGGTGG	0.332226	0.292496	0.0397306	CD1c-positive_myeloid_dendritic_cell	4	0
offtarget1703	chr17	7737082	7737104	Yes	TGGTGAGGGTCTGGGGAGGGAGG	TGGTGGGGGTCTGGGGAGGGAGG	0.424783	0.385142	0.0396408	BasoE	3	0
offtarget1096	chr5	170060978	170060979	Yes	AT	GT	0.526143	0.486508	0.0396356	GM12891	7	0
offtarget2617	chr11	65378854	65378876	Yes	GGGGGAGTCCCTGGGCTGGTGGG	GGGGGGGTCCCTGGGCTGGTGGG	0.224379	0.184791	0.0395875	Karpas-422	7	0
offtarget2722	chr11	126873209	126873210	Yes	GA	GG	0.30975	0.270181	0.0395689	CMP	2	0
offtarget1972	chr16	23193965	23193988	Yes	GGGGAAAGCACCTGGGCAGGTGGG	GGGGGGGGCACCTGGGCAGGTGGG	0.358973	0.319458	0.0395154	T-cell	5	0
offtarget1290	chr3	135912569	135912592	Yes	AAACTGAGGCCCAGGGCAGTTAGG	AAACTGGGGCCCAGGGCAGTTAGG	0.329032	0.28964	0.0393925	T-helper_2_cell	5	0
offtarget652	chr8	48572989	48572990	Yes	GA	GG	0.324075	0.284684	0.0393911	GM12891	7	0
offtarget1703	chr17	7737082	7737104	Yes	TGGTGAGGGTCTGGGGAGGGAGG	TGGTGGGGGTCTGGGGAGGGAGG	0.340299	0.301187	0.0391117	OrthoE	3	0
offtarget93	chr3	126471294	126471317	Yes	GGGAGAAGGCCTTGGGCAGGGTGG	GGGGGGGGGCCTTGGGCAGGGTGG	0.943763	0.904785	0.0389782	T-helper_17_cell	5	0
offtarget1481	chr2	18741393	18741394	Yes	GA	GG	0.647164	0.60823	0.0389339	OrthoE	3	0
offtarget331	chr16	68002931	68002954	Yes	GTGGGAGGCCCTGGGCAGGTGGCT	GTGGGGGGCCCTGGGCAGGTGGCT	0.302026	0.263175	0.0388518	K562	6	0
offtarget2722	chr11	126873209	126873210	Yes	GA	GG	0.601692	0.563041	0.0386506	K562	6	0
offtarget1595	chr19	44030147	44030170	Yes	GCAAGAGGCTCTGGGCAGGTGGGG	GCAGGGGGCTCTGGGCAGGTGGGG	0.351042	0.312436	0.0386058	T-cell	5	0
offtarget1703	chr17	7737082	7737104	Yes	TGGTGAGGGTCTGGGGAGGGAGG	TGGTGGGGGTCTGGGGAGGGAGG	0.387615	0.349016	0.0385988	GM12892	7	0
offtarget36	chr16	4303749	4303771	Yes	CGGGAAGGCCCTGGGCAGGCAGG	CGGGGGGGCCCTGGGCAGGCAGG	0.876423	0.837876	0.0385464	Don001_ATAC_d7_rep1	3	0
offtarget1972	chr16	23193965	23193988	Yes	GGGGAAAGCACCTGGGCAGGTGGG	GGGGGGGGCACCTGGGCAGGTGGG	0.221793	0.183333	0.0384609	GMP	4	0
offtarget1704	chr17	7737081	7737082	Yes	AT	GT	0.516421	0.478002	0.0384192	T-helper_2_cell	5	0
offtarget36	chr16	4303749	4303771	Yes	CGGGAAGGCCCTGGGCAGGCAGG	CGGGGGGGCCCTGGGCAGGCAGG	0.743176	0.7048	0.0383768	MEP	3	0
offtarget1704	chr17	7737081	7737082	Yes	AT	GT	0.447279	0.409028	0.0382516	Karpas-422	7	0
offtarget1703	chr17	7737082	7737104	Yes	TGGTGAGGGTCTGGGGAGGGAGG	TGGTGGGGGTCTGGGGAGGGAGG	0.430303	0.392178	0.0381248	ProE1	3	0
offtarget1162	chr4	1037672	1037695	Yes	AGGGGAGGCCCTGGGCTGGGGCGG	AGGGGGGGCCCTGGGCTGGGGCGG	0.427291	0.389289	0.0380018	K562	6	0
offtarget1504	chr21	35320280	35320302	Yes	TGGTGAGGGCCGGGGCTGGAAGG	TGGTGGGGGCCGGGGCTGGAAGG	0.444537	0.406709	0.0378278	hematopoietic_multipotent_progenitor_cell	2	0
offtarget1162	chr4	1037672	1037695	Yes	AGGGGAGGCCCTGGGCTGGGGCGG	AGGGGGGGCCCTGGGCTGGGGCGG	0.450508	0.412851	0.0376574	GM12865	7	0
offtarget2649	chr1	155164538	155164561	Yes	TGGGGCAGGCGCTGGGCGGGGTGG	TGGGGCGGGCGCTGGGCGGGGTGG	0.289087	0.251431	0.0376562	hematopoietic_multipotent_progenitor_cell	2	0
offtarget1616	chr1	9202510	9202533	Yes	CACAGGAAGCCCTGGGCAGGTTAG	CACGGGGAGCCCTGGGCAGGTTAG	0.499589	0.462048	0.0375401	BasoE	3	0
offtarget1616	chr1	9202510	9202533	Yes	CACAGGAAGCCCTGGGCAGGTTAG	CACGGGGAGCCCTGGGCAGGTTAG	0.516606	0.47923	0.0373763	MPP	5	0
offtarget36	chr16	4303749	4303771	Yes	CGGGAAGGCCCTGGGCAGGCAGG	CGGGGGGGCCCTGGGCAGGCAGG	0.818092	0.780875	0.0372169	NK	5	0
offtarget2617	chr11	65378854	65378876	Yes	GGGGGAGTCCCTGGGCTGGTGGG	GGGGGGGTCCCTGGGCTGGTGGG	0.255842	0.218751	0.0370907	T-helper_17_cell	5	0
offtarget1368	chr2	47298783	47298806	Yes	GCCGGAAGCCCTGGCCAGGTTGGA	GCCGGGGGCCCTGGCCAGGTTGGA	0.260934	0.223885	0.0370492	MPP	5	0
offtarget1522	chr2	11623507	11623529	Yes	ATGGTGAGCCCTCGGTAGGTGGG	ATGGTGGGCCCTCGGTAGGTGGG	0.743519	0.706588	0.0369307	K562	6	0
offtarget1162	chr4	1037672	1037695	Yes	AGGGGAGGCCCTGGGCTGGGGCGG	AGGGGGGGCCCTGGGCTGGGGCGG	0.295043	0.258147	0.0368965	OrthRet	3	0
offtarget640	chr8	638297	638298	Yes	GA	GG	0.792786	0.755975	0.0368117	Don001_ATAC_d7_rep1	3	0
offtarget640	chr8	638297	638298	Yes	GA	GG	0.717211	0.680607	0.0366045	MPP	5	0
offtarget36	chr16	4303749	4303771	Yes	CGGGAAGGCCCTGGGCAGGCAGG	CGGGGGGGCCCTGGGCAGGCAGG	0.748667	0.712209	0.0364584	HSC	1	0
offtarget752	chr8	11324605	11324628	Yes	GGGTGAGGCCCTGGGCGTGGGGTC	GGGTGGGGCCCTGGGCGTGGGGTC	0.811928	0.775494	0.0364348	Karpas-422	7	0
offtarget1703	chr17	7737082	7737104	Yes	TGGTGAGGGTCTGGGGAGGGAGG	TGGTGGGGGTCTGGGGAGGGAGG	0.298534	0.262142	0.0363919	Don001_ATAC_d10_rep1	3	0
offtarget1616	chr1	9202510	9202533	Yes	CACAGGAAGCCCTGGGCAGGTTAG	CACGGGGAGCCCTGGGCAGGTTAG	0.932431	0.89607	0.0363605	K562	6	0
offtarget1703	chr17	7737082	7737104	Yes	TGGTGAGGGTCTGGGGAGGGAGG	TGGTGGGGGTCTGGGGAGGGAGG	0.373445	0.337364	0.0360806	CFUE	3	0
offtarget2554	chr1	17880728	17880750	Yes	TGGTGAGGGGCTGGGCAGGGAGG	TGGTGGGGGGCTGGGCAGGGAGG	0.312196	0.276221	0.0359745	MM.1S	7	0
offtarget2418	chr1	243646885	243646907	Yes	TGGTGAGGGGCTGGGCTGGCGGG	TGGTGGGGGGCTGGGCTGGCGGG	0.240647	0.204765	0.0358813	Karpas-422	7	0
offtarget2722	chr11	126873209	126873210	Yes	GA	GG	0.237225	0.20141	0.0358151	CFUE	3	0
offtarget1162	chr4	1037672	1037695	Yes	AGGGGAGGCCCTGGGCTGGGGCGG	AGGGGGGGCCCTGGGCTGGGGCGG	0.26261	0.226897	0.0357125	CMP	2	0
offtarget1587	chr19	54619928	54619929	Yes	AT	GT	0.334319	0.298678	0.0356409	Karpas-422	7	0
offtarget1616	chr1	9202510	9202533	Yes	CACAGGAAGCCCTGGGCAGGTTAG	CACGGGGAGCCCTGGGCAGGTTAG	0.45839	0.422806	0.0355832	CD4	5	0
offtarget1616	chr1	9202510	9202533	Yes	CACAGGAAGCCCTGGGCAGGTTAG	CACGGGGAGCCCTGGGCAGGTTAG	0.478067	0.442531	0.0355358	CMP	2	0
offtarget1616	chr1	9202510	9202533	Yes	CACAGGAAGCCCTGGGCAGGTTAG	CACGGGGAGCCCTGGGCAGGTTAG	0.471812	0.436297	0.0355143	GM12892	7	0
offtarget1481	chr2	18741393	18741394	Yes	GA	GG	0.303183	0.267955	0.0352273	PolyE	3	0
offtarget1972	chr16	23193965	23193988	Yes	GGGGAAAGCACCTGGGCAGGTGGG	GGGGGGGGCACCTGGGCAGGTGGG	0.226532	0.191452	0.0350806	CLP	5	0
offtarget1368	chr2	47298783	47298806	Yes	GCCGGAAGCCCTGGCCAGGTTGGA	GCCGGGGGCCCTGGCCAGGTTGGA	0.215508	0.180455	0.0350524	CMP	2	0
offtarget36	chr16	4303749	4303771	Yes	CGGGAAGGCCCTGGGCAGGCAGG	CGGGGGGGCCCTGGGCAGGCAGG	0.778987	0.744109	0.0348776	GM12891	7	0
offtarget251	chr5	139047609	139047632	Yes	CTGGGAGGCCTCGGGCAGGTGGGA	CTGGGGGGCCTCGGGCAGGTGGGA	0.428349	0.393654	0.0346942	GM12891	7	0
offtarget2722	chr11	126873209	126873210	Yes	GA	GG	0.240357	0.205688	0.0346698	CD1c-positive_myeloid_dendritic_cell	4	0
offtarget168	chr12	123458716	123458739	Yes	CCAGGAGGCCCAGGGCAGGTCGGC	CCAGGGGGCCCAGGGCAGGTCGGC	0.575969	0.54134	0.0346286	Karpas-422	7	0
offtarget1368	chr2	47298783	47298806	Yes	GCCGGAAGCCCTGGCCAGGTTGGA	GCCGGGGGCCCTGGCCAGGTTGGA	0.237583	0.203234	0.0343485	HSC	1	0
offtarget168	chr12	123458716	123458739	Yes	CCAGGAGGCCCAGGGCAGGTCGGC	CCAGGGGGCCCAGGGCAGGTCGGC	0.265734	0.231449	0.0342849	HL-60	6	0
offtarget1162	chr4	1037672	1037695	Yes	AGGGGAGGCCCTGGGCTGGGGCGG	AGGGGGGGCCCTGGGCTGGGGCGG	0.418206	0.384043	0.0341628	CD1c-positive_myeloid_dendritic_cell	4	0
offtarget2511	chr12	109034999	109035000	Yes	AT	GT	0.243135	0.209005	0.0341297	MPP	5	0
offtarget652	chr8	48572989	48572990	Yes	GA	GG	0.597132	0.563029	0.0341027	K562	6	0
offtarget2722	chr11	126873209	126873210	Yes	GA	GG	0.329577	0.295554	0.0340223	HSC	1	0
offtarget17	chr5	1342099	1342121	Yes	TCGTAAAGCCCTGGGCAGGTGGG	TCGTGGGGCCCTGGGCAGGTGGG	0.421996	0.388058	0.0339377	T-helper_17_cell	5	0
offtarget1703	chr17	7737082	7737104	Yes	TGGTGAGGGTCTGGGGAGGGAGG	TGGTGGGGGTCTGGGGAGGGAGG	0.341051	0.307176	0.0338754	CD4	5	0
offtarget36	chr16	4303749	4303771	Yes	CGGGAAGGCCCTGGGCAGGCAGG	CGGGGGGGCCCTGGGCAGGCAGG	0.783677	0.749841	0.0338353	CMP	2	0
offtarget1703	chr17	7737082	7737104	Yes	TGGTGAGGGTCTGGGGAGGGAGG	TGGTGGGGGTCTGGGGAGGGAGG	0.428479	0.394688	0.0337913	Karpas-422	7	0
offtarget2722	chr11	126873209	126873210	Yes	GA	GG	0.275911	0.242145	0.0337662	MEP	3	0
offtarget2224	chr14	23447160	23447161	Yes	GA	GG	0.406725	0.373078	0.033647	MM.1S	7	0
offtarget1162	chr4	1037672	1037695	Yes	AGGGGAGGCCCTGGGCTGGGGCGG	AGGGGGGGCCCTGGGCTGGGGCGG	0.495584	0.461948	0.0336354	K562	6	0
offtarget1684	chr17	80292852	80292874	Yes	TGCAGAGGACGTGGGCAGGTGGG	TGCGGGGGACGTGGGCAGGTGGG	0.541586	0.507967	0.0336191	Karpas-422	7	0
offtarget36	chr16	4303749	4303771	Yes	CGGGAAGGCCCTGGGCAGGCAGG	CGGGGGGGCCCTGGGCAGGCAGG	0.917051	0.883432	0.0336185	OrthoE	3	0
offtarget2418	chr1	243646885	243646907	Yes	TGGTGAGGGGCTGGGCTGGCGGG	TGGTGGGGGGCTGGGCTGGCGGG	0.299394	0.265938	0.0334569	T-cell	5	0
offtarget982	chr6_cox_hap2	2160971	2160993	Yes	TGGTCAGGCTCTGGGCACCTTGG	TGGTCGGGCTCTGGGCACCTTGG	0.260226	0.226843	0.0333829	hematopoietic_multipotent_progenitor_cell	2	0
offtarget36	chr16	4303749	4303771	Yes	CGGGAAGGCCCTGGGCAGGCAGG	CGGGGGGGCCCTGGGCAGGCAGG	0.899097	0.865719	0.0333778	CFUE	3	0
offtarget2621	chr11	64781845	64781867	Yes	TGGTGACGCCAGGGGCAGTTGGG	TGGTGGCGCCAGGGGCAGTTGGG	0.541075	0.507798	0.033277	GM12891	7	0
offtarget1481	chr2	18741393	18741394	Yes	GA	GG	0.439495	0.406377	0.0331179	MEP	3	0
offtarget1703	chr17	7737082	7737104	Yes	TGGTGAGGGTCTGGGGAGGGAGG	TGGTGGGGGTCTGGGGAGGGAGG	0.854131	0.821112	0.033019	GM12865	7	0
offtarget1481	chr2	18741393	18741394	Yes	GA	GG	0.705469	0.672675	0.0327936	BasoE	3	0
offtarget1703	chr17	7737082	7737104	Yes	TGGTGAGGGTCTGGGGAGGGAGG	TGGTGGGGGTCTGGGGAGGGAGG	0.317664	0.284925	0.0327388	CD8	5	0
offtarget1162	chr4	1037672	1037695	Yes	AGGGGAGGCCCTGGGCTGGGGCGG	AGGGGGGGCCCTGGGCTGGGGCGG	0.715991	0.683339	0.0326522	K562	6	0
offtarget2422	chr1	240256189	240256211	Yes	TGGGGAGGCCCCGGGCAGTCCGG	TGGGGGGGCCCCGGGCAGTCCGG	0.492621	0.459979	0.0326421	T-cell	5	0
offtarget979	chr6_dbb_hap3	1942560	1942582	Yes	TGGTCAGGCTCTGGGCACCTTGG	TGGTCGGGCTCTGGGCACCTTGG	0.277333	0.244831	0.0325016	GM12892	7	0
offtarget1616	chr1	9202510	9202533	Yes	CACAGGAAGCCCTGGGCAGGTTAG	CACGGGGAGCCCTGGGCAGGTTAG	0.447226	0.414798	0.0324276	HSC	1	0
offtarget1481	chr2	18741393	18741394	Yes	GA	GG	0.510102	0.477815	0.0322869	Don001_ATAC_d7_rep1	3	0
offtarget640	chr8	638297	638298	Yes	GA	GG	0.837186	0.804931	0.0322546	Don001_ATAC_d10_rep1	3	0
offtarget2200	chr14	51560333	51560334	Yes	GA	GG	0.248299	0.216061	0.0322375	T-cell	5	0
offtarget1449	chr22	30613905	30613927	Yes	TTGTCAGGCCCAGGGCGGGTGGG	TTGTCGGGCCCAGGGCGGGTGGG	0.433421	0.401259	0.0321622	GM12865	7	0
offtarget1616	chr1	9202510	9202533	Yes	CACAGGAAGCCCTGGGCAGGTTAG	CACGGGGAGCCCTGGGCAGGTTAG	0.944888	0.912801	0.0320871	K562	6	0
offtarget36	chr16	4303749	4303771	Yes	CGGGAAGGCCCTGGGCAGGCAGG	CGGGGGGGCCCTGGGCAGGCAGG	0.943951	0.912007	0.0319436	MM.1S	7	0
offtarget1703	chr17	7737082	7737104	Yes	TGGTGAGGGTCTGGGGAGGGAGG	TGGTGGGGGTCTGGGGAGGGAGG	0.238033	0.206103	0.0319293	Don001_ATAC_d11_rep1	3	0
offtarget640	chr8	638297	638298	Yes	GA	GG	0.855531	0.823993	0.0315381	BasoE	3	0
offtarget1481	chr2	18741393	18741394	Yes	GA	GG	0.238378	0.206879	0.0314986	OrthRet	3	0
offtarget2224	chr14	23447160	23447161	Yes	GA	GG	0.698865	0.667403	0.0314618	GM12865	7	0
offtarget1504	chr21	35320280	35320302	Yes	TGGTGAGGGCCGGGGCTGGAAGG	TGGTGGGGGCCGGGGCTGGAAGG	0.365077	0.333766	0.0313115	GM10248	7	0
offtarget331	chr16	68002931	68002954	Yes	GTGGGAGGCCCTGGGCAGGTGGCT	GTGGGGGGCCCTGGGCAGGTGGCT	0.701451	0.670152	0.031299	K562	6	0
offtarget282	chr2	220284221	220284243	Yes	TGATGAGGCCCTGGGGGAGGTGG	TGATGGGGCCCTGGGGGAGGTGG	0.378705	0.347694	0.0310104	Karpas-422	7	0
offtarget2671	chr11	44327283	44327305	Yes	TGGGGAGGCGCGGGCCAGGTTGG	TGGGGGGGCGCGGGCCAGGTTGG	0.735702	0.704807	0.030895	T-helper_2_cell	5	0
offtarget2641	chr1	159760229	159760252	Yes	CACGTGACAGCCTGGGCAGGTGGG	CACGTGGCAGCCTGGGCAGGTGGG	0.211521	0.18083	0.030691	MM.1S	7	0
offtarget548	chrX	135991392	135991415	Yes	ACGCTAGGCCCTGCACAGGTTGGG	ACGCTGGGCCCTGCACAGGTTGGG	0.640958	0.610327	0.0306309	OrthRet	3	0
offtarget2511	chr12	109034999	109035000	Yes	AT	GT	0.206788	0.17617	0.0306178	HSC	1	0
offtarget1703	chr17	7737082	7737104	Yes	TGGTGAGGGTCTGGGGAGGGAGG	TGGTGGGGGTCTGGGGAGGGAGG	0.265442	0.234884	0.0305583	Don001_ATAC_d7_rep1	3	0
offtarget1481	chr2	18741393	18741394	Yes	GA	GG	0.484601	0.454098	0.0305032	CMP	2	0
offtarget1162	chr4	1037672	1037695	Yes	AGGGGAGGCCCTGGGCTGGGGCGG	AGGGGGGGCCCTGGGCTGGGGCGG	0.41848	0.388004	0.0304759	K562	6	0
offtarget1703	chr17	7737082	7737104	Yes	TGGTGAGGGTCTGGGGAGGGAGG	TGGTGGGGGTCTGGGGAGGGAGG	0.865083	0.834994	0.0300889	K562	6	0
offtarget2671	chr11	44327283	44327305	Yes	TGGGGAGGCGCGGGCCAGGTTGG	TGGGGGGGCGCGGGCCAGGTTGG	0.492888	0.462806	0.0300822	T-cell	5	0
offtarget2418	chr1	243646885	243646907	Yes	TGGTGAGGGGCTGGGCTGGCGGG	TGGTGGGGGGCTGGGCTGGCGGG	0.342835	0.313259	0.0295764	GM12892	7	0
offtarget2200	chr14	51560333	51560334	Yes	GA	GG	0.229275	0.199749	0.0295262	MPP	5	0
offtarget2418	chr1	243646885	243646907	Yes	TGGTGAGGGGCTGGGCTGGCGGG	TGGTGGGGGGCTGGGCTGGCGGG	0.205942	0.176441	0.0295008	MM.1S	7	0
offtarget548	chrX	135991392	135991415	Yes	ACGCTAGGCCCTGCACAGGTTGGG	ACGCTGGGCCCTGCACAGGTTGGG	0.727089	0.697683	0.0294052	PolyE	3	0
offtarget1616	chr1	9202510	9202533	Yes	CACAGGAAGCCCTGGGCAGGTTAG	CACGGGGAGCCCTGGGCAGGTTAG	0.360903	0.331671	0.0292314	CD8	5	0
offtarget2511	chr12	109034999	109035000	Yes	AT	GT	0.371924	0.34281	0.0291142	T-helper_17_cell	5	0
offtarget36	chr16	4303749	4303771	Yes	CGGGAAGGCCCTGGGCAGGCAGG	CGGGGGGGCCCTGGGCAGGCAGG	0.871592	0.842624	0.0289681	CD8	5	0
offtarget1616	chr1	9202510	9202533	Yes	CACAGGAAGCCCTGGGCAGGTTAG	CACGGGGAGCCCTGGGCAGGTTAG	0.395812	0.367468	0.028344	OrthoE	3	0
offtarget36	chr16	4303749	4303771	Yes	CGGGAAGGCCCTGGGCAGGCAGG	CGGGGGGGCCCTGGGCAGGCAGG	0.886234	0.857969	0.0282653	CD4	5	0
offtarget1522	chr2	11623507	11623529	Yes	ATGGTGAGCCCTCGGTAGGTGGG	ATGGTGGGCCCTCGGTAGGTGGG	0.211976	0.183738	0.0282387	CD1c-positive_myeloid_dendritic_cell	4	0
offtarget1972	chr16	23193965	23193988	Yes	GGGGAAAGCACCTGGGCAGGTGGG	GGGGGGGGCACCTGGGCAGGTGGG	0.93777	0.909545	0.0282252	T-helper_17_cell	5	0
offtarget1703	chr17	7737082	7737104	Yes	TGGTGAGGGTCTGGGGAGGGAGG	TGGTGGGGGTCTGGGGAGGGAGG	0.352563	0.324416	0.0281473	MPP	5	0
offtarget1704	chr17	7737081	7737082	Yes	AT	GT	0.257563	0.229447	0.0281157	T-cell	5	0
offtarget1684	chr17	80292852	80292874	Yes	TGCAGAGGACGTGGGCAGGTGGG	TGCGGGGGACGTGGGCAGGTGGG	0.220504	0.192452	0.0280523	hematopoietic_multipotent_progenitor_cell	2	0
offtarget1616	chr1	9202510	9202533	Yes	CACAGGAAGCCCTGGGCAGGTTAG	CACGGGGAGCCCTGGGCAGGTTAG	0.400453	0.372553	0.0278994	MEP	3	0
offtarget36	chr16	4303749	4303771	Yes	CGGGAAGGCCCTGGGCAGGCAGG	CGGGGGGGCCCTGGGCAGGCAGG	0.921006	0.893117	0.0278895	ProE1	3	0
offtarget1270	chr3	149252850	149252851	Yes	GA	GG	0.474119	0.446414	0.0277043	K562	6	0
offtarget1704	chr17	7737081	7737082	Yes	AT	GT	0.347294	0.319766	0.027528	CD4	5	0
offtarget887	chr7	158498105	158498128	Yes	CAGGTGAGGCCCCCGGCAGGTCAG	CAGGTGGGGCCCCCGGCAGGTCAG	0.72431	0.696979	0.027331	HL-60	6	0
offtarget610	chr9	130598767	130598790	Yes	CAGTCAGGCCCTGGGAGGGTGGGG	CAGTCGGGCCCTGGGAGGGTGGGG	0.254096	0.226792	0.0273044	K562	6	0
offtarget1703	chr17	7737082	7737104	Yes	TGGTGAGGGTCTGGGGAGGGAGG	TGGTGGGGGTCTGGGGAGGGAGG	0.295721	0.268491	0.0272309	CMP	2	0
offtarget1704	chr17	7737081	7737082	Yes	AT	GT	0.322281	0.295092	0.0271887	CD8	5	0
offtarget1481	chr2	18741393	18741394	Yes	GA	GG	0.67666	0.649528	0.0271321	CD4	5	0
offtarget652	chr8	48572989	48572990	Yes	GA	GG	0.431951	0.405081	0.0268702	K562	6	0
offtarget2422	chr1	240256189	240256211	Yes	TGGGGAGGCCCCGGGCAGTCCGG	TGGGGGGGCCCCGGGCAGTCCGG	0.227548	0.200811	0.0267368	Karpas-422	7	0
offtarget1703	chr17	7737082	7737104	Yes	TGGTGAGGGTCTGGGGAGGGAGG	TGGTGGGGGTCTGGGGAGGGAGG	0.22639	0.199746	0.0266443	NK	5	0
offtarget548	chrX	135991392	135991415	Yes	ACGCTAGGCCCTGCACAGGTTGGG	ACGCTGGGCCCTGCACAGGTTGGG	0.760029	0.733409	0.0266201	Don001_ATAC_d13_rep1	3	0
offtarget938	chr7	129913321	129913322	Yes	GA	GG	0.242548	0.215952	0.0265966	MPP	5	0
offtarget2263	chr14	104096126	104096127	Yes	GA	GG	0.797627	0.77105	0.0265766	T-helper_2_cell	5	0
offtarget1684	chr17	80292852	80292874	Yes	TGCAGAGGACGTGGGCAGGTGGG	TGCGGGGGACGTGGGCAGGTGGG	0.532576	0.506111	0.0264646	T-helper_17_cell	5	0
offtarget2511	chr12	109034999	109035000	Yes	AT	GT	0.216488	0.190156	0.0263323	K562	6	0
offtarget36	chr16	4303749	4303771	Yes	CGGGAAGGCCCTGGGCAGGCAGG	CGGGGGGGCCCTGGGCAGGCAGG	0.797052	0.770835	0.0262172	GM12892	7	0
offtarget1481	chr2	18741393	18741394	Yes	GA	GG	0.675939	0.649941	0.0259973	CD8	5	0
offtarget1704	chr17	7737081	7737082	Yes	AT	GT	0.297959	0.272061	0.0258981	Don001_ATAC_d10_rep1	3	0
offtarget36	chr16	4303749	4303771	Yes	CGGGAAGGCCCTGGGCAGGCAGG	CGGGGGGGCCCTGGGCAGGCAGG	0.932451	0.906671	0.0257802	Don001_ATAC_d10_rep1	3	0
offtarget1704	chr17	7737081	7737082	Yes	AT	GT	0.548931	0.523183	0.025748	GM12891	7	0
offtarget1449	chr22	30613905	30613927	Yes	TTGTCAGGCCCAGGGCGGGTGGG	TTGTCGGGCCCAGGGCGGGTGGG	0.467524	0.441785	0.0257393	K562	6	0
offtarget1053	chr6	10494387	10494409	Yes	AGGTGAGGCCCTGGGAGTTGGGT	AGGTGGGGCCCTGGGAGTTGGGT	0.210272	0.184942	0.0253303	Karpas-422	7	0
offtarget1481	chr2	18741393	18741394	Yes	GA	GG	0.40596	0.380634	0.0253256	HSC	1	0
offtarget36	chr16	4303749	4303771	Yes	CGGGAAGGCCCTGGGCAGGCAGG	CGGGGGGGCCCTGGGCAGGCAGG	0.839779	0.814582	0.0251967	MPP	5	0
offtarget1703	chr17	7737082	7737104	Yes	TGGTGAGGGTCTGGGGAGGGAGG	TGGTGGGGGTCTGGGGAGGGAGG	0.270593	0.245418	0.0251755	CD1c-positive_myeloid_dendritic_cell	4	0
offtarget1703	chr17	7737082	7737104	Yes	TGGTGAGGGTCTGGGGAGGGAGG	TGGTGGGGGTCTGGGGAGGGAGG	0.280505	0.255391	0.0251148	MEP	3	0
offtarget1704	chr17	7737081	7737082	Yes	AT	GT	0.349194	0.32425	0.0249438	OrthoE	3	0
offtarget2649	chr1	155164538	155164561	Yes	TGGGGCAGGCGCTGGGCGGGGTGG	TGGGGCGGGCGCTGGGCGGGGTGG	0.79572	0.770836	0.0248846	GM12892	7	0
offtarget622	chr9	100265196	100265197	Yes	GA	GG	0.674314	0.649484	0.0248293	Karpas-422	7	0
offtarget1704	chr17	7737081	7737082	Yes	AT	GT	0.435816	0.411005	0.0248105	BasoE	3	0
offtarget201	chr9	137236045	137236068	Yes	AAGGGAGGCCCAGGGCAGGGTGGG	AAGGGGGGCCCAGGGCAGGGTGGG	0.234072	0.209284	0.0247878	T-helper_17_cell	5	0
offtarget1566	chr20	19187006	19187029	Yes	GATTTGAGGCCCTGGGCAAGAGGG	GATTTGGGGCCCTGGGCAAGAGGG	0.40853	0.383743	0.0247873	GM12865	7	0
offtarget1703	chr17	7737082	7737104	Yes	TGGTGAGGGTCTGGGGAGGGAGG	TGGTGGGGGTCTGGGGAGGGAGG	0.272121	0.247363	0.0247574	HSC	1	0
offtarget2511	chr12	109034999	109035000	Yes	AT	GT	0.235242	0.210493	0.0247488	K562	6	0
offtarget1481	chr2	18741393	18741394	Yes	GA	GG	0.664099	0.639582	0.0245173	GM12892	7	0
offtarget1574	chr1	975823	975845	Yes	TGGAGAGGCCCGGGGCTGGCGGG	TGGGGGGGCCCGGGGCTGGCGGG	0.388041	0.36363	0.0244108	T-cell	5	0
offtarget324	chr17	16118539	16118562	Yes	TGTCGCAGGCCTGGGCAGGTCGGG	TGTCGCGGGCCTGGGCAGGTCGGG	0.61984	0.595487	0.0243531	GM12865	7	0
offtarget1504	chr21	35320280	35320302	Yes	TGGTGAGGGCCGGGGCTGGAAGG	TGGTGGGGGCCGGGGCTGGAAGG	0.439218	0.414936	0.0242819	CD1c-positive_myeloid_dendritic_cell	4	0
offtarget1566	chr20	19187006	19187029	Yes	GATTTGAGGCCCTGGGCAAGAGGG	GATTTGGGGCCCTGGGCAAGAGGG	0.339694	0.315567	0.024127	K562	6	0
offtarget752	chr8	11324605	11324628	Yes	GGGTGAGGCCCTGGGCGTGGGGTC	GGGTGGGGCCCTGGGCGTGGGGTC	0.251181	0.227209	0.0239716	CD1c-positive_myeloid_dendritic_cell	4	0
offtarget1358	chr2	70529532	70529554	Yes	TTGGGAGGCCGTGGGCAGGTGGA	TTGGGGGGCCGTGGGCAGGTGGA	0.308263	0.28436	0.0239032	T-helper_17_cell	5	0
offtarget1574	chr1	975823	975845	Yes	TGGAGAGGCCCGGGGCTGGCGGG	TGGGGGGGCCCGGGGCTGGCGGG	0.298022	0.274152	0.0238703	Karpas-422	7	0
offtarget1587	chr19	54619928	54619929	Yes	AT	GT	0.210983	0.187272	0.023711	T-helper_2_cell	5	0
offtarget1481	chr2	18741393	18741394	Yes	GA	GG	0.57365	0.549975	0.0236754	NK	5	0
offtarget1703	chr17	7737082	7737104	Yes	TGGTGAGGGTCTGGGGAGGGAGG	TGGTGGGGGTCTGGGGAGGGAGG	0.240604	0.216981	0.023623	T-cell	5	0
offtarget1703	chr17	7737082	7737104	Yes	TGGTGAGGGTCTGGGGAGGGAGG	TGGTGGGGGTCTGGGGAGGGAGG	0.861821	0.838234	0.023587	T-helper_17_cell	5	0
offtarget258	chr3	9944905	9944927	Yes	TGCTGAGGGCCTGGACAGGGTGG	TGCTGGGGGCCTGGACAGGGTGG	0.469258	0.445675	0.0235828	GM12865	7	0
offtarget1448	chr22	30821010	30821032	Yes	CGGTGAGCCCCTGGGAGGTAGGT	CGGTGGGCCCCTGGGAGGTAGGT	0.371735	0.348461	0.0232746	T-helper_2_cell	5	0
offtarget36	chr16	4303749	4303771	Yes	CGGGAAGGCCCTGGGCAGGCAGG	CGGGGGGGCCCTGGGCAGGCAGG	0.941224	0.918019	0.0232049	BasoE	3	0
offtarget2418	chr1	243646885	243646907	Yes	TGGTGAGGGGCTGGGCTGGCGGG	TGGTGGGGGGCTGGGCTGGCGGG	0.798654	0.775462	0.0231925	T-helper_17_cell	5	0
offtarget2621	chr11	64781845	64781867	Yes	TGGTGACGCCAGGGGCAGTTGGG	TGGTGGCGCCAGGGGCAGTTGGG	0.696873	0.673729	0.0231436	Karpas-422	7	0
offtarget191	chr10	80841097	80841120	Yes	CTGGTAAGAGTCTGGGCAGCTTGG	CTGGTGGGAGTCTGGGCAGCTTGG	0.231825	0.208782	0.023043	K562	6	0
offtarget2505	chr12	112601107	112601129	Yes	TGGGGAGGCACTGGGTAGGTGGG	TGGGGGGGCACTGGGTAGGTGGG	0.211456	0.188498	0.022958	Karpas-422	7	0
offtarget684	chr8	22436270	22436293	Yes	TCCCCAGGTCCTGGGCAGGGTGGG	TCCCCGGGTCCTGGGCAGGGTGGG	0.421167	0.398362	0.0228051	T-helper_2_cell	5	0
offtarget2418	chr1	243646885	243646907	Yes	TGGTGAGGGGCTGGGCTGGCGGG	TGGTGGGGGGCTGGGCTGGCGGG	0.530433	0.507642	0.0227907	K562	6	0
offtarget2263	chr14	104096126	104096127	Yes	GA	GG	0.292428	0.269649	0.0227794	GM12892	7	0
offtarget1481	chr2	18741393	18741394	Yes	GA	GG	0.575044	0.552366	0.022678	MPP	5	0
offtarget1290	chr3	135912569	135912592	Yes	AAACTGAGGCCCAGGGCAGTTAGG	AAACTGGGGCCCAGGGCAGTTAGG	0.495696	0.473087	0.0226088	Karpas-422	7	0
offtarget1704	chr17	7737081	7737082	Yes	AT	GT	0.202911	0.180439	0.0224718	HL-60	6	0
offtarget548	chrX	135991392	135991415	Yes	ACGCTAGGCCCTGCACAGGTTGGG	ACGCTGGGCCCTGCACAGGTTGGG	0.818451	0.795998	0.0224538	Don001_ATAC_d11_rep1	3	0
offtarget253	chr5	121448719	121448742	Yes	TACTAAGGCCATGGTCAGGTAGGC	TACTGGGGCCATGGTCAGGTAGGC	0.21809	0.195807	0.0222827	hematopoietic_multipotent_progenitor_cell	2	0
offtarget622	chr9	100265196	100265197	Yes	GA	GG	0.696058	0.673907	0.022151	T-helper_2_cell	5	0
offtarget548	chrX	135991392	135991415	Yes	ACGCTAGGCCCTGCACAGGTTGGG	ACGCTGGGCCCTGCACAGGTTGGG	0.80963	0.787528	0.0221024	Don001_ATAC_d7_rep1	3	0
offtarget1481	chr2	18741393	18741394	Yes	GA	GG	0.709374	0.687462	0.0219121	Don001_ATAC_d10_rep1	3	0
offtarget548	chrX	135991392	135991415	Yes	ACGCTAGGCCCTGCACAGGTTGGG	ACGCTGGGCCCTGCACAGGTTGGG	0.538882	0.516974	0.0219083	CLP	5	0
offtarget1704	chr17	7737081	7737082	Yes	AT	GT	0.705817	0.683983	0.0218336	K562	6	0
offtarget1054	chr6	100841306	100841329	Yes	GCATTAGGCCCTGGGCAGGTTCAT	GCATTGGGCCCTGGGCAGGTTCAT	0.264246	0.242517	0.0217293	hematopoietic_multipotent_progenitor_cell	2	0
offtarget319	chr17	4433284	4433307	Yes	GTTCTCAGGCCCCGGGCAGCTGGG	GTTCTCGGGCCCCGGGCAGCTGGG	0.302706	0.281121	0.0215854	GM12892	7	0
offtarget324	chr17	16118539	16118562	Yes	TGTCGCAGGCCTGGGCAGGTCGGG	TGTCGCGGGCCTGGGCAGGTCGGG	0.649444	0.627881	0.0215634	GM12891	7	0
offtarget2263	chr14	104096126	104096127	Yes	GA	GG	0.853288	0.831752	0.0215368	T-helper_17_cell	5	0
offtarget1481	chr2	18741393	18741394	Yes	GA	GG	0.235985	0.214595	0.0213899	GMP	4	0
offtarget2418	chr1	243646885	243646907	Yes	TGGTGAGGGGCTGGGCTGGCGGG	TGGTGGGGGGCTGGGCTGGCGGG	0.216575	0.195572	0.0210031	CD4	5	0
offtarget548	chrX	135991392	135991415	Yes	ACGCTAGGCCCTGCACAGGTTGGG	ACGCTGGGCCCTGCACAGGTTGGG	0.520151	0.499196	0.0209551	GMP	4	0
offtarget548	chrX	135991392	135991415	Yes	ACGCTAGGCCCTGCACAGGTTGGG	ACGCTGGGCCCTGCACAGGTTGGG	0.376321	0.355394	0.0209268	GM19238	7	0
offtarget2796	chr10	1369191	1369213	Yes	TGGGGAGGCGCTGGGCAGTGGGG	TGGGGGGGCGCTGGGCAGTGGGG	0.219584	0.19866	0.0209239	NAMALWA	7	0
offtarget115	chr19	50095248	50095271	Yes	ACGGGAAGGCCTTGGGAAGGTGGG	ACGGGGGGGCCTTGGGAAGGTGGG	0.411765	0.390961	0.0208038	T-cell	5	0
offtarget1704	chr17	7737081	7737082	Yes	AT	GT	0.228548	0.20782	0.0207275	NK	5	0
offtarget610	chr9	130598767	130598790	Yes	CAGTCAGGCCCTGGGAGGGTGGGG	CAGTCGGGCCCTGGGAGGGTGGGG	0.312975	0.292249	0.0207254	GM12891	7	0
offtarget258	chr3	9944905	9944927	Yes	TGCTGAGGGCCTGGACAGGGTGG	TGCTGGGGGCCTGGACAGGGTGG	0.318905	0.298389	0.0205162	K562	6	0
offtarget389	chr1	22964069	22964070	Yes	GA	GG	0.22449	0.203999	0.0204919	hematopoietic_multipotent_progenitor_cell	2	0
offtarget1704	chr17	7737081	7737082	Yes	AT	GT	0.441359	0.42097	0.0203888	ProE1	3	0
offtarget1616	chr1	9202510	9202533	Yes	CACAGGAAGCCCTGGGCAGGTTAG	CACGGGGAGCCCTGGGCAGGTTAG	0.245051	0.224679	0.0203717	NK	5	0
offtarget2621	chr11	64781845	64781867	Yes	TGGTGACGCCAGGGGCAGTTGGG	TGGTGGCGCCAGGGGCAGTTGGG	0.456874	0.43652	0.0203541	HL-60	6	0
offtarget2671	chr11	44327283	44327305	Yes	TGGGGAGGCGCGGGCCAGGTTGG	TGGGGGGGCGCGGGCCAGGTTGG	0.641347	0.620995	0.0203515	Karpas-422	7	0
offtarget1704	chr17	7737081	7737082	Yes	AT	GT	0.241533	0.221231	0.0203018	Don001_ATAC_d11_rep1	3	0
offtarget548	chrX	135991392	135991415	Yes	ACGCTAGGCCCTGCACAGGTTGGG	ACGCTGGGCCCTGCACAGGTTGGG	0.45168	0.431416	0.0202637	hematopoietic_multipotent_progenitor_cell	2	0
offtarget2418	chr1	243646885	243646907	Yes	TGGTGAGGGGCTGGGCTGGCGGG	TGGTGGGGGGCTGGGCTGGCGGG	0.201347	0.181185	0.0201612	CD8	5	0
offtarget2068	chr15	72668348	72668349	Yes	CA	CG	0.518187	0.49805	0.0201366	HL-60	6	0
offtarget1566	chr20	19187006	19187029	Yes	GATTTGAGGCCCTGGGCAAGAGGG	GATTTGGGGCCCTGGGCAAGAGGG	0.633523	0.61351	0.0200129	K562	6	0
offtarget2418	chr1	243646885	243646907	Yes	TGGTGAGGGGCTGGGCTGGCGGG	TGGTGGGGGGCTGGGCTGGCGGG	0.223386	0.203449	0.0199379	ProE1	3	0
offtarget1162	chr4	1037672	1037695	Yes	AGGGGAGGCCCTGGGCTGGGGCGG	AGGGGGGGCCCTGGGCTGGGGCGG	0.78928	0.769376	0.0199044	MM.1S	7	0
offtarget1522	chr2	11623507	11623529	Yes	ATGGTGAGCCCTCGGTAGGTGGG	ATGGTGGGCCCTCGGTAGGTGGG	0.761514	0.741735	0.0197797	T-helper_17_cell	5	0
offtarget1162	chr4	1037672	1037695	Yes	AGGGGAGGCCCTGGGCTGGGGCGG	AGGGGGGGCCCTGGGCTGGGGCGG	0.47212	0.452373	0.0197472	hematopoietic_multipotent_progenitor_cell	2	0
offtarget548	chrX	135991392	135991415	Yes	ACGCTAGGCCCTGCACAGGTTGGG	ACGCTGGGCCCTGCACAGGTTGGG	0.338724	0.319011	0.0197126	GM10248	7	0
offtarget1684	chr17	80292852	80292874	Yes	TGCAGAGGACGTGGGCAGGTGGG	TGCGGGGGACGTGGGCAGGTGGG	0.232037	0.21235	0.0196865	T-cell	5	0
offtarget1544	chr20	60934367	60934390	Yes	TTGTAAGGAGCTGGGCAGGGTGAG	TTGTGGGGAGCTGGGCAGGGTGAG	0.265629	0.245996	0.0196324	GM12892	7	0
offtarget324	chr17	16118539	16118562	Yes	TGTCGCAGGCCTGGGCAGGTCGGG	TGTCGCGGGCCTGGGCAGGTCGGG	0.766941	0.747434	0.0195063	K562	6	0
offtarget2224	chr14	23447160	23447161	Yes	GA	GG	0.494582	0.475138	0.0194439	K562	6	0
offtarget1449	chr22	30613905	30613927	Yes	TTGTCAGGCCCAGGGCGGGTGGG	TTGTCGGGCCCAGGGCGGGTGGG	0.256035	0.236623	0.0194121	K562	6	0
offtarget1704	chr17	7737081	7737082	Yes	AT	GT	0.425695	0.406402	0.0192928	GM12892	7	0
offtarget1704	chr17	7737081	7737082	Yes	AT	GT	0.268866	0.249676	0.0191899	Don001_ATAC_d7_rep1	3	0
offtarget251	chr5	139047609	139047632	Yes	CTGGGAGGCCTCGGGCAGGTGGGA	CTGGGGGGCCTCGGGCAGGTGGGA	0.280483	0.261382	0.019101	Karpas-422	7	0
offtarget548	chrX	135991392	135991415	Yes	ACGCTAGGCCCTGCACAGGTTGGG	ACGCTGGGCCCTGCACAGGTTGGG	0.679544	0.660562	0.0189819	HSC	1	0
offtarget2263	chr14	104096126	104096127	Yes	GA	GG	0.832489	0.813533	0.0189563	Karpas-422	7	0
offtarget2068	chr15	72668348	72668349	Yes	CA	CG	0.829564	0.810619	0.0189449	GM12891	7	0
offtarget1704	chr17	7737081	7737082	Yes	AT	GT	0.835289	0.81646	0.0188282	K562	6	0
offtarget1504	chr21	35320280	35320302	Yes	TGGTGAGGGCCGGGGCTGGAAGG	TGGTGGGGGCCGGGGCTGGAAGG	0.223125	0.204318	0.0188068	hematopoietic_multipotent_progenitor_cell	2	0
offtarget406	chr11	73357696	73357719	Yes	GAGGAAGGGCCCAGGGCAGGGTGG	GAGGGGGGGCCCAGGGCAGGGTGG	0.20744	0.188641	0.0187991	K562	6	0
offtarget2418	chr1	243646885	243646907	Yes	TGGTGAGGGGCTGGGCTGGCGGG	TGGTGGGGGGCTGGGCTGGCGGG	0.344234	0.325555	0.0186786	MPP	5	0
offtarget622	chr9	100265196	100265197	Yes	GA	GG	0.515147	0.496587	0.0185603	HL-60	6	0
offtarget2216	chr14	24617097	24617098	Yes	GA	GG	0.684621	0.666188	0.0184337	HL-60	6	0
offtarget752	chr8	11324605	11324628	Yes	GGGTGAGGCCCTGGGCGTGGGGTC	GGGTGGGGCCCTGGGCGTGGGGTC	0.718839	0.700471	0.0183681	T-cell	5	0
offtarget548	chrX	135991392	135991415	Yes	ACGCTAGGCCCTGCACAGGTTGGG	ACGCTGGGCCCTGCACAGGTTGGG	0.694125	0.675808	0.018317	MEP	3	0
offtarget331	chr16	68002931	68002954	Yes	GTGGGAGGCCCTGGGCAGGTGGCT	GTGGGGGGCCCTGGGCAGGTGGCT	0.206812	0.188523	0.0182891	GM12892	7	0
offtarget2418	chr1	243646885	243646907	Yes	TGGTGAGGGGCTGGGCTGGCGGG	TGGTGGGGGGCTGGGCTGGCGGG	0.227907	0.209692	0.0182149	CMP	2	0
offtarget258	chr3	9944905	9944927	Yes	TGCTGAGGGCCTGGACAGGGTGG	TGCTGGGGGCCTGGACAGGGTGG	0.3172	0.298997	0.0182037	K562	6	0
offtarget1704	chr17	7737081	7737082	Yes	AT	GT	0.378198	0.360058	0.0181403	CFUE	3	0
offtarget2068	chr15	72668348	72668349	Yes	CA	CG	0.397704	0.379611	0.0180929	GM19238	7	0
offtarget548	chrX	135991392	135991415	Yes	ACGCTAGGCCCTGCACAGGTTGGG	ACGCTGGGCCCTGCACAGGTTGGG	0.489858	0.471899	0.0179591	hematopoietic_multipotent_progenitor_cell	2	0
offtarget329	chr16	85674610	85674632	Yes	GTGGGGAGCCCTGGGCAGGGTGG	GTGGGGGGCCCTGGGCAGGGTGG	0.215505	0.197672	0.0178324	T-helper_1_cell	5	0
offtarget2621	chr11	64781845	64781867	Yes	TGGTGACGCCAGGGGCAGTTGGG	TGGTGGCGCCAGGGGCAGTTGGG	0.71215	0.694357	0.017793	T-helper_2_cell	5	0
offtarget652	chr8	48572989	48572990	Yes	GA	GG	0.358006	0.340221	0.0177851	K562	6	0
offtarget887	chr7	158498105	158498128	Yes	CAGGTGAGGCCCCCGGCAGGTCAG	CAGGTGGGGCCCCCGGCAGGTCAG	0.896566	0.878943	0.0176231	Karpas-422	7	0
offtarget548	chrX	135991392	135991415	Yes	ACGCTAGGCCCTGCACAGGTTGGG	ACGCTGGGCCCTGCACAGGTTGGG	0.850794	0.833177	0.017617	CFUE	3	0
offtarget1481	chr2	18741393	18741394	Yes	GA	GG	0.285885	0.268365	0.0175202	CLP	5	0
offtarget1704	chr17	7737081	7737082	Yes	AT	GT	0.482939	0.465548	0.0173902	MM.1S	7	0
offtarget548	chrX	135991392	135991415	Yes	ACGCTAGGCCCTGCACAGGTTGGG	ACGCTGGGCCCTGCACAGGTTGGG	0.780879	0.76355	0.0173294	NK	5	0
offtarget1725	chr17	72839682	72839705	Yes	CTGTAGATGCCCTGGGCAGTAGGG	CTGTGGGTGCCCTGGGCAGTAGGG	0.682849	0.665551	0.0172978	T-helper_2_cell	5	0
offtarget1481	chr2	18741393	18741394	Yes	GA	GG	0.890872	0.8736	0.0172725	T-helper_2_cell	5	0
offtarget622	chr9	100265196	100265197	Yes	GA	GG	0.305192	0.288025	0.0171666	T-cell	5	0
offtarget2649	chr1	155164538	155164561	Yes	TGGGGCAGGCGCTGGGCGGGGTGG	TGGGGCGGGCGCTGGGCGGGGTGG	0.685799	0.668691	0.0171081	CLP	5	0
offtarget548	chrX	135991392	135991415	Yes	ACGCTAGGCCCTGCACAGGTTGGG	ACGCTGGGCCCTGCACAGGTTGGG	0.402068	0.385149	0.0169195	GM12878	7	0
offtarget1481	chr2	18741393	18741394	Yes	GA	GG	0.950039	0.933166	0.0168728	GM12865	7	0
offtarget1616	chr1	9202510	9202533	Yes	CACAGGAAGCCCTGGGCAGGTTAG	CACGGGGAGCCCTGGGCAGGTTAG	0.962754	0.945931	0.0168231	T-helper_17_cell	5	0
offtarget251	chr5	139047609	139047632	Yes	CTGGGAGGCCTCGGGCAGGTGGGA	CTGGGGGGCCTCGGGCAGGTGGGA	0.218381	0.201625	0.0167556	hematopoietic_multipotent_progenitor_cell	2	0
offtarget684	chr8	22436270	22436293	Yes	TCCCCAGGTCCTGGGCAGGGTGGG	TCCCCGGGTCCTGGGCAGGGTGGG	0.317779	0.301025	0.0167541	HL-60	6	0
offtarget168	chr12	123458716	123458739	Yes	CCAGGAGGCCCAGGGCAGGTCGGC	CCAGGGGGCCCAGGGCAGGTCGGC	0.452472	0.435724	0.0167477	hematopoietic_multipotent_progenitor_cell	2	0
offtarget183	chr11	117929135	117929157	Yes	GGGCGCAGGCCTGGGCAGGTGGG	GGGCGCGGGCCTGGGCAGGTGGG	0.317578	0.30092	0.0166576	T-helper_17_cell	5	0
offtarget1725	chr17	72839682	72839705	Yes	CTGTAGATGCCCTGGGCAGTAGGG	CTGTGGGTGCCCTGGGCAGTAGGG	0.656721	0.640088	0.0166328	Karpas-422	7	0
offtarget324	chr17	16118539	16118562	Yes	TGTCGCAGGCCTGGGCAGGTCGGG	TGTCGCGGGCCTGGGCAGGTCGGG	0.718491	0.701896	0.0165952	K562	6	0
offtarget1481	chr2	18741393	18741394	Yes	GA	GG	0.958098	0.941675	0.0164229	K562	6	0
offtarget1375	chr2	43151764	43151786	Yes	TGGTGAGGCTGTGGGAACGTTGG	TGGTGGGGCTGTGGGAACGTTGG	0.210083	0.193698	0.0163845	T-helper_2_cell	5	0
offtarget548	chrX	135991392	135991415	Yes	ACGCTAGGCCCTGCACAGGTTGGG	ACGCTGGGCCCTGCACAGGTTGGG	0.726906	0.710532	0.0163745	CMP	2	0
offtarget1704	chr17	7737081	7737082	Yes	AT	GT	0.880107	0.86383	0.0162765	T-helper_17_cell	5	0
offtarget2784	chr10	1369800	1369822	Yes	TGGGGAGGCGCTGGGCAGTGAGG	TGGGGGGGCGCTGGGCAGTGAGG	0.240316	0.224176	0.0161393	NAMALWA	7	0
offtarget684	chr8	22436270	22436293	Yes	TCCCCAGGTCCTGGGCAGGGTGGG	TCCCCGGGTCCTGGGCAGGGTGGG	0.369834	0.353778	0.0160555	Karpas-422	7	0
offtarget258	chr3	9944905	9944927	Yes	TGCTGAGGGCCTGGACAGGGTGG	TGCTGGGGGCCTGGACAGGGTGG	0.213457	0.197428	0.0160293	GM12892	7	0
offtarget2418	chr1	243646885	243646907	Yes	TGGTGAGGGGCTGGGCTGGCGGG	TGGTGGGGGGCTGGGCTGGCGGG	0.258806	0.242869	0.0159364	HSC	1	0
offtarget1566	chr20	19187006	19187029	Yes	GATTTGAGGCCCTGGGCAAGAGGG	GATTTGGGGCCCTGGGCAAGAGGG	0.287584	0.271667	0.0159162	K562	6	0
offtarget1704	chr17	7737081	7737082	Yes	AT	GT	0.366746	0.351017	0.0157288	MPP	5	0
offtarget2216	chr14	24617097	24617098	Yes	GA	GG	0.527448	0.511741	0.0157069	K562	6	0
offtarget2649	chr1	155164538	155164561	Yes	TGGGGCAGGCGCTGGGCGGGGTGG	TGGGGCGGGCGCTGGGCGGGGTGG	0.766625	0.750923	0.0157014	MEP	3	0
offtarget1504	chr21	35320280	35320302	Yes	TGGTGAGGGCCGGGGCTGGAAGG	TGGTGGGGGCCGGGGCTGGAAGG	0.425088	0.409402	0.0156866	GM12878	7	0
offtarget622	chr9	100265196	100265197	Yes	GA	GG	0.288469	0.272792	0.0156776	GM12891	7	0
offtarget345	chr16	1992536	1992537	Yes	AT	GT	0.633041	0.617383	0.0156579	Karpas-422	7	0
offtarget548	chrX	135991392	135991415	Yes	ACGCTAGGCCCTGCACAGGTTGGG	ACGCTGGGCCCTGCACAGGTTGGG	0.908193	0.892589	0.0156041	MM.1S	7	0
offtarget622	chr9	100265196	100265197	Yes	GA	GG	0.333107	0.31755	0.0155563	T-helper_17_cell	5	0
offtarget2418	chr1	243646885	243646907	Yes	TGGTGAGGGGCTGGGCTGGCGGG	TGGTGGGGGGCTGGGCTGGCGGG	0.205255	0.189807	0.0154483	BasoE	3	0
offtarget2621	chr11	64781845	64781867	Yes	TGGTGACGCCAGGGGCAGTTGGG	TGGTGGCGCCAGGGGCAGTTGGG	0.67018	0.654757	0.0154228	K562	6	0
offtarget548	chrX	135991392	135991415	Yes	ACGCTAGGCCCTGCACAGGTTGGG	ACGCTGGGCCCTGCACAGGTTGGG	0.781167	0.765772	0.0153942	MPP	5	0
offtarget168	chr12	123458716	123458739	Yes	CCAGGAGGCCCAGGGCAGGTCGGC	CCAGGGGGCCCAGGGCAGGTCGGC	0.348795	0.333448	0.0153473	T-helper_17_cell	5	0
offtarget1504	chr21	35320280	35320302	Yes	TGGTGAGGGCCGGGGCTGGAAGG	TGGTGGGGGCCGGGGCTGGAAGG	0.427109	0.411777	0.0153328	GM19238	7	0
offtarget1704	chr17	7737081	7737082	Yes	AT	GT	0.658176	0.642917	0.0152595	K562	6	0
offtarget622	chr9	100265196	100265197	Yes	GA	GG	0.32118	0.305925	0.0152552	K562	6	0
offtarget548	chrX	135991392	135991415	Yes	ACGCTAGGCCCTGCACAGGTTGGG	ACGCTGGGCCCTGCACAGGTTGGG	0.887771	0.87262	0.0151515	OrthoE	3	0
offtarget2068	chr15	72668348	72668349	Yes	CA	CG	0.79739	0.782483	0.0149074	Karpas-422	7	0
offtarget168	chr12	123458716	123458739	Yes	CCAGGAGGCCCAGGGCAGGTCGGC	CCAGGGGGCCCAGGGCAGGTCGGC	0.265559	0.250658	0.014901	GM19240	7	0
offtarget2068	chr15	72668348	72668349	Yes	CA	CG	0.844277	0.829417	0.0148604	T-helper_2_cell	5	0
offtarget1725	chr17	72839682	72839705	Yes	CTGTAGATGCCCTGGGCAGTAGGG	CTGTGGGTGCCCTGGGCAGTAGGG	0.291476	0.276677	0.0147986	K562	6	0
offtarget2418	chr1	243646885	243646907	Yes	TGGTGAGGGGCTGGGCTGGCGGG	TGGTGGGGGGCTGGGCTGGCGGG	0.205667	0.191027	0.0146405	MEP	3	0
offtarget548	chrX	135991392	135991415	Yes	ACGCTAGGCCCTGCACAGGTTGGG	ACGCTGGGCCCTGCACAGGTTGGG	0.886524	0.871913	0.0146105	ProE1	3	0
offtarget1448	chr22	30821010	30821032	Yes	CGGTGAGCCCCTGGGAGGTAGGT	CGGTGGGCCCCTGGGAGGTAGGT	0.258581	0.244	0.014581	HL-60	6	0
offtarget548	chrX	135991392	135991415	Yes	ACGCTAGGCCCTGCACAGGTTGGG	ACGCTGGGCCCTGCACAGGTTGGG	0.893548	0.879248	0.0142993	Don001_ATAC_d10_rep1	3	0
offtarget1544	chr20	60934367	60934390	Yes	TTGTAAGGAGCTGGGCAGGGTGAG	TTGTGGGGAGCTGGGCAGGGTGAG	0.330037	0.315757	0.0142802	T-helper_17_cell	5	0
offtarget1616	chr1	9202510	9202533	Yes	CACAGGAAGCCCTGGGCAGGTTAG	CACGGGGAGCCCTGGGCAGGTTAG	0.227047	0.212911	0.0141357	Don001_ATAC_d11_rep1	3	0
offtarget344	chr16	1992537	1992559	Yes	TTTGGAGTCCCTGGGCAGGTGGG	TTTGGGGTCCCTGGGCAGGTGGG	0.342471	0.328349	0.0141219	T-helper_17_cell	5	0
offtarget168	chr12	123458716	123458739	Yes	CCAGGAGGCCCAGGGCAGGTCGGC	CCAGGGGGCCCAGGGCAGGTCGGC	0.232975	0.218882	0.0140934	GM12891	7	0
offtarget1704	chr17	7737081	7737082	Yes	AT	GT	0.304643	0.290551	0.0140916	CMP	2	0
offtarget752	chr8	11324605	11324628	Yes	GGGTGAGGCCCTGGGCGTGGGGTC	GGGTGGGGCCCTGGGCGTGGGGTC	0.725379	0.711361	0.0140184	K562	6	0
offtarget1725	chr17	72839682	72839705	Yes	CTGTAGATGCCCTGGGCAGTAGGG	CTGTGGGTGCCCTGGGCAGTAGGG	0.232272	0.218283	0.0139891	GM12891	7	0
offtarget2511	chr12	109034999	109035000	Yes	AT	GT	0.242036	0.228178	0.0138573	K562	6	0
offtarget548	chrX	135991392	135991415	Yes	ACGCTAGGCCCTGCACAGGTTGGG	ACGCTGGGCCCTGCACAGGTTGGG	0.844344	0.830555	0.0137895	CD8	5	0
offtarget548	chrX	135991392	135991415	Yes	ACGCTAGGCCCTGCACAGGTTGGG	ACGCTGGGCCCTGCACAGGTTGGG	0.547983	0.534246	0.0137366	CD1c-positive_myeloid_dendritic_cell	4	0
offtarget2309	chr13	45794303	45794304	Yes	GA	GG	0.227417	0.21371	0.0137076	K562	6	0
offtarget548	chrX	135991392	135991415	Yes	ACGCTAGGCCCTGCACAGGTTGGG	ACGCTGGGCCCTGCACAGGTTGGG	0.858412	0.844764	0.0136483	CD4	5	0
offtarget1704	chr17	7737081	7737082	Yes	AT	GT	0.285248	0.271641	0.0136073	MEP	3	0
offtarget1616	chr1	9202510	9202533	Yes	CACAGGAAGCCCTGGGCAGGTTAG	CACGGGGAGCCCTGGGCAGGTTAG	0.260711	0.247126	0.0135849	Don001_ATAC_d7_rep1	3	0
offtarget2649	chr1	155164538	155164561	Yes	TGGGGCAGGCGCTGGGCGGGGTGG	TGGGGCGGGCGCTGGGCGGGGTGG	0.661099	0.647553	0.0135466	GMP	4	0
offtarget2649	chr1	155164538	155164561	Yes	TGGGGCAGGCGCTGGGCGGGGTGG	TGGGGCGGGCGCTGGGCGGGGTGG	0.80842	0.795034	0.0133865	CMP	2	0
offtarget2649	chr1	155164538	155164561	Yes	TGGGGCAGGCGCTGGGCGGGGTGG	TGGGGCGGGCGCTGGGCGGGGTGG	0.272411	0.259098	0.0133123	GM10248	7	0
offtarget2216	chr14	24617097	24617098	Yes	GA	GG	0.862248	0.848956	0.0132919	T-helper_2_cell	5	0
offtarget1448	chr22	30821010	30821032	Yes	CGGTGAGCCCCTGGGAGGTAGGT	CGGTGGGCCCCTGGGAGGTAGGT	0.351723	0.338567	0.0131565	hematopoietic_multipotent_progenitor_cell	2	0
offtarget344	chr16	1992537	1992559	Yes	TTTGGAGTCCCTGGGCAGGTGGG	TTTGGGGTCCCTGGGCAGGTGGG	0.243341	0.230231	0.0131101	K562	6	0
offtarget1449	chr22	30613905	30613927	Yes	TTGTCAGGCCCAGGGCGGGTGGG	TTGTCGGGCCCAGGGCGGGTGGG	0.218303	0.205251	0.0130522	GM12891	7	0
offtarget887	chr7	158498105	158498128	Yes	CAGGTGAGGCCCCCGGCAGGTCAG	CAGGTGGGGCCCCCGGCAGGTCAG	0.651953	0.638961	0.0129924	GM12891	7	0
offtarget331	chr16	68002931	68002954	Yes	GTGGGAGGCCCTGGGCAGGTGGCT	GTGGGGGGCCCTGGGCAGGTGGCT	0.698186	0.685291	0.0128949	GM12891	7	0
offtarget2649	chr1	155164538	155164561	Yes	TGGGGCAGGCGCTGGGCGGGGTGG	TGGGGCGGGCGCTGGGCGGGGTGG	0.846195	0.833377	0.0128181	NK	5	0
offtarget331	chr16	68002931	68002954	Yes	GTGGGAGGCCCTGGGCAGGTGGCT	GTGGGGGGCCCTGGGCAGGTGGCT	0.763944	0.751143	0.0128013	T-helper_17_cell	5	0
offtarget548	chrX	135991392	135991415	Yes	ACGCTAGGCCCTGCACAGGTTGGG	ACGCTGGGCCCTGCACAGGTTGGG	0.91095	0.898162	0.0127875	BasoE	3	0
offtarget1616	chr1	9202510	9202533	Yes	CACAGGAAGCCCTGGGCAGGTTAG	CACGGGGAGCCCTGGGCAGGTTAG	0.202678	0.18999	0.0126874	CD1c-positive_myeloid_dendritic_cell	4	0
offtarget1054	chr6	100841306	100841329	Yes	GCATTAGGCCCTGGGCAGGTTCAT	GCATTGGGCCCTGGGCAGGTTCAT	0.265522	0.252979	0.012543	K562	6	0
offtarget548	chrX	135991392	135991415	Yes	ACGCTAGGCCCTGCACAGGTTGGG	ACGCTGGGCCCTGCACAGGTTGGG	0.777775	0.765479	0.0122965	GM12892	7	0
offtarget1481	chr2	18741393	18741394	Yes	GA	GG	0.9601	0.947811	0.012288	K562	6	0
offtarget1704	chr17	7737081	7737082	Yes	AT	GT	0.283124	0.270853	0.0122706	HSC	1	0
offtarget2389	chr12	56696134	56696156	Yes	CTGATGGGACCTGGGGAGGTTGG	CTGGTGGGACCTGGGGAGGTTGG	0.540818	0.528648	0.0121699	K562	6	0
offtarget583	chr9	139965160	139965183	Yes	GCGCGGAGGCCCTGGGCAGGCGGA	GCGCGGGGGCCCTGGGCAGGCGGA	0.726546	0.71448	0.0120658	PolyE	3	0
offtarget36	chr16	4303749	4303771	Yes	CGGGAAGGCCCTGGGCAGGCAGG	CGGGGGGGCCCTGGGCAGGCAGG	0.984403	0.972339	0.0120637	K562	6	0
offtarget2567	chr1	175857326	175857349	Yes	CTGTGCAGGCACCGGGCAGCTTGG	CTGTGCGGGCACCGGGCAGCTTGG	0.658606	0.646543	0.0120633	K562	6	0
offtarget583	chr9	139965160	139965183	Yes	GCGCGGAGGCCCTGGGCAGGCGGA	GCGCGGGGGCCCTGGGCAGGCGGA	0.732012	0.71996	0.0120518	Don001_ATAC_d13_rep1	3	0
offtarget1448	chr22	30821010	30821032	Yes	CGGTGAGCCCCTGGGAGGTAGGT	CGGTGGGCCCCTGGGAGGTAGGT	0.52572	0.513716	0.0120044	Karpas-422	7	0
offtarget1704	chr17	7737081	7737082	Yes	AT	GT	0.288454	0.276459	0.0119953	CD1c-positive_myeloid_dendritic_cell	4	0
offtarget583	chr9	139965160	139965183	Yes	GCGCGGAGGCCCTGGGCAGGCGGA	GCGCGGGGGCCCTGGGCAGGCGGA	0.660936	0.648983	0.0119531	OrthRet	3	0
offtarget640	chr8	638297	638298	Yes	GA	GG	0.967789	0.955862	0.0119272	GM12865	7	0
offtarget168	chr12	123458716	123458739	Yes	CCAGGAGGCCCAGGGCAGGTCGGC	CCAGGGGGCCCAGGGCAGGTCGGC	0.271871	0.259997	0.0118747	K562	6	0
offtarget2649	chr1	155164538	155164561	Yes	TGGGGCAGGCGCTGGGCGGGGTGG	TGGGGCGGGCGCTGGGCGGGGTGG	0.87197	0.860168	0.0118017	CD8	5	0
offtarget1704	chr17	7737081	7737082	Yes	AT	GT	0.900045	0.888274	0.0117704	K562	6	0
offtarget2224	chr14	23447160	23447161	Yes	GA	GG	0.494148	0.48247	0.011678	K562	6	0
offtarget2211	chr14	35810527	35810550	Yes	TGCCAAGGCCCTGTGCAGGTCAGT	TGCCGGGGCCCTGTGCAGGTCAGT	0.292446	0.280861	0.0115848	hematopoietic_multipotent_progenitor_cell	2	0
offtarget2649	chr1	155164538	155164561	Yes	TGGGGCAGGCGCTGGGCGGGGTGG	TGGGGCGGGCGCTGGGCGGGGTGG	0.548533	0.536979	0.011554	hematopoietic_multipotent_progenitor_cell	2	0
offtarget2231	chr14	21979245	21979267	Yes	GGGTGAGGCACTGGGCTGTTGGG	GGGTGGGGCACTGGGCTGTTGGG	0.730889	0.719352	0.0115367	K562	6	0
offtarget640	chr8	638297	638298	Yes	GA	GG	0.969592	0.95814	0.0114523	K562	6	0
offtarget2621	chr11	64781845	64781867	Yes	TGGTGACGCCAGGGGCAGTTGGG	TGGTGGCGCCAGGGGCAGTTGGG	0.333712	0.32232	0.0113921	hematopoietic_multipotent_progenitor_cell	2	0
offtarget1193	chr3	50329219	50329241	Yes	TGGTTAGGGCCTTGGCAGCTTGG	TGGTTGGGGCCTTGGCAGCTTGG	0.603287	0.591896	0.0113918	K562	6	0
offtarget2068	chr15	72668348	72668349	Yes	CA	CG	0.572913	0.561534	0.0113788	CD1c-positive_myeloid_dendritic_cell	4	0
offtarget2068	chr15	72668348	72668349	Yes	CA	CG	0.548304	0.537025	0.0112789	hematopoietic_multipotent_progenitor_cell	2	0
offtarget1725	chr17	72839682	72839705	Yes	CTGTAGATGCCCTGGGCAGTAGGG	CTGTGGGTGCCCTGGGCAGTAGGG	0.482094	0.470863	0.0112315	HL-60	6	0
offtarget2530	chr1	19565259	19565260	Yes	GA	GG	0.36719	0.35597	0.0112207	Karpas-422	7	0
offtarget1298	chr3	134073044	134073066	Yes	TGGTGAGGCCTTGTGGAGGGAGG	TGGTGGGGCCTTGTGGAGGGAGG	0.272716	0.261582	0.0111337	hematopoietic_multipotent_progenitor_cell	2	0
offtarget451	chrY	19581459	19581481	Yes	TAGGGAGGCACTGGGCAGCTGGG	TAGGGGGGCACTGGGCAGCTGGG	0.234045	0.223	0.0110454	hematopoietic_multipotent_progenitor_cell	2	0
offtarget258	chr3	9944905	9944927	Yes	TGCTGAGGGCCTGGACAGGGTGG	TGCTGGGGGCCTGGACAGGGTGG	0.586305	0.575364	0.0109404	K562	6	0
offtarget2389	chr12	56696134	56696156	Yes	CTGATGGGACCTGGGGAGGTTGG	CTGGTGGGACCTGGGGAGGTTGG	0.577711	0.566809	0.0109022	GM12865	7	0
offtarget2621	chr11	64781845	64781867	Yes	TGGTGACGCCAGGGGCAGTTGGG	TGGTGGCGCCAGGGGCAGTTGGG	0.522465	0.511672	0.0107929	Don001_ATAC_d13_rep1	3	0
offtarget640	chr8	638297	638298	Yes	GA	GG	0.959716	0.948943	0.0107725	K562	6	0
offtarget2567	chr1	175857326	175857349	Yes	CTGTGCAGGCACCGGGCAGCTTGG	CTGTGCGGGCACCGGGCAGCTTGG	0.412312	0.401779	0.0105325	MM.1S	7	0
offtarget1704	chr17	7737081	7737082	Yes	AT	GT	0.893079	0.882563	0.010516	GM12865	7	0
offtarget583	chr9	139965160	139965183	Yes	GCGCGGAGGCCCTGGGCAGGCGGA	GCGCGGGGGCCCTGGGCAGGCGGA	0.696322	0.685933	0.0103891	GM12892	7	0
offtarget185	chr11	114051531	114051554	Yes	ATGGTAAAGCCCAAGACAGGTGGG	ATGGTGGAGCCCAAGACAGGTGGG	0.291409	0.281026	0.0103824	K562	6	0
offtarget261	chr3	16557352	16557374	Yes	GGGAGAGACCCTGGGCAGCTGGG	GGGGGGGACCCTGGGCAGCTGGG	0.211251	0.200951	0.0102998	K562	6	0
offtarget2621	chr11	64781845	64781867	Yes	TGGTGACGCCAGGGGCAGTTGGG	TGGTGGCGCCAGGGGCAGTTGGG	0.743301	0.733056	0.0102456	Don001_ATAC_d10_rep1	3	0
offtarget2786	chr10	1369692	1369714	Yes	TGGGGAGGCGCTGGGCAGTGAGG	TGGGGGGGCGCTGGGCAGTGAGG	0.24481	0.234583	0.0102278	NAMALWA	7	0
offtarget2216	chr14	24617097	24617098	Yes	GA	GG	0.338092	0.327871	0.0102214	K562	6	0
offtarget583	chr9	139965160	139965183	Yes	GCGCGGAGGCCCTGGGCAGGCGGA	GCGCGGGGGCCCTGGGCAGGCGGA	0.237473	0.227287	0.0101855	CD1c-positive_myeloid_dendritic_cell	4	0
offtarget2621	chr11	64781845	64781867	Yes	TGGTGACGCCAGGGGCAGTTGGG	TGGTGGCGCCAGGGGCAGTTGGG	0.406869	0.396702	0.0101663	OrthRet	3	0
offtarget1448	chr22	30821010	30821032	Yes	CGGTGAGCCCCTGGGAGGTAGGT	CGGTGGGCCCCTGGGAGGTAGGT	0.252103	0.24194	0.0101627	GM19240	7	0
offtarget583	chr9	139965160	139965183	Yes	GCGCGGAGGCCCTGGGCAGGCGGA	GCGCGGGGGCCCTGGGCAGGCGGA	0.413582	0.403457	0.0101252	hematopoietic_multipotent_progenitor_cell	2	0
offtarget583	chr9	139965160	139965183	Yes	GCGCGGAGGCCCTGGGCAGGCGGA	GCGCGGGGGCCCTGGGCAGGCGGA	0.782044	0.771923	0.0101203	Don001_ATAC_d11_rep1	3	0
offtarget2216	chr14	24617097	24617098	Yes	GA	GG	0.540732	0.530614	0.0101183	GM12891	7	0
offtarget324	chr17	16118539	16118562	Yes	TGTCGCAGGCCTGGGCAGGTCGGG	TGTCGCGGGCCTGGGCAGGTCGGG	0.733974	0.723951	0.0100234	HL-60	6	0
offtarget1725	chr17	72839682	72839705	Yes	CTGTAGATGCCCTGGGCAGTAGGG	CTGTGGGTGCCCTGGGCAGTAGGG	0.239823	0.229845	0.00997767	hematopoietic_multipotent_progenitor_cell	2	0
offtarget2621	chr11	64781845	64781867	Yes	TGGTGACGCCAGGGGCAGTTGGG	TGGTGGCGCCAGGGGCAGTTGGG	0.469582	0.459716	0.00986636	PolyE	3	0
offtarget2791	chr10	1369476	1369498	Yes	TGGGGAGGCGCTGGGCAGTGAGG	TGGGGGGGCGCTGGGCAGTGAGG	0.217543	0.207686	0.00985739	NAMALWA	7	0
offtarget36	chr16	4303749	4303771	Yes	CGGGAAGGCCCTGGGCAGGCAGG	CGGGGGGGCCCTGGGCAGGCAGG	0.981126	0.971323	0.0098027	K562	6	0
offtarget2510	chr12	109197288	109197311	Yes	GTGGCAGGGCCCTGAGCAAGCTGG	GTGGCGGGGCCCTGAGCAAGCTGG	0.363967	0.354322	0.00964534	K562	6	0
offtarget345	chr16	1992536	1992537	Yes	AT	GT	0.613476	0.603833	0.00964272	T-helper_2_cell	5	0
offtarget2649	chr1	155164538	155164561	Yes	TGGGGCAGGCGCTGGGCGGGGTGG	TGGGGCGGGCGCTGGGCGGGGTGG	0.890238	0.880687	0.00955093	CD4	5	0
offtarget2216	chr14	24617097	24617098	Yes	GA	GG	0.873745	0.864195	0.00954962	Karpas-422	7	0
offtarget2649	chr1	155164538	155164561	Yes	TGGGGCAGGCGCTGGGCGGGGTGG	TGGGGCGGGCGCTGGGCGGGGTGG	0.788578	0.779112	0.00946629	HSC	1	0
offtarget1375	chr2	43151764	43151786	Yes	TGGTGAGGCTGTGGGAACGTTGG	TGGTGGGGCTGTGGGAACGTTGG	0.306251	0.296794	0.00945705	hematopoietic_multipotent_progenitor_cell	2	0
offtarget1290	chr3	135912569	135912592	Yes	AAACTGAGGCCCAGGGCAGTTAGG	AAACTGGGGCCCAGGGCAGTTAGG	0.243664	0.234228	0.0094361	hematopoietic_multipotent_progenitor_cell	2	0
offtarget2649	chr1	155164538	155164561	Yes	TGGGGCAGGCGCTGGGCGGGGTGG	TGGGGCGGGCGCTGGGCGGGGTGG	0.854194	0.844881	0.00931209	MPP	5	0
offtarget1193	chr3	50329219	50329241	Yes	TGGTTAGGGCCTTGGCAGCTTGG	TGGTTGGGGCCTTGGCAGCTTGG	0.543573	0.534341	0.00923181	GM12891	7	0
offtarget583	chr9	139965160	139965183	Yes	GCGCGGAGGCCCTGGGCAGGCGGA	GCGCGGGGGCCCTGGGCAGGCGGA	0.821329	0.81234	0.00898874	OrthoE	3	0
offtarget684	chr8	22436270	22436293	Yes	TCCCCAGGTCCTGGGCAGGGTGGG	TCCCCGGGTCCTGGGCAGGGTGGG	0.320879	0.311919	0.00895995	T-cell	5	0
offtarget583	chr9	139965160	139965183	Yes	GCGCGGAGGCCCTGGGCAGGCGGA	GCGCGGGGGCCCTGGGCAGGCGGA	0.833483	0.824552	0.00893098	ProE1	3	0
offtarget2621	chr11	64781845	64781867	Yes	TGGTGACGCCAGGGGCAGTTGGG	TGGTGGCGCCAGGGGCAGTTGGG	0.682825	0.673962	0.00886244	OrthoE	3	0
offtarget998	chr6	42738807	42738808	Yes	GA	GG	0.779938	0.771105	0.00883287	K562	6	0
offtarget2621	chr11	64781845	64781867	Yes	TGGTGACGCCAGGGGCAGTTGGG	TGGTGGCGCCAGGGGCAGTTGGG	0.610201	0.601522	0.00867927	Don001_ATAC_d11_rep1	3	0
offtarget1193	chr3	50329219	50329241	Yes	TGGTTAGGGCCTTGGCAGCTTGG	TGGTTGGGGCCTTGGCAGCTTGG	0.666588	0.657914	0.00867403	HL-60	6	0
offtarget199	chr9	33221300	33221322	Yes	CGGTGAGACTGTGGGCAGGTTGG	CGGTGGGACTGTGGGCAGGTTGG	0.234702	0.226046	0.00865597	T-helper_17_cell	5	0
offtarget2621	chr11	64781845	64781867	Yes	TGGTGACGCCAGGGGCAGTTGGG	TGGTGGCGCCAGGGGCAGTTGGG	0.222577	0.213944	0.00863299	GM12878	7	0
offtarget548	chrX	135991392	135991415	Yes	ACGCTAGGCCCTGCACAGGTTGGG	ACGCTGGGCCCTGCACAGGTTGGG	0.958996	0.950385	0.00861061	K562	6	0
offtarget583	chr9	139965160	139965183	Yes	GCGCGGAGGCCCTGGGCAGGCGGA	GCGCGGGGGCCCTGGGCAGGCGGA	0.62184	0.613427	0.0084123	MEP	3	0
offtarget324	chr17	16118539	16118562	Yes	TGTCGCAGGCCTGGGCAGGTCGGG	TGTCGCGGGCCTGGGCAGGTCGGG	0.232759	0.224462	0.00829744	K562	6	0
offtarget258	chr3	9944905	9944927	Yes	TGCTGAGGGCCTGGACAGGGTGG	TGCTGGGGGCCTGGACAGGGTGG	0.372186	0.363969	0.0082168	hematopoietic_multipotent_progenitor_cell	2	0
offtarget583	chr9	139965160	139965183	Yes	GCGCGGAGGCCCTGGGCAGGCGGA	GCGCGGGGGCCCTGGGCAGGCGGA	0.807533	0.79934	0.00819314	Don001_ATAC_d7_rep1	3	0
offtarget1066	chr5	68387327	68387350	Yes	CGGTAAGGGTCTGGGCAGTATGGC	CGGTGGGGGTCTGGGCAGTATGGC	0.212434	0.204258	0.00817665	CMP	2	0
offtarget2216	chr14	24617097	24617098	Yes	GA	GG	0.815274	0.807191	0.00808299	T-helper_17_cell	5	0
offtarget2621	chr11	64781845	64781867	Yes	TGGTGACGCCAGGGGCAGTTGGG	TGGTGGCGCCAGGGGCAGTTGGG	0.384519	0.376451	0.00806728	CD1c-positive_myeloid_dendritic_cell	4	0
offtarget583	chr9	139965160	139965183	Yes	GCGCGGAGGCCCTGGGCAGGCGGA	GCGCGGGGGCCCTGGGCAGGCGGA	0.830325	0.822275	0.00805032	CFUE	3	0
offtarget185	chr11	114051531	114051554	Yes	ATGGTAAAGCCCAAGACAGGTGGG	ATGGTGGAGCCCAAGACAGGTGGG	0.44903	0.440993	0.00803652	T-helper_17_cell	5	0
offtarget1481	chr2	18741393	18741394	Yes	GA	GG	0.909476	0.901533	0.00794351	Karpas-422	7	0
offtarget1566	chr20	19187006	19187029	Yes	GATTTGAGGCCCTGGGCAAGAGGG	GATTTGGGGCCCTGGGCAAGAGGG	0.646897	0.639	0.00789726	T-helper_17_cell	5	0
offtarget2530	chr1	19565259	19565260	Yes	GA	GG	0.239322	0.231465	0.00785765	hematopoietic_multipotent_progenitor_cell	2	0
offtarget583	chr9	139965160	139965183	Yes	GCGCGGAGGCCCTGGGCAGGCGGA	GCGCGGGGGCCCTGGGCAGGCGGA	0.724035	0.716217	0.0078178	CD8	5	0
offtarget583	chr9	139965160	139965183	Yes	GCGCGGAGGCCCTGGGCAGGCGGA	GCGCGGGGGCCCTGGGCAGGCGGA	0.682638	0.674971	0.00766677	NK	5	0
offtarget2649	chr1	155164538	155164561	Yes	TGGGGCAGGCGCTGGGCGGGGTGG	TGGGGCGGGCGCTGGGCGGGGTGG	0.883822	0.876218	0.00760466	Don001_ATAC_d13_rep1	3	0
offtarget2649	chr1	155164538	155164561	Yes	TGGGGCAGGCGCTGGGCGGGGTGG	TGGGGCGGGCGCTGGGCGGGGTGG	0.926566	0.91901	0.00755632	ProE1	3	0
offtarget94	chr3	123413610	123413633	Yes	GGTCCAGGCTCTGGGCAGGTTGGA	GGTCCGGGCTCTGGGCAGGTTGGA	0.245783	0.238235	0.00754786	K562	6	0
offtarget1193	chr3	50329219	50329241	Yes	TGGTTAGGGCCTTGGCAGCTTGG	TGGTTGGGGCCTTGGCAGCTTGG	0.606268	0.598736	0.00753182	T-helper_17_cell	5	0
offtarget583	chr9	139965160	139965183	Yes	GCGCGGAGGCCCTGGGCAGGCGGA	GCGCGGGGGCCCTGGGCAGGCGGA	0.479116	0.471618	0.00749815	CLP	5	0
offtarget2068	chr15	72668348	72668349	Yes	CA	CG	0.441398	0.433964	0.00743371	GM12878	7	0
offtarget324	chr17	16118539	16118562	Yes	TGTCGCAGGCCTGGGCAGGTCGGG	TGTCGCGGGCCTGGGCAGGTCGGG	0.210689	0.203279	0.0074099	ProE1	3	0
offtarget583	chr9	139965160	139965183	Yes	GCGCGGAGGCCCTGGGCAGGCGGA	GCGCGGGGGCCCTGGGCAGGCGGA	0.494447	0.487064	0.00738344	GMP	4	0
offtarget583	chr9	139965160	139965183	Yes	GCGCGGAGGCCCTGGGCAGGCGGA	GCGCGGGGGCCCTGGGCAGGCGGA	0.754004	0.746636	0.0073685	CD4	5	0
offtarget345	chr16	1992536	1992537	Yes	AT	GT	0.308261	0.300897	0.00736335	T-helper_17_cell	5	0
offtarget2567	chr1	175857326	175857349	Yes	CTGTGCAGGCACCGGGCAGCTTGG	CTGTGCGGGCACCGGGCAGCTTGG	0.761037	0.753729	0.00730813	K562	6	0
offtarget583	chr9	139965160	139965183	Yes	GCGCGGAGGCCCTGGGCAGGCGGA	GCGCGGGGGCCCTGGGCAGGCGGA	0.672015	0.664885	0.00712991	CMP	2	0
offtarget2649	chr1	155164538	155164561	Yes	TGGGGCAGGCGCTGGGCGGGGTGG	TGGGGCGGGCGCTGGGCGGGGTGG	0.869849	0.862727	0.00712156	PolyE	3	0
offtarget324	chr17	16118539	16118562	Yes	TGTCGCAGGCCTGGGCAGGTCGGG	TGTCGCGGGCCTGGGCAGGTCGGG	0.427122	0.420001	0.00712088	GM12892	7	0
offtarget998	chr6	42738807	42738808	Yes	GA	GG	0.272773	0.265678	0.00709546	GM19238	7	0
offtarget2560	chr11	76849462	76849484	Yes	CGGTGAGGCCCGGGCCAGGAGGG	CGGTGGGGCCCGGGCCAGGAGGG	0.281964	0.274889	0.0070757	K562	6	0
offtarget345	chr16	1992536	1992537	Yes	AT	GT	0.249541	0.24247	0.00707075	T-cell	5	0
offtarget583	chr9	139965160	139965183	Yes	GCGCGGAGGCCCTGGGCAGGCGGA	GCGCGGGGGCCCTGGGCAGGCGGA	0.871561	0.864686	0.00687438	BasoE	3	0
offtarget1566	chr20	19187006	19187029	Yes	GATTTGAGGCCCTGGGCAAGAGGG	GATTTGGGGCCCTGGGCAAGAGGG	0.279932	0.273071	0.00686097	hematopoietic_multipotent_progenitor_cell	2	0
offtarget2649	chr1	155164538	155164561	Yes	TGGGGCAGGCGCTGGGCGGGGTGG	TGGGGCGGGCGCTGGGCGGGGTGG	0.92909	0.922229	0.00686097	OrthoE	3	0
offtarget1616	chr1	9202510	9202533	Yes	CACAGGAAGCCCTGGGCAGGTTAG	CACGGGGAGCCCTGGGCAGGTTAG	0.201179	0.194322	0.00685707	GM12878	7	0
offtarget583	chr9	139965160	139965183	Yes	GCGCGGAGGCCCTGGGCAGGCGGA	GCGCGGGGGCCCTGGGCAGGCGGA	0.855577	0.848767	0.00681084	Don001_ATAC_d10_rep1	3	0
offtarget2649	chr1	155164538	155164561	Yes	TGGGGCAGGCGCTGGGCGGGGTGG	TGGGGCGGGCGCTGGGCGGGGTGG	0.814677	0.807898	0.00677902	OrthRet	3	0
offtarget998	chr6	42738807	42738808	Yes	GA	GG	0.516385	0.509639	0.00674582	MM.1S	7	0
offtarget324	chr17	16118539	16118562	Yes	TGTCGCAGGCCTGGGCAGGTCGGG	TGTCGCGGGCCTGGGCAGGTCGGG	0.325965	0.319333	0.00663206	CD8	5	0
offtarget324	chr17	16118539	16118562	Yes	TGTCGCAGGCCTGGGCAGGTCGGG	TGTCGCGGGCCTGGGCAGGTCGGG	0.312896	0.306358	0.00653821	CD4	5	0
offtarget1193	chr3	50329219	50329241	Yes	TGGTTAGGGCCTTGGCAGCTTGG	TGGTTGGGGCCTTGGCAGCTTGG	0.905438	0.898923	0.00651419	T-helper_2_cell	5	0
offtarget2510	chr12	109197288	109197311	Yes	GTGGCAGGGCCCTGAGCAAGCTGG	GTGGCGGGGCCCTGAGCAAGCTGG	0.853711	0.84722	0.00649095	T-helper_17_cell	5	0
offtarget396	chr12	125251741	125251763	Yes	CTGGCAGGCCCTGGGCAGGTCTG	CTGGCGGGCCCTGGGCAGGTCTG	0.737653	0.731212	0.00644159	MM.1S	7	0
offtarget583	chr9	139965160	139965183	Yes	GCGCGGAGGCCCTGGGCAGGCGGA	GCGCGGGGGCCCTGGGCAGGCGGA	0.875345	0.86892	0.00642526	MM.1S	7	0
offtarget2649	chr1	155164538	155164561	Yes	TGGGGCAGGCGCTGGGCGGGGTGG	TGGGGCGGGCGCTGGGCGGGGTGG	0.912443	0.906089	0.00635391	Don001_ATAC_d11_rep1	3	0
offtarget1522	chr2	11623507	11623529	Yes	ATGGTGAGCCCTCGGTAGGTGGG	ATGGTGGGCCCTCGGTAGGTGGG	0.692603	0.686284	0.00631899	GM12891	7	0
offtarget94	chr3	123413610	123413633	Yes	GGTCCAGGCTCTGGGCAGGTTGGA	GGTCCGGGCTCTGGGCAGGTTGGA	0.225124	0.218831	0.0062924	K562	6	0
offtarget2216	chr14	24617097	24617098	Yes	GA	GG	0.805608	0.799349	0.00625867	T-cell	5	0
offtarget331	chr16	68002931	68002954	Yes	GTGGGAGGCCCTGGGCAGGTGGCT	GTGGGGGGCCCTGGGCAGGTGGCT	0.563829	0.557577	0.00625193	HL-60	6	0
offtarget2649	chr1	155164538	155164561	Yes	TGGGGCAGGCGCTGGGCGGGGTGG	TGGGGCGGGCGCTGGGCGGGGTGG	0.91904	0.912796	0.00624454	CFUE	3	0
offtarget324	chr17	16118539	16118562	Yes	TGTCGCAGGCCTGGGCAGGTCGGG	TGTCGCGGGCCTGGGCAGGTCGGG	0.289833	0.283811	0.00602224	BasoE	3	0
offtarget2231	chr14	21979245	21979267	Yes	GGGTGAGGCACTGGGCTGTTGGG	GGGTGGGGCACTGGGCTGTTGGG	0.895959	0.889977	0.00598192	GM12891	7	0
offtarget345	chr16	1992536	1992537	Yes	AT	GT	0.236587	0.230616	0.00597149	GM12891	7	0
offtarget2621	chr11	64781845	64781867	Yes	TGGTGACGCCAGGGGCAGTTGGG	TGGTGGCGCCAGGGGCAGTTGGG	0.899355	0.893394	0.00596082	GM12865	7	0
offtarget583	chr9	139965160	139965183	Yes	GCGCGGAGGCCCTGGGCAGGCGGA	GCGCGGGGGCCCTGGGCAGGCGGA	0.662401	0.65645	0.00595158	HSC	1	0
offtarget2619	chr11	65337980	65338002	Yes	TGGTGAGGACCTGGGCGGCAGGG	TGGTGGGGACCTGGGCGGCAGGG	0.373781	0.367842	0.00593954	GM19238	7	0
offtarget583	chr9	139965160	139965183	Yes	GCGCGGAGGCCCTGGGCAGGCGGA	GCGCGGGGGCCCTGGGCAGGCGGA	0.920029	0.914118	0.00591081	K562	6	0
offtarget1270	chr3	149252850	149252851	Yes	GA	GG	0.335568	0.329665	0.00590315	GM12891	7	0
offtarget344	chr16	1992537	1992559	Yes	TTTGGAGTCCCTGGGCAGGTGGG	TTTGGGGTCCCTGGGCAGGTGGG	0.282636	0.27674	0.00589597	T-cell	5	0
offtarget548	chrX	135991392	135991415	Yes	ACGCTAGGCCCTGCACAGGTTGGG	ACGCTGGGCCCTGCACAGGTTGGG	0.974369	0.968477	0.00589198	K562	6	0
offtarget887	chr7	158498105	158498128	Yes	CAGGTGAGGCCCCCGGCAGGTCAG	CAGGTGGGGCCCCCGGCAGGTCAG	0.878497	0.872676	0.00582141	T-helper_2_cell	5	0
offtarget324	chr17	16118539	16118562	Yes	TGTCGCAGGCCTGGGCAGGTCGGG	TGTCGCGGGCCTGGGCAGGTCGGG	0.24147	0.235729	0.00574106	OrthoE	3	0
offtarget548	chrX	135991392	135991415	Yes	ACGCTAGGCCCTGCACAGGTTGGG	ACGCTGGGCCCTGCACAGGTTGGG	0.862538	0.85692	0.00561726	GM12891	7	0
offtarget583	chr9	139965160	139965183	Yes	GCGCGGAGGCCCTGGGCAGGCGGA	GCGCGGGGGCCCTGGGCAGGCGGA	0.740359	0.73488	0.00547886	MPP	5	0
offtarget345	chr16	1992536	1992537	Yes	AT	GT	0.470607	0.465165	0.0054419	HL-60	6	0
offtarget684	chr8	22436270	22436293	Yes	TCCCCAGGTCCTGGGCAGGGTGGG	TCCCCGGGTCCTGGGCAGGGTGGG	0.391009	0.38565	0.0053592	T-helper_17_cell	5	0
offtarget2621	chr11	64781845	64781867	Yes	TGGTGACGCCAGGGGCAGTTGGG	TGGTGGCGCCAGGGGCAGTTGGG	0.747418	0.742101	0.0053162	BasoE	3	0
offtarget1375	chr2	43151764	43151786	Yes	TGGTGAGGCTGTGGGAACGTTGG	TGGTGGGGCTGTGGGAACGTTGG	0.396151	0.390851	0.00529912	K562	6	0
offtarget1193	chr3	50329219	50329241	Yes	TGGTTAGGGCCTTGGCAGCTTGG	TGGTTGGGGCCTTGGCAGCTTGG	0.935552	0.930264	0.00528848	Karpas-422	7	0
offtarget36	chr16	4303749	4303771	Yes	CGGGAAGGCCCTGGGCAGGCAGG	CGGGGGGGCCCTGGGCAGGCAGG	0.727945	0.722658	0.00528669	T-helper_2_cell	5	0
offtarget324	chr17	16118539	16118562	Yes	TGTCGCAGGCCTGGGCAGGTCGGG	TGTCGCGGGCCTGGGCAGGTCGGG	0.918298	0.913023	0.0052743	T-helper_2_cell	5	0
offtarget2263	chr14	104096126	104096127	Yes	GA	GG	0.859956	0.85472	0.00523555	T-cell	5	0
offtarget1375	chr2	43151764	43151786	Yes	TGGTGAGGCTGTGGGAACGTTGG	TGGTGGGGCTGTGGGAACGTTGG	0.503237	0.498109	0.00512898	GM12891	7	0
offtarget1942	chr16	49868305	49868306	Yes	CA	CG	0.24954	0.244545	0.00499472	GM12865	7	0
offtarget1942	chr16	49868305	49868306	Yes	CA	CG	0.254635	0.249725	0.00490987	K562	6	0
offtarget324	chr17	16118539	16118562	Yes	TGTCGCAGGCCTGGGCAGGTCGGG	TGTCGCGGGCCTGGGCAGGTCGGG	0.226688	0.221789	0.00489971	MPP	5	0
offtarget2231	chr14	21979245	21979267	Yes	GGGTGAGGCACTGGGCTGTTGGG	GGGTGGGGCACTGGGCTGTTGGG	0.789324	0.784427	0.00489706	HL-60	6	0
offtarget640	chr8	638297	638298	Yes	GA	GG	0.976407	0.971514	0.00489306	T-helper_17_cell	5	0
offtarget2649	chr1	155164538	155164561	Yes	TGGGGCAGGCGCTGGGCGGGGTGG	TGGGGCGGGCGCTGGGCGGGGTGG	0.919678	0.914814	0.00486481	Don001_ATAC_d7_rep1	3	0
offtarget684	chr8	22436270	22436293	Yes	TCCCCAGGTCCTGGGCAGGGTGGG	TCCCCGGGTCCTGGGCAGGGTGGG	0.241983	0.237133	0.0048503	K562	6	0
offtarget2389	chr12	56696134	56696156	Yes	CTGATGGGACCTGGGGAGGTTGG	CTGGTGGGACCTGGGGAGGTTGG	0.533602	0.528787	0.00481462	K562	6	0
offtarget2560	chr11	76849462	76849484	Yes	CGGTGAGGCCCGGGCCAGGAGGG	CGGTGGGGCCCGGGCCAGGAGGG	0.207598	0.202893	0.00470543	GM12891	7	0
offtarget2621	chr11	64781845	64781867	Yes	TGGTGACGCCAGGGGCAGTTGGG	TGGTGGCGCCAGGGGCAGTTGGG	0.920544	0.91585	0.00469393	K562	6	0
offtarget640	chr8	638297	638298	Yes	GA	GG	0.986103	0.981446	0.00465697	K562	6	0
offtarget2649	chr1	155164538	155164561	Yes	TGGGGCAGGCGCTGGGCGGGGTGG	TGGGGCGGGCGCTGGGCGGGGTGG	0.951123	0.946595	0.00452763	BasoE	3	0
offtarget2560	chr11	76849462	76849484	Yes	CGGTGAGGCCCGGGCCAGGAGGG	CGGTGGGGCCCGGGCCAGGAGGG	0.482615	0.478162	0.00445279	HL-60	6	0
offtarget998	chr6	42738807	42738808	Yes	GA	GG	0.304739	0.300352	0.00438735	GM12878	7	0
offtarget354	chr15	41203346	41203369	Yes	AGAGGAGGCCCAGGGAAGGTTGGG	AGAGGGGGCCCAGGGAAGGTTGGG	0.218344	0.213959	0.00438517	K562	6	0
offtarget2389	chr12	56696134	56696156	Yes	CTGATGGGACCTGGGGAGGTTGG	CTGGTGGGACCTGGGGAGGTTGG	0.839998	0.835631	0.00436747	K562	6	0
offtarget1193	chr3	50329219	50329241	Yes	TGGTTAGGGCCTTGGCAGCTTGG	TGGTTGGGGCCTTGGCAGCTTGG	0.405676	0.401309	0.00436661	T-cell	5	0
offtarget739	chr8	132054711	132054712	Yes	GA	GG	0.306548	0.302183	0.00436503	Karpas-422	7	0
offtarget2649	chr1	155164538	155164561	Yes	TGGGGCAGGCGCTGGGCGGGGTGG	TGGGGCGGGCGCTGGGCGGGGTGG	0.950748	0.946422	0.00432652	Don001_ATAC_d10_rep1	3	0
offtarget331	chr16	68002931	68002954	Yes	GTGGGAGGCCCTGGGCAGGTGGCT	GTGGGGGGCCCTGGGCAGGTGGCT	0.815781	0.811485	0.00429595	T-helper_2_cell	5	0
offtarget451	chrY	19581459	19581481	Yes	TAGGGAGGCACTGGGCAGCTGGG	TAGGGGGGCACTGGGCAGCTGGG	0.306922	0.302642	0.00428066	Karpas-422	7	0
offtarget2560	chr11	76849462	76849484	Yes	CGGTGAGGCCCGGGCCAGGAGGG	CGGTGGGGCCCGGGCCAGGAGGG	0.643979	0.639759	0.00422025	T-helper_2_cell	5	0
offtarget2621	chr11	64781845	64781867	Yes	TGGTGACGCCAGGGGCAGTTGGG	TGGTGGCGCCAGGGGCAGTTGGG	0.566389	0.562178	0.00421178	MM.1S	7	0
offtarget2621	chr11	64781845	64781867	Yes	TGGTGACGCCAGGGGCAGTTGGG	TGGTGGCGCCAGGGGCAGTTGGG	0.644025	0.63986	0.00416458	Don001_ATAC_d7_rep1	3	0
offtarget2621	chr11	64781845	64781867	Yes	TGGTGACGCCAGGGGCAGTTGGG	TGGTGGCGCCAGGGGCAGTTGGG	0.270077	0.26592	0.00415719	hematopoietic_multipotent_progenitor_cell	2	0
offtarget1764	chr17	48360967	48360968	Yes	GA	GG	0.245464	0.241427	0.00403708	T-helper_17_cell	5	0
offtarget1639	chr19	1276372	1276395	Yes	GTAGGCAGCCCCTGGGCAGGAGGG	GTAGGCGGCCCCTGGGCAGGAGGG	0.21776	0.213736	0.00402454	hematopoietic_multipotent_progenitor_cell	2	0
offtarget253	chr5	121448719	121448742	Yes	TACTAAGGCCATGGTCAGGTAGGC	TACTGGGGCCATGGTCAGGTAGGC	0.255743	0.251761	0.00398123	T-helper_17_cell	5	0
offtarget610	chr9	130598767	130598790	Yes	CAGTCAGGCCCTGGGAGGGTGGGG	CAGTCGGGCCCTGGGAGGGTGGGG	0.258612	0.254645	0.00396675	T-helper_17_cell	5	0
offtarget2567	chr1	175857326	175857349	Yes	CTGTGCAGGCACCGGGCAGCTTGG	CTGTGCGGGCACCGGGCAGCTTGG	0.845358	0.841442	0.00391537	K562	6	0
offtarget1623	chr19	17218987	17219009	Yes	TGCTGAGGCCCCAAGCAGGTTGG	TGCTGGGGCCCCAAGCAGGTTGG	0.268205	0.264354	0.00385135	GM12891	7	0
offtarget2727	chr11	122376547	122376570	Yes	TCATCATCCCCTGGGCAGCTTGGA	TCATCGTCCCCTGGGCAGCTTGGA	0.749366	0.745719	0.00364751	MM.1S	7	0
offtarget344	chr16	1992537	1992559	Yes	TTTGGAGTCCCTGGGCAGGTGGG	TTTGGGGTCCCTGGGCAGGTGGG	0.618836	0.615255	0.00358057	T-helper_2_cell	5	0
offtarget752	chr8	11324605	11324628	Yes	GGGTGAGGCCCTGGGCGTGGGGTC	GGGTGGGGCCCTGGGCGTGGGGTC	0.321115	0.317579	0.00353661	K562	6	0
offtarget2621	chr11	64781845	64781867	Yes	TGGTGACGCCAGGGGCAGTTGGG	TGGTGGCGCCAGGGGCAGTTGGG	0.810627	0.807098	0.00352871	T-cell	5	0
offtarget2216	chr14	24617097	24617098	Yes	GA	GG	0.335852	0.332411	0.00344121	GM12865	7	0
offtarget1958	chr16	29810066	29810067	Yes	AA	GG	0.229556	0.226115	0.0034405	GM19240	7	0
offtarget583	chr9	139965160	139965183	Yes	GCGCGGAGGCCCTGGGCAGGCGGA	GCGCGGGGGCCCTGGGCAGGCGGA	0.952294	0.948891	0.00340319	K562	6	0
offtarget2068	chr15	72668348	72668349	Yes	CA	CG	0.794526	0.791172	0.00335389	T-cell	5	0
offtarget1066	chr5	68387327	68387350	Yes	CGGTAAGGGTCTGGGCAGTATGGC	CGGTGGGGGTCTGGGCAGTATGGC	0.225907	0.22266	0.0032469	T-helper_17_cell	5	0
offtarget324	chr17	16118539	16118562	Yes	TGTCGCAGGCCTGGGCAGGTCGGG	TGTCGCGGGCCTGGGCAGGTCGGG	0.233508	0.230297	0.00321102	NK	5	0
offtarget1600	chr19	39601142	39601164	Yes	TGGCGATGCCCTTGCCAGGTGGG	TGGCGGTGCCCTTGCCAGGTGGG	0.836277	0.833129	0.0031482	K562	6	0
offtarget2621	chr11	64781845	64781867	Yes	TGGTGACGCCAGGGGCAGTTGGG	TGGTGGCGCCAGGGGCAGTTGGG	0.696982	0.693836	0.00314516	ProE1	3	0
offtarget583	chr9	139965160	139965183	Yes	GCGCGGAGGCCCTGGGCAGGCGGA	GCGCGGGGGCCCTGGGCAGGCGGA	0.386129	0.383009	0.00311965	T-cell	5	0
offtarget2567	chr1	175857326	175857349	Yes	CTGTGCAGGCACCGGGCAGCTTGG	CTGTGCGGGCACCGGGCAGCTTGG	0.906205	0.903088	0.00311673	K562	6	0
offtarget1623	chr19	17218987	17219009	Yes	TGCTGAGGCCCCAAGCAGGTTGG	TGCTGGGGCCCCAAGCAGGTTGG	0.664248	0.661285	0.00296277	K562	6	0
offtarget2567	chr1	175857326	175857349	Yes	CTGTGCAGGCACCGGGCAGCTTGG	CTGTGCGGGCACCGGGCAGCTTGG	0.404419	0.401468	0.00295144	ProE1	3	0
offtarget1997	chr16	1505772	1505773	Yes	GA	GG	0.217686	0.214812	0.0028736	hematopoietic_multipotent_progenitor_cell	2	0
offtarget2068	chr15	72668348	72668349	Yes	CA	CG	0.96892	0.966058	0.00286233	K562	6	0
offtarget2619	chr11	65337980	65338002	Yes	TGGTGAGGACCTGGGCGGCAGGG	TGGTGGGGACCTGGGCGGCAGGG	0.425618	0.422766	0.00285274	GM12878	7	0
offtarget1989	chr16	1831290	1831291	Yes	GA	GG	0.31537	0.312528	0.00284177	Karpas-422	7	0
offtarget583	chr9	139965160	139965183	Yes	GCGCGGAGGCCCTGGGCAGGCGGA	GCGCGGGGGCCCTGGGCAGGCGGA	0.970646	0.967823	0.00282264	K562	6	0
offtarget1188	chr3	5060132	5060154	Yes	TTCTGAGGCCCTTGGCTGGTGGG	TTCTGGGGCCCTTGGCTGGTGGG	0.300761	0.297951	0.00280997	K562	6	0
offtarget887	chr7	158498105	158498128	Yes	CAGGTGAGGCCCCCGGCAGGTCAG	CAGGTGGGGCCCCCGGCAGGTCAG	0.756515	0.753772	0.00274265	T-cell	5	0
offtarget2619	chr11	65337980	65338002	Yes	TGGTGAGGACCTGGGCGGCAGGG	TGGTGGGGACCTGGGCGGCAGGG	0.321001	0.318327	0.00267377	GM10248	7	0
offtarget2231	chr14	21979245	21979267	Yes	GGGTGAGGCACTGGGCTGTTGGG	GGGTGGGGCACTGGGCTGTTGGG	0.954458	0.951832	0.00262558	T-helper_2_cell	5	0
offtarget2560	chr11	76849462	76849484	Yes	CGGTGAGGCCCGGGCCAGGAGGG	CGGTGGGGCCCGGGCCAGGAGGG	0.518039	0.515458	0.00258154	T-helper_17_cell	5	0
offtarget1504	chr21	35320280	35320302	Yes	TGGTGAGGGCCGGGGCTGGAAGG	TGGTGGGGGCCGGGGCTGGAAGG	0.396855	0.39431	0.00254473	GM12891	7	0
offtarget2216	chr14	24617097	24617098	Yes	GA	GG	0.235861	0.233335	0.00252572	GM12892	7	0
offtarget2619	chr11	65337980	65338002	Yes	TGGTGAGGACCTGGGCGGCAGGG	TGGTGGGGACCTGGGCGGCAGGG	0.595383	0.592859	0.0025242	CD1c-positive_myeloid_dendritic_cell	4	0
offtarget2621	chr11	64781845	64781867	Yes	TGGTGACGCCAGGGGCAGTTGGG	TGGTGGCGCCAGGGGCAGTTGGG	0.937433	0.934915	0.00251818	K562	6	0
offtarget396	chr12	125251741	125251763	Yes	CTGGCAGGCCCTGGGCAGGTCTG	CTGGCGGGCCCTGGGCAGGTCTG	0.915654	0.913136	0.00251788	K562	6	0
offtarget344	chr16	1992537	1992559	Yes	TTTGGAGTCCCTGGGCAGGTGGG	TTTGGGGTCCCTGGGCAGGTGGG	0.225354	0.222849	0.00250521	GM12891	7	0
offtarget2510	chr12	109197288	109197311	Yes	GTGGCAGGGCCCTGAGCAAGCTGG	GTGGCGGGGCCCTGAGCAAGCTGG	0.620498	0.618012	0.00248569	K562	6	0
offtarget345	chr16	1992536	1992537	Yes	AT	GT	0.243246	0.240845	0.00240049	K562	6	0
offtarget2621	chr11	64781845	64781867	Yes	TGGTGACGCCAGGGGCAGTTGGG	TGGTGGCGCCAGGGGCAGTTGGG	0.67471	0.672318	0.00239158	CD8	5	0
offtarget2567	chr1	175857326	175857349	Yes	CTGTGCAGGCACCGGGCAGCTTGG	CTGTGCGGGCACCGGGCAGCTTGG	0.244612	0.242229	0.00238296	OrthoE	3	0
offtarget2231	chr14	21979245	21979267	Yes	GGGTGAGGCACTGGGCTGTTGGG	GGGTGGGGCACTGGGCTGTTGGG	0.954615	0.952257	0.00235814	K562	6	0
offtarget2068	chr15	72668348	72668349	Yes	CA	CG	0.376553	0.374234	0.00231898	GM10248	7	0
offtarget998	chr6	42738807	42738808	Yes	GA	GG	0.917464	0.915168	0.00229561	K562	6	0
offtarget1600	chr19	39601142	39601164	Yes	TGGCGATGCCCTTGCCAGGTGGG	TGGCGGTGCCCTTGCCAGGTGGG	0.843907	0.841659	0.00224769	GM12865	7	0
offtarget998	chr6	42738807	42738808	Yes	GA	GG	0.525398	0.523155	0.00224221	CD4	5	0
offtarget2231	chr14	21979245	21979267	Yes	GGGTGAGGCACTGGGCTGTTGGG	GGGTGGGGCACTGGGCTGTTGGG	0.963277	0.961048	0.00222862	Karpas-422	7	0
offtarget583	chr9	139965160	139965183	Yes	GCGCGGAGGCCCTGGGCAGGCGGA	GCGCGGGGGCCCTGGGCAGGCGGA	0.965844	0.963635	0.00220883	T-helper_17_cell	5	0
offtarget2619	chr11	65337980	65338002	Yes	TGGTGAGGACCTGGGCGGCAGGG	TGGTGGGGACCTGGGCGGCAGGG	0.471971	0.469851	0.00211969	hematopoietic_multipotent_progenitor_cell	2	0
offtarget396	chr12	125251741	125251763	Yes	CTGGCAGGCCCTGGGCAGGTCTG	CTGGCGGGCCCTGGGCAGGTCTG	0.221507	0.219419	0.00208843	GM12878	7	0
offtarget36	chr16	4303749	4303771	Yes	CGGGAAGGCCCTGGGCAGGCAGG	CGGGGGGGCCCTGGGCAGGCAGG	0.996998	0.994922	0.00207597	K562	6	0
offtarget1639	chr19	1276372	1276395	Yes	GTAGGCAGCCCCTGGGCAGGAGGG	GTAGGCGGCCCCTGGGCAGGAGGG	0.850647	0.84858	0.00206691	Karpas-422	7	0
offtarget324	chr17	16118539	16118562	Yes	TGTCGCAGGCCTGGGCAGGTCGGG	TGTCGCGGGCCTGGGCAGGTCGGG	0.956668	0.954615	0.0020529	T-helper_17_cell	5	0
offtarget998	chr6	42738807	42738808	Yes	GA	GG	0.851133	0.849097	0.00203586	K562	6	0
offtarget2567	chr1	175857326	175857349	Yes	CTGTGCAGGCACCGGGCAGCTTGG	CTGTGCGGGCACCGGGCAGCTTGG	0.347515	0.345495	0.00201994	BasoE	3	0
offtarget1639	chr19	1276372	1276395	Yes	GTAGGCAGCCCCTGGGCAGGAGGG	GTAGGCGGCCCCTGGGCAGGAGGG	0.588594	0.586582	0.00201178	HL-60	6	0
offtarget583	chr9	139965160	139965183	Yes	GCGCGGAGGCCCTGGGCAGGCGGA	GCGCGGGGGCCCTGGGCAGGCGGA	0.976167	0.974194	0.00197303	GM12865	7	0
offtarget1093	chr5	172156243	172156266	Yes	AGGGCAGGCCCAGGGCAGGTAGAC	AGGGCGGGCCCAGGGCAGGTAGAC	0.292748	0.290787	0.00196156	hematopoietic_multipotent_progenitor_cell	2	0
offtarget324	chr17	16118539	16118562	Yes	TGTCGCAGGCCTGGGCAGGTCGGG	TGTCGCGGGCCTGGGCAGGTCGGG	0.941405	0.939471	0.00193441	Karpas-422	7	0
offtarget396	chr12	125251741	125251763	Yes	CTGGCAGGCCCTGGGCAGGTCTG	CTGGCGGGCCCTGGGCAGGTCTG	0.936982	0.93505	0.00193208	K562	6	0
offtarget2649	chr1	155164538	155164561	Yes	TGGGGCAGGCGCTGGGCGGGGTGG	TGGGGCGGGCGCTGGGCGGGGTGG	0.95476	0.952854	0.00190598	MM.1S	7	0
offtarget36	chr16	4303749	4303771	Yes	CGGGAAGGCCCTGGGCAGGCAGG	CGGGGGGGCCCTGGGCAGGCAGG	0.996814	0.994909	0.00190461	GM12865	7	0
offtarget534	chrX	152820671	152820694	Yes	CCCTGAGGCCATGGGCAGGGGGGC	CCCTGGGGCCATGGGCAGGGGGGC	0.25478	0.252923	0.00185624	hematopoietic_multipotent_progenitor_cell	2	0
offtarget36	chr16	4303749	4303771	Yes	CGGGAAGGCCCTGGGCAGGCAGG	CGGGGGGGCCCTGGGCAGGCAGG	0.997466	0.995613	0.00185311	K562	6	0
offtarget2068	chr15	72668348	72668349	Yes	CA	CG	0.906205	0.904375	0.00182998	MM.1S	7	0
offtarget1481	chr2	18741393	18741394	Yes	GA	GG	0.986781	0.984986	0.00179571	T-helper_17_cell	5	0
offtarget2567	chr1	175857326	175857349	Yes	CTGTGCAGGCACCGGGCAGCTTGG	CTGTGCGGGCACCGGGCAGCTTGG	0.326535	0.324785	0.0017502	CFUE	3	0
offtarget622	chr9	100265196	100265197	Yes	GA	GG	0.271526	0.269853	0.00167316	hematopoietic_multipotent_progenitor_cell	2	0
offtarget1639	chr19	1276372	1276395	Yes	GTAGGCAGCCCCTGGGCAGGAGGG	GTAGGCGGCCCCTGGGCAGGAGGG	0.776434	0.774762	0.00167137	T-helper_2_cell	5	0
offtarget2231	chr14	21979245	21979267	Yes	GGGTGAGGCACTGGGCTGTTGGG	GGGTGGGGCACTGGGCTGTTGGG	0.921834	0.920171	0.00166297	GM12865	7	0
offtarget2621	chr11	64781845	64781867	Yes	TGGTGACGCCAGGGGCAGTTGGG	TGGTGGCGCCAGGGGCAGTTGGG	0.683957	0.682312	0.00164521	CD4	5	0
offtarget998	chr6	42738807	42738808	Yes	GA	GG	0.638107	0.636504	0.00160319	K562	6	0
offtarget2231	chr14	21979245	21979267	Yes	GGGTGAGGCACTGGGCTGTTGGG	GGGTGGGGCACTGGGCTGTTGGG	0.439099	0.437499	0.0016003	CD1c-positive_myeloid_dendritic_cell	4	0
offtarget2619	chr11	65337980	65338002	Yes	TGGTGAGGACCTGGGCGGCAGGG	TGGTGGGGACCTGGGCGGCAGGG	0.565208	0.563634	0.00157464	GMP	4	0
offtarget2649	chr1	155164538	155164561	Yes	TGGGGCAGGCGCTGGGCGGGGTGG	TGGGGCGGGCGCTGGGCGGGGTGG	0.981549	0.980015	0.00153357	K562	6	0
offtarget998	chr6	42738807	42738808	Yes	GA	GG	0.504152	0.502651	0.00150096	CD8	5	0
offtarget583	chr9	139965160	139965183	Yes	GCGCGGAGGCCCTGGGCAGGCGGA	GCGCGGGGGCCCTGGGCAGGCGGA	0.983891	0.982395	0.0014956	K562	6	0
offtarget998	chr6	42738807	42738808	Yes	GA	GG	0.459429	0.457936	0.00149232	OrthoE	3	0
offtarget396	chr12	125251741	125251763	Yes	CTGGCAGGCCCTGGGCAGGTCTG	CTGGCGGGCCCTGGGCAGGTCTG	0.679239	0.677748	0.00149065	ProE1	3	0
offtarget2649	chr1	155164538	155164561	Yes	TGGGGCAGGCGCTGGGCGGGGTGG	TGGGGCGGGCGCTGGGCGGGGTGG	0.992414	0.990931	0.00148237	T-helper_17_cell	5	0
offtarget2619	chr11	65337980	65338002	Yes	TGGTGAGGACCTGGGCGGCAGGG	TGGTGGGGACCTGGGCGGCAGGG	0.551338	0.549857	0.00148147	hematopoietic_multipotent_progenitor_cell	2	0
offtarget1725	chr17	72839682	72839705	Yes	CTGTAGATGCCCTGGGCAGTAGGG	CTGTGGGTGCCCTGGGCAGTAGGG	0.284836	0.28339	0.00144568	T-cell	5	0
offtarget36	chr16	4303749	4303771	Yes	CGGGAAGGCCCTGGGCAGGCAGG	CGGGGGGGCCCTGGGCAGGCAGG	0.996394	0.994951	0.00144243	T-helper_17_cell	5	0
offtarget548	chrX	135991392	135991415	Yes	ACGCTAGGCCCTGCACAGGTTGGG	ACGCTGGGCCCTGCACAGGTTGGG	0.99444	0.993005	0.00143498	K562	6	0
offtarget1600	chr19	39601142	39601164	Yes	TGGCGATGCCCTTGCCAGGTGGG	TGGCGGTGCCCTTGCCAGGTGGG	0.962366	0.960972	0.00139368	K562	6	0
offtarget2621	chr11	64781845	64781867	Yes	TGGTGACGCCAGGGGCAGTTGGG	TGGTGGCGCCAGGGGCAGTTGGG	0.622125	0.62074	0.00138485	NK	5	0
offtarget548	chrX	135991392	135991415	Yes	ACGCTAGGCCCTGCACAGGTTGGG	ACGCTGGGCCCTGCACAGGTTGGG	0.99452	0.993155	0.00136489	K562	6	0
offtarget548	chrX	135991392	135991415	Yes	ACGCTAGGCCCTGCACAGGTTGGG	ACGCTGGGCCCTGCACAGGTTGGG	0.993664	0.992321	0.00134289	GM12865	7	0
offtarget998	chr6	42738807	42738808	Yes	GA	GG	0.886423	0.885086	0.00133711	GM12865	7	0
offtarget548	chrX	135991392	135991415	Yes	ACGCTAGGCCCTGCACAGGTTGGG	ACGCTGGGCCCTGCACAGGTTGGG	0.834613	0.833331	0.0012821	T-helper_2_cell	5	0
offtarget94	chr3	123413610	123413633	Yes	GGTCCAGGCTCTGGGCAGGTTGGA	GGTCCGGGCTCTGGGCAGGTTGGA	0.212452	0.211188	0.00126433	GM12865	7	0
offtarget998	chr6	42738807	42738808	Yes	GA	GG	0.206706	0.205496	0.00121021	hematopoietic_multipotent_progenitor_cell	2	0
offtarget2389	chr12	56696134	56696156	Yes	CTGATGGGACCTGGGGAGGTTGG	CTGGTGGGACCTGGGGAGGTTGG	0.302151	0.30096	0.00119159	K562	6	0
offtarget1375	chr2	43151764	43151786	Yes	TGGTGAGGCTGTGGGAACGTTGG	TGGTGGGGCTGTGGGAACGTTGG	0.292004	0.290817	0.00118643	GM12865	7	0
offtarget1193	chr3	50329219	50329241	Yes	TGGTTAGGGCCTTGGCAGCTTGG	TGGTTGGGGCCTTGGCAGCTTGG	0.206303	0.205139	0.0011639	GM12865	7	0
offtarget2619	chr11	65337980	65338002	Yes	TGGTGAGGACCTGGGCGGCAGGG	TGGTGGGGACCTGGGCGGCAGGG	0.696445	0.695299	0.00114632	OrthRet	3	0
offtarget2567	chr1	175857326	175857349	Yes	CTGTGCAGGCACCGGGCAGCTTGG	CTGTGCGGGCACCGGGCAGCTTGG	0.771394	0.770259	0.00113499	GM12865	7	0
offtarget1176	chr3	57064245	57064246	Yes	AC	GC	0.353985	0.352854	0.00113094	K562	6	0
offtarget2068	chr15	72668348	72668349	Yes	CA	CG	0.911326	0.910248	0.00107807	OrthoE	3	0
offtarget998	chr6	42738807	42738808	Yes	GA	GG	0.340614	0.339573	0.00104135	Don001_ATAC_d11_rep1	3	0
offtarget2068	chr15	72668348	72668349	Yes	CA	CG	0.869772	0.868733	0.00103903	CD8	5	0
offtarget2649	chr1	155164538	155164561	Yes	TGGGGCAGGCGCTGGGCGGGGTGG	TGGGGCGGGCGCTGGGCGGGGTGG	0.988019	0.987024	0.000994742	K562	6	0
offtarget396	chr12	125251741	125251763	Yes	CTGGCAGGCCCTGGGCAGGTCTG	CTGGCGGGCCCTGGGCAGGTCTG	0.596942	0.596	0.000941574	CFUE	3	0
offtarget548	chrX	135991392	135991415	Yes	ACGCTAGGCCCTGCACAGGTTGGG	ACGCTGGGCCCTGCACAGGTTGGG	0.994829	0.993956	0.000873148	T-helper_17_cell	5	0
offtarget998	chr6	42738807	42738808	Yes	GA	GG	0.922865	0.922017	0.000848055	T-helper_17_cell	5	0
offtarget2649	chr1	155164538	155164561	Yes	TGGGGCAGGCGCTGGGCGGGGTGG	TGGGGCGGGCGCTGGGCGGGGTGG	0.995002	0.99417	0.000831962	GM12865	7	0
offtarget2619	chr11	65337980	65338002	Yes	TGGTGAGGACCTGGGCGGCAGGG	TGGTGGGGACCTGGGCGGCAGGG	0.906386	0.90558	0.000805974	MM.1S	7	0
offtarget1725	chr17	72839682	72839705	Yes	CTGTAGATGCCCTGGGCAGTAGGG	CTGTGGGTGCCCTGGGCAGTAGGG	0.360408	0.359609	0.000799358	T-helper_17_cell	5	0
offtarget2649	chr1	155164538	155164561	Yes	TGGGGCAGGCGCTGGGCGGGGTGG	TGGGGCGGGCGCTGGGCGGGGTGG	0.995418	0.994662	0.000755787	K562	6	0
offtarget2621	chr11	64781845	64781867	Yes	TGGTGACGCCAGGGGCAGTTGGG	TGGTGGCGCCAGGGGCAGTTGGG	0.966057	0.965304	0.00075233	T-helper_17_cell	5	0
offtarget396	chr12	125251741	125251763	Yes	CTGGCAGGCCCTGGGCAGGTCTG	CTGGCGGGCCCTGGGCAGGTCTG	0.97189	0.971158	0.000731826	K562	6	0
offtarget2068	chr15	72668348	72668349	Yes	CA	CG	0.881389	0.880667	0.000721514	CD4	5	0
offtarget324	chr17	16118539	16118562	Yes	TGTCGCAGGCCTGGGCAGGTCGGG	TGTCGCGGGCCTGGGCAGGTCGGG	0.302288	0.30157	0.000718802	Don001_ATAC_d10_rep1	3	0
offtarget2068	chr15	72668348	72668349	Yes	CA	CG	0.993136	0.992422	0.000714064	K562	6	0
offtarget396	chr12	125251741	125251763	Yes	CTGGCAGGCCCTGGGCAGGTCTG	CTGGCGGGCCCTGGGCAGGTCTG	0.975131	0.974453	0.00067842	K562	6	0
offtarget998	chr6	42738807	42738808	Yes	GA	GG	0.51362	0.512952	0.000668168	BasoE	3	0
offtarget344	chr16	1992537	1992559	Yes	TTTGGAGTCCCTGGGCAGGTGGG	TTTGGGGTCCCTGGGCAGGTGGG	0.322342	0.321682	0.000660092	hematopoietic_multipotent_progenitor_cell	2	0
offtarget396	chr12	125251741	125251763	Yes	CTGGCAGGCCCTGGGCAGGTCTG	CTGGCGGGCCCTGGGCAGGTCTG	0.5684	0.567758	0.000641882	CMP	2	0
offtarget1279	chr3	141405706	141405729	Yes	TGATGTAGCCCTGGGACTGTTGGC	TGATGTGGCCCTGGGACTGTTGGC	0.935789	0.935158	0.000630975	K562	6	0
offtarget2619	chr11	65337980	65338002	Yes	TGGTGAGGACCTGGGCGGCAGGG	TGGTGGGGACCTGGGCGGCAGGG	0.717397	0.716775	0.000622511	HSC	1	0
offtarget2068	chr15	72668348	72668349	Yes	CA	CG	0.992479	0.991865	0.00061363	GM12865	7	0
offtarget2068	chr15	72668348	72668349	Yes	CA	CG	0.903224	0.902619	0.000605702	ProE1	3	0
offtarget752	chr8	11324605	11324628	Yes	GGGTGAGGCCCTGGGCGTGGGGTC	GGGTGGGGCCCTGGGCGTGGGGTC	0.631238	0.630664	0.000573456	GM12865	7	0
offtarget2621	chr11	64781845	64781867	Yes	TGGTGACGCCAGGGGCAGTTGGG	TGGTGGCGCCAGGGGCAGTTGGG	0.641881	0.641329	0.000552058	CFUE	3	0
offtarget2068	chr15	72668348	72668349	Yes	CA	CG	0.993797	0.993306	0.000490069	T-helper_17_cell	5	0
offtarget2619	chr11	65337980	65338002	Yes	TGGTGAGGACCTGGGCGGCAGGG	TGGTGGGGACCTGGGCGGCAGGG	0.971773	0.9713	0.000473022	K562	6	0
offtarget2068	chr15	72668348	72668349	Yes	CA	CG	0.928986	0.928528	0.00045824	BasoE	3	0
offtarget2649	chr1	155164538	155164561	Yes	TGGGGCAGGCGCTGGGCGGGGTGG	TGGGGCGGGCGCTGGGCGGGGTGG	0.9976	0.997258	0.000342131	K562	6	0
offtarget2619	chr11	65337980	65338002	Yes	TGGTGAGGACCTGGGCGGCAGGG	TGGTGGGGACCTGGGCGGCAGGG	0.873764	0.87343	0.000334084	GM12891	7	0
offtarget2068	chr15	72668348	72668349	Yes	CA	CG	0.994476	0.994167	0.000308394	K562	6	0
offtarget2068	chr15	72668348	72668349	Yes	CA	CG	0.961562	0.961261	0.000300765	K562	6	0
offtarget1600	chr19	39601142	39601164	Yes	TGGCGATGCCCTTGCCAGGTGGG	TGGCGGTGCCCTTGCCAGGTGGG	0.948004	0.947704	0.00030005	K562	6	0
offtarget914	chr7	150067272	150067295	Yes	TGGGGCAGCCCCTGGCGAGGTTGG	TGGGGCGGCCCCTGGCGAGGTTGG	0.224221	0.223924	0.000297129	hematopoietic_multipotent_progenitor_cell	2	0
offtarget2715	chr1	113067046	113067069	Yes	GTGATGCATTCCTGGGCAGGTCGG	GTGGTGCATTCCTGGGCAGGTCGG	0.338696	0.338401	0.000294775	K562	6	0
offtarget396	chr12	125251741	125251763	Yes	CTGGCAGGCCCTGGGCAGGTCTG	CTGGCGGGCCCTGGGCAGGTCTG	0.921736	0.921518	0.000217318	GM12865	7	0
offtarget998	chr6	42738807	42738808	Yes	GA	GG	0.372385	0.372201	0.000184297	MEP	3	0
offtarget396	chr12	125251741	125251763	Yes	CTGGCAGGCCCTGGGCAGGTCTG	CTGGCGGGCCCTGGGCAGGTCTG	0.986934	0.98675	0.000183999	T-helper_17_cell	5	0
offtarget752	chr8	11324605	11324628	Yes	GGGTGAGGCCCTGGGCGTGGGGTC	GGGTGGGGCCCTGGGCGTGGGGTC	0.321828	0.32165	0.000177562	GM12892	7	0
offtarget2068	chr15	72668348	72668349	Yes	CA	CG	0.919644	0.919495	0.000148773	Don001_ATAC_d10_rep1	3	0
offtarget998	chr6	42738807	42738808	Yes	GA	GG	0.667606	0.667474	0.000131607	Karpas-422	7	0
offtarget1600	chr19	39601142	39601164	Yes	TGGCGATGCCCTTGCCAGGTGGG	TGGCGGTGCCCTTGCCAGGTGGG	0.979901	0.979789	0.000111938	T-helper_17_cell	5	0
offtarget2619	chr11	65337980	65338002	Yes	TGGTGAGGACCTGGGCGGCAGGG	TGGTGGGGACCTGGGCGGCAGGG	0.814483	0.814382	0.000100315	MPP	5	0
offtarget2567	chr1	175857326	175857349	Yes	CTGTGCAGGCACCGGGCAGCTTGG	CTGTGCGGGCACCGGGCAGCTTGG	0.327653	0.327599	5.3674e-05	MEP	3	0
offtarget2231	chr14	21979245	21979267	Yes	GGGTGAGGCACTGGGCTGTTGGG	GGGTGGGGCACTGGGCTGTTGGG	0.982085	0.982052	3.27825e-05	T-helper_17_cell	5	0
offtarget1408	chr22	43115685	43115708	Yes	GCTATGGGACCCTGGGCAGGGTGG	GCTGTGGGACCCTGGGCAGGGTGG	0.23541	0.235377	3.2723e-05	GM19240	7	0
offtarget94	chr3	123413610	123413633	Yes	GGTCCAGGCTCTGGGCAGGTTGGA	GGTCCGGGCTCTGGGCAGGTTGGA	0.274127	0.274103	2.40802e-05	T-helper_17_cell	5	0
offtarget2619	chr11	65337980	65338002	Yes	TGGTGAGGACCTGGGCGGCAGGG	TGGTGGGGACCTGGGCGGCAGGG	0.993795	0.993773	2.22325e-05	GM12865	7	0
offtarget1600	chr19	39601142	39601164	Yes	TGGCGATGCCCTTGCCAGGTGGG	TGGCGGTGCCCTTGCCAGGTGGG	0.902375	0.902373	1.6689e-06	K562	6	0
offtarget1957	chr16	29810067	29810089	Yes	AGGTGAGGCCCCGTGCTGGTTGG	AGGTGGGGCCCCGTGCTGGTTGG	0.308763	0.308763	-1.788e-07	HL-60	6	0
offtarget2567	chr1	175857326	175857349	Yes	CTGTGCAGGCACCGGGCAGCTTGG	CTGTGCGGGCACCGGGCAGCTTGG	0.928131	0.928137	-6.0797e-06	T-helper_17_cell	5	0
offtarget998	chr6	42738807	42738808	Yes	GA	GG	0.435457	0.435465	-8.1956e-06	CFUE	3	0
offtarget2619	chr11	65337980	65338002	Yes	TGGTGAGGACCTGGGCGGCAGGG	TGGTGGGGACCTGGGCGGCAGGG	0.995097	0.995114	-1.7643e-05	K562	6	0
offtarget172	chr11	72414349	72414350	Yes	GA	GG	0.200174	0.200197	-2.25007e-05	K562	6	0
offtarget1639	chr19	1276372	1276395	Yes	GTAGGCAGCCCCTGGGCAGGAGGG	GTAGGCGGCCCCTGGGCAGGAGGG	0.519911	0.519937	-2.57492e-05	GM12891	7	0
offtarget2510	chr12	109197288	109197311	Yes	GTGGCAGGGCCCTGAGCAAGCTGG	GTGGCGGGGCCCTGAGCAAGCTGG	0.8682	0.868244	-4.33922e-05	K562	6	0
offtarget998	chr6	42738807	42738808	Yes	GA	GG	0.233076	0.233134	-5.8502e-05	PolyE	3	0
offtarget2619	chr11	65337980	65338002	Yes	TGGTGAGGACCTGGGCGGCAGGG	TGGTGGGGACCTGGGCGGCAGGG	0.995721	0.99578	-5.96047e-05	K562	6	0
offtarget998	chr6	42738807	42738808	Yes	GA	GG	0.500153	0.500218	-6.54459e-05	ProE1	3	0
offtarget548	chrX	135991392	135991415	Yes	ACGCTAGGCCCTGCACAGGTTGGG	ACGCTGGGCCCTGCACAGGTTGGG	0.732859	0.732937	-7.75456e-05	T-cell	5	0
offtarget998	chr6	42738807	42738808	Yes	GA	GG	0.368523	0.368612	-8.89301e-05	HSC	1	0
offtarget2619	chr11	65337980	65338002	Yes	TGGTGAGGACCTGGGCGGCAGGG	TGGTGGGGACCTGGGCGGCAGGG	0.995565	0.995655	-9.01818e-05	T-helper_17_cell	5	0
offtarget2619	chr11	65337980	65338002	Yes	TGGTGAGGACCTGGGCGGCAGGG	TGGTGGGGACCTGGGCGGCAGGG	0.968318	0.968491	-0.000173092	K562	6	0
offtarget2567	chr1	175857326	175857349	Yes	CTGTGCAGGCACCGGGCAGCTTGG	CTGTGCGGGCACCGGGCAGCTTGG	0.378501	0.378676	-0.000174642	CMP	2	0
offtarget998	chr6	42738807	42738808	Yes	GA	GG	0.348953	0.349135	-0.000182599	Don001_ATAC_d7_rep1	3	0
offtarget246	chr5	172366636	172366659	Yes	CTGGCAAAGCCCTGGGCTTGTGGG	CTGGCGGAGCCCTGGGCTTGTGGG	0.333186	0.333372	-0.000186115	K562	6	0
offtarget2619	chr11	65337980	65338002	Yes	TGGTGAGGACCTGGGCGGCAGGG	TGGTGGGGACCTGGGCGGCAGGG	0.88094	0.881146	-0.00020647	CD4	5	0
offtarget2619	chr11	65337980	65338002	Yes	TGGTGAGGACCTGGGCGGCAGGG	TGGTGGGGACCTGGGCGGCAGGG	0.870695	0.870925	-0.000230134	CFUE	3	0
offtarget998	chr6	42738807	42738808	Yes	GA	GG	0.25717	0.257402	-0.00023213	Don001_ATAC_d13_rep1	3	0
offtarget2619	chr11	65337980	65338002	Yes	TGGTGAGGACCTGGGCGGCAGGG	TGGTGGGGACCTGGGCGGCAGGG	0.872138	0.87237	-0.00023222	CD8	5	0
offtarget2619	chr11	65337980	65338002	Yes	TGGTGAGGACCTGGGCGGCAGGG	TGGTGGGGACCTGGGCGGCAGGG	0.905786	0.906022	-0.000236094	ProE1	3	0
offtarget998	chr6	42738807	42738808	Yes	GA	GG	0.234777	0.235013	-0.000236183	GMP	4	0
offtarget998	chr6	42738807	42738808	Yes	GA	GG	0.662514	0.662766	-0.000251353	GM12891	7	0
offtarget2231	chr14	21979245	21979267	Yes	GGGTGAGGCACTGGGCTGTTGGG	GGGTGGGGCACTGGGCTGTTGGG	0.921661	0.921986	-0.000325441	K562	6	0
offtarget2619	chr11	65337980	65338002	Yes	TGGTGAGGACCTGGGCGGCAGGG	TGGTGGGGACCTGGGCGGCAGGG	0.604634	0.604963	-0.000329077	CLP	5	0
offtarget165	chr12	125453059	125453081	Yes	AGGTGAGGCCCTGGCCAGGTCAG	AGGTGGGGCCCTGGCCAGGTCAG	0.207461	0.20789	-0.000429869	hematopoietic_multipotent_progenitor_cell	2	0
offtarget1574	chr1	975823	975845	Yes	TGGAGAGGCCCGGGGCTGGCGGG	TGGGGGGGCCCGGGGCTGGCGGG	0.286388	0.286831	-0.000442684	T-helper_1_cell	5	0
offtarget2619	chr11	65337980	65338002	Yes	TGGTGAGGACCTGGGCGGCAGGG	TGGTGGGGACCTGGGCGGCAGGG	0.768918	0.769396	-0.000478506	CMP	2	0
offtarget2619	chr11	65337980	65338002	Yes	TGGTGAGGACCTGGGCGGCAGGG	TGGTGGGGACCTGGGCGGCAGGG	0.766807	0.767293	-0.000485778	PolyE	3	0
offtarget396	chr12	125251741	125251763	Yes	CTGGCAGGCCCTGGGCAGGTCTG	CTGGCGGGCCCTGGGCAGGTCTG	0.464753	0.465249	-0.000495791	MEP	3	0
offtarget2619	chr11	65337980	65338002	Yes	TGGTGAGGACCTGGGCGGCAGGG	TGGTGGGGACCTGGGCGGCAGGG	0.819454	0.819979	-0.000524819	NK	5	0
offtarget998	chr6	42738807	42738808	Yes	GA	GG	0.387922	0.388476	-0.000553816	NK	5	0
offtarget2619	chr11	65337980	65338002	Yes	TGGTGAGGACCTGGGCGGCAGGG	TGGTGGGGACCTGGGCGGCAGGG	0.909307	0.909911	-0.000603914	OrthoE	3	0
offtarget2389	chr12	56696134	56696156	Yes	CTGATGGGACCTGGGGAGGTTGG	CTGGTGGGACCTGGGGAGGTTGG	0.852516	0.853131	-0.00061518	T-helper_17_cell	5	0
offtarget2619	chr11	65337980	65338002	Yes	TGGTGAGGACCTGGGCGGCAGGG	TGGTGGGGACCTGGGCGGCAGGG	0.742751	0.743394	-0.000642598	MEP	3	0
offtarget998	chr6	42738807	42738808	Yes	GA	GG	0.381783	0.38243	-0.000646621	CMP	2	0
offtarget2068	chr15	72668348	72668349	Yes	CA	CG	0.86552	0.866232	-0.000711977	Don001_ATAC_d11_rep1	3	0
offtarget2619	chr11	65337980	65338002	Yes	TGGTGAGGACCTGGGCGGCAGGG	TGGTGGGGACCTGGGCGGCAGGG	0.928654	0.929399	-0.000744939	BasoE	3	0
offtarget1639	chr19	1276372	1276395	Yes	GTAGGCAGCCCCTGGGCAGGAGGG	GTAGGCGGCCCCTGGGCAGGAGGG	0.389429	0.39024	-0.000811577	K562	6	0
offtarget2068	chr15	72668348	72668349	Yes	CA	CG	0.828301	0.829157	-0.000855446	NK	5	0
offtarget684	chr8	22436270	22436293	Yes	TCCCCAGGTCCTGGGCAGGGTGGG	TCCCCGGGTCCTGGGCAGGGTGGG	0.2834	0.284263	-0.000863135	T-helper_1_cell	5	0
offtarget998	chr6	42738807	42738808	Yes	GA	GG	0.451309	0.452226	-0.000917286	MPP	5	0
offtarget2619	chr11	65337980	65338002	Yes	TGGTGAGGACCTGGGCGGCAGGG	TGGTGGGGACCTGGGCGGCAGGG	0.874931	0.875854	-0.000923276	T-helper_2_cell	5	0
offtarget1989	chr16	1831290	1831291	Yes	GA	GG	0.25948	0.260495	-0.00101563	hematopoietic_multipotent_progenitor_cell	2	0
offtarget2619	chr11	65337980	65338002	Yes	TGGTGAGGACCTGGGCGGCAGGG	TGGTGGGGACCTGGGCGGCAGGG	0.809682	0.810767	-0.00108433	Don001_ATAC_d13_rep1	3	0
offtarget2389	chr12	56696134	56696156	Yes	CTGATGGGACCTGGGGAGGTTGG	CTGGTGGGACCTGGGGAGGTTGG	0.30877	0.309869	-0.00109869	hematopoietic_multipotent_progenitor_cell	2	0
offtarget2231	chr14	21979245	21979267	Yes	GGGTGAGGCACTGGGCTGTTGGG	GGGTGGGGCACTGGGCTGTTGGG	0.352053	0.353156	-0.00110325	hematopoietic_multipotent_progenitor_cell	2	0
offtarget998	chr6	42738807	42738808	Yes	GA	GG	0.37434	0.375511	-0.00117165	CD1c-positive_myeloid_dendritic_cell	4	0
offtarget396	chr12	125251741	125251763	Yes	CTGGCAGGCCCTGGGCAGGTCTG	CTGGCGGGCCCTGGGCAGGTCTG	0.49608	0.497264	-0.00118431	OrthoE	3	0
offtarget2424	chr1	236579300	236579323	Yes	TGGCCAAACTCTGGACAGGTTGGC	TGGCCGGACTCTGGACAGGTTGGC	0.334688	0.335902	-0.00121424	T-helper_17_cell	5	0
offtarget36	chr16	4303749	4303771	Yes	CGGGAAGGCCCTGGGCAGGCAGG	CGGGGGGGCCCTGGGCAGGCAGG	0.665062	0.66632	-0.0012576	Karpas-422	7	0
offtarget2619	chr11	65337980	65338002	Yes	TGGTGAGGACCTGGGCGGCAGGG	TGGTGGGGACCTGGGCGGCAGGG	0.859865	0.861137	-0.00127208	Don001_ATAC_d11_rep1	3	0
offtarget2068	chr15	72668348	72668349	Yes	CA	CG	0.873343	0.874618	-0.00127482	CFUE	3	0
offtarget2619	chr11	65337980	65338002	Yes	TGGTGAGGACCTGGGCGGCAGGG	TGGTGGGGACCTGGGCGGCAGGG	0.920607	0.921905	-0.00129759	Don001_ATAC_d10_rep1	3	0
offtarget1623	chr19	17218987	17219009	Yes	TGCTGAGGCCCCAAGCAGGTTGG	TGCTGGGGCCCCAAGCAGGTTGG	0.755139	0.756465	-0.00132656	GM12865	7	0
offtarget2619	chr11	65337980	65338002	Yes	TGGTGAGGACCTGGGCGGCAGGG	TGGTGGGGACCTGGGCGGCAGGG	0.823475	0.82483	-0.00135511	GM12892	7	0
offtarget396	chr12	125251741	125251763	Yes	CTGGCAGGCCCTGGGCAGGTCTG	CTGGCGGGCCCTGGGCAGGTCTG	0.616192	0.617569	-0.00137746	BasoE	3	0
offtarget2068	chr15	72668348	72668349	Yes	CA	CG	0.820018	0.821491	-0.00147277	Don001_ATAC_d13_rep1	3	0
offtarget396	chr12	125251741	125251763	Yes	CTGGCAGGCCCTGGGCAGGTCTG	CTGGCGGGCCCTGGGCAGGTCTG	0.631542	0.633027	-0.00148481	GM12892	7	0
offtarget331	chr16	68002931	68002954	Yes	GTGGGAGGCCCTGGGCAGGTGGCT	GTGGGGGGCCCTGGGCAGGTGGCT	0.600931	0.602419	-0.00148797	T-cell	5	0
offtarget960	chr7	103452718	103452719	Yes	GA	GG	0.325291	0.326787	-0.00149608	T-helper_17_cell	5	0
offtarget2621	chr11	64781845	64781867	Yes	TGGTGACGCCAGGGGCAGTTGGG	TGGTGGCGCCAGGGGCAGTTGGG	0.443636	0.445151	-0.00151458	CLP	5	0
offtarget2619	chr11	65337980	65338002	Yes	TGGTGAGGACCTGGGCGGCAGGG	TGGTGGGGACCTGGGCGGCAGGG	0.853588	0.855108	-0.00151998	Don001_ATAC_d7_rep1	3	0
offtarget998	chr6	42738807	42738808	Yes	GA	GG	0.397383	0.39895	-0.00156692	Don001_ATAC_d10_rep1	3	0
offtarget94	chr3	123413610	123413633	Yes	GGTCCAGGCTCTGGGCAGGTTGGA	GGTCCGGGCTCTGGGCAGGTTGGA	0.248379	0.250092	-0.00171319	GM12891	7	0
offtarget998	chr6	42738807	42738808	Yes	GA	GG	0.219366	0.221102	-0.0017367	CLP	5	0
offtarget36	chr16	4303749	4303771	Yes	CGGGAAGGCCCTGGGCAGGCAGG	CGGGGGGGCCCTGGGCAGGCAGG	0.262015	0.263799	-0.00178364	HL-60	6	0
offtarget344	chr16	1992537	1992559	Yes	TTTGGAGTCCCTGGGCAGGTGGG	TTTGGGGTCCCTGGGCAGGTGGG	0.47243	0.474245	-0.00181484	HL-60	6	0
offtarget324	chr17	16118539	16118562	Yes	TGTCGCAGGCCTGGGCAGGTCGGG	TGTCGCGGGCCTGGGCAGGTCGGG	0.924095	0.925924	-0.00182897	T-cell	5	0
offtarget2621	chr11	64781845	64781867	Yes	TGGTGACGCCAGGGGCAGTTGGG	TGGTGGCGCCAGGGGCAGTTGGG	0.822833	0.82468	-0.00184631	K562	6	0
offtarget998	chr6	42738807	42738808	Yes	GA	GG	0.283308	0.285184	-0.00187618	hematopoietic_multipotent_progenitor_cell	2	0
offtarget2621	chr11	64781845	64781867	Yes	TGGTGACGCCAGGGGCAGTTGGG	TGGTGGCGCCAGGGGCAGTTGGG	0.696693	0.698602	-0.00190884	GM12892	7	0
offtarget396	chr12	125251741	125251763	Yes	CTGGCAGGCCCTGGGCAGGTCTG	CTGGCGGGCCCTGGGCAGGTCTG	0.529382	0.531331	-0.00194973	HSC	1	0
offtarget2068	chr15	72668348	72668349	Yes	CA	CG	0.789161	0.791123	-0.00196123	PolyE	3	0
offtarget1408	chr22	43115685	43115708	Yes	GCTATGGGACCCTGGGCAGGGTGG	GCTGTGGGACCCTGGGCAGGGTGG	0.344679	0.346659	-0.00198042	K562	6	0
offtarget1188	chr3	5060132	5060154	Yes	TTCTGAGGCCCTTGGCTGGTGGG	TTCTGGGGCCCTTGGCTGGTGGG	0.22573	0.227716	-0.00198525	GM12891	7	0
offtarget752	chr8	11324605	11324628	Yes	GGGTGAGGCCCTGGGCGTGGGGTC	GGGTGGGGCCCTGGGCGTGGGGTC	0.860113	0.862101	-0.00198811	T-helper_17_cell	5	0
offtarget2510	chr12	109197288	109197311	Yes	GTGGCAGGGCCCTGAGCAAGCTGG	GTGGCGGGGCCCTGAGCAAGCTGG	0.207414	0.209422	-0.00200802	MM.1S	7	0
offtarget548	chrX	135991392	135991415	Yes	ACGCTAGGCCCTGCACAGGTTGGG	ACGCTGGGCCCTGCACAGGTTGGG	0.45675	0.458796	-0.00204659	HL-60	6	0
offtarget2068	chr15	72668348	72668349	Yes	CA	CG	0.857485	0.859628	-0.00214309	Don001_ATAC_d7_rep1	3	0
offtarget1958	chr16	29810066	29810067	Yes	AA	GG	0.327139	0.329288	-0.00214934	hematopoietic_multipotent_progenitor_cell	2	0
offtarget2621	chr11	64781845	64781867	Yes	TGGTGACGCCAGGGGCAGTTGGG	TGGTGGCGCCAGGGGCAGTTGGG	0.546579	0.548742	-0.00216353	MEP	3	0
offtarget1279	chr3	141405706	141405729	Yes	TGATGTAGCCCTGGGACTGTTGGC	TGATGTGGCCCTGGGACTGTTGGC	0.960624	0.962801	-0.00217688	GM12865	7	0
offtarget2619	chr11	65337980	65338002	Yes	TGGTGAGGACCTGGGCGGCAGGG	TGGTGGGGACCTGGGCGGCAGGG	0.571931	0.57414	-0.00220913	HL-60	6	0
offtarget2619	chr11	65337980	65338002	Yes	TGGTGAGGACCTGGGCGGCAGGG	TGGTGGGGACCTGGGCGGCAGGG	0.842257	0.844509	-0.00225198	Karpas-422	7	0
offtarget2068	chr15	72668348	72668349	Yes	CA	CG	0.811118	0.813378	-0.00225985	MPP	5	0
offtarget1600	chr19	39601142	39601164	Yes	TGGCGATGCCCTTGCCAGGTGGG	TGGCGGTGCCCTTGCCAGGTGGG	0.595889	0.598216	-0.00232655	MM.1S	7	0
offtarget396	chr12	125251741	125251763	Yes	CTGGCAGGCCCTGGGCAGGTCTG	CTGGCGGGCCCTGGGCAGGTCTG	0.611328	0.613699	-0.00237072	MPP	5	0
offtarget396	chr12	125251741	125251763	Yes	CTGGCAGGCCCTGGGCAGGTCTG	CTGGCGGGCCCTGGGCAGGTCTG	0.217305	0.219701	-0.0023959	GMP	4	0
offtarget2727	chr11	122376547	122376570	Yes	TCATCATCCCCTGGGCAGCTTGGA	TCATCGTCCCCTGGGCAGCTTGGA	0.907123	0.909585	-0.00246108	K562	6	0
offtarget258	chr3	9944905	9944927	Yes	TGCTGAGGGCCTGGACAGGGTGG	TGCTGGGGGCCTGGACAGGGTGG	0.604794	0.607294	-0.00249958	GM12891	7	0
offtarget2068	chr15	72668348	72668349	Yes	CA	CG	0.716143	0.718668	-0.00252545	OrthRet	3	0
offtarget1188	chr3	5060132	5060154	Yes	TTCTGAGGCCCTTGGCTGGTGGG	TTCTGGGGCCCTTGGCTGGTGGG	0.325345	0.327893	-0.00254774	hematopoietic_multipotent_progenitor_cell	2	0
offtarget1054	chr6	100841306	100841329	Yes	GCATTAGGCCCTGGGCAGGTTCAT	GCATTGGGCCCTGGGCAGGTTCAT	0.263115	0.265691	-0.00257587	T-helper_2_cell	5	0
offtarget1942	chr16	49868305	49868306	Yes	CA	CG	0.209672	0.212358	-0.00268602	K562	6	0
offtarget2231	chr14	21979245	21979267	Yes	GGGTGAGGCACTGGGCTGTTGGG	GGGTGGGGCACTGGGCTGTTGGG	0.890744	0.893432	-0.00268763	T-cell	5	0
offtarget998	chr6	42738807	42738808	Yes	GA	GG	0.49104	0.493835	-0.00279433	GM12892	7	0
offtarget1408	chr22	43115685	43115708	Yes	GCTATGGGACCCTGGGCAGGGTGG	GCTGTGGGACCCTGGGCAGGGTGG	0.403952	0.406747	-0.00279501	HL-60	6	0
offtarget2068	chr15	72668348	72668349	Yes	CA	CG	0.809744	0.812547	-0.00280309	GM12892	7	0
offtarget2068	chr15	72668348	72668349	Yes	CA	CG	0.499533	0.502404	-0.00287116	hematopoietic_multipotent_progenitor_cell	2	0
offtarget1408	chr22	43115685	43115708	Yes	GCTATGGGACCCTGGGCAGGGTGG	GCTGTGGGACCCTGGGCAGGGTGG	0.378164	0.381037	-0.00287285	hematopoietic_multipotent_progenitor_cell	2	0
offtarget2567	chr1	175857326	175857349	Yes	CTGTGCAGGCACCGGGCAGCTTGG	CTGTGCGGGCACCGGGCAGCTTGG	0.390479	0.393427	-0.00294825	HSC	1	0
offtarget1408	chr22	43115685	43115708	Yes	GCTATGGGACCCTGGGCAGGGTGG	GCTGTGGGACCCTGGGCAGGGTGG	0.290276	0.293247	-0.00297186	GM12891	7	0
offtarget2621	chr11	64781845	64781867	Yes	TGGTGACGCCAGGGGCAGTTGGG	TGGTGGCGCCAGGGGCAGTTGGG	0.210269	0.21337	-0.00310051	OCI-LY7	7	0
offtarget2560	chr11	76849462	76849484	Yes	CGGTGAGGCCCGGGCCAGGAGGG	CGGTGGGGCCCGGGCCAGGAGGG	0.617625	0.620812	-0.00318664	T-cell	5	0
offtarget2492	chr12	119417663	119417685	Yes	GGGTCAGGCCTGGGAAGGTTGGA	GGGTCGGGCCTGGGAAGGTTGGA	0.947271	0.950479	-0.00320798	K562	6	0
offtarget1193	chr3	50329219	50329241	Yes	TGGTTAGGGCCTTGGCAGCTTGG	TGGTTGGGGCCTTGGCAGCTTGG	0.204835	0.208071	-0.00323656	hematopoietic_multipotent_progenitor_cell	2	0
offtarget396	chr12	125251741	125251763	Yes	CTGGCAGGCCCTGGGCAGGTCTG	CTGGCGGGCCCTGGGCAGGTCTG	0.297811	0.301062	-0.00325027	CD1c-positive_myeloid_dendritic_cell	4	0
offtarget396	chr12	125251741	125251763	Yes	CTGGCAGGCCCTGGGCAGGTCTG	CTGGCGGGCCCTGGGCAGGTCTG	0.284876	0.28813	-0.00325418	Don001_ATAC_d11_rep1	3	0
offtarget1169	chr3	75718767	75718768	Yes	GA	GG	0.233783	0.237118	-0.00333437	T-helper_1_cell	5	0
offtarget345	chr16	1992536	1992537	Yes	AT	GT	0.336959	0.340304	-0.00334451	hematopoietic_multipotent_progenitor_cell	2	0
offtarget2619	chr11	65337980	65338002	Yes	TGGTGAGGACCTGGGCGGCAGGG	TGGTGGGGACCTGGGCGGCAGGG	0.821003	0.824425	-0.00342107	T-cell	5	0
offtarget1600	chr19	39601142	39601164	Yes	TGGCGATGCCCTTGCCAGGTGGG	TGGCGGTGCCCTTGCCAGGTGGG	0.385168	0.388621	-0.00345334	MEP	3	0
offtarget165	chr12	125453059	125453081	Yes	AGGTGAGGCCCTGGCCAGGTCAG	AGGTGGGGCCCTGGCCAGGTCAG	0.227607	0.231089	-0.00348222	Karpas-422	7	0
offtarget1408	chr22	43115685	43115708	Yes	GCTATGGGACCCTGGGCAGGGTGG	GCTGTGGGACCCTGGGCAGGGTGG	0.507298	0.510794	-0.00349611	T-helper_2_cell	5	0
offtarget548	chrX	135991392	135991415	Yes	ACGCTAGGCCCTGCACAGGTTGGG	ACGCTGGGCCCTGCACAGGTTGGG	0.801607	0.80513	-0.00352287	Karpas-422	7	0
offtarget2068	chr15	72668348	72668349	Yes	CA	CG	0.746015	0.749548	-0.00353312	MEP	3	0
offtarget258	chr3	9944905	9944927	Yes	TGCTGAGGGCCTGGACAGGGTGG	TGCTGGGGGCCTGGACAGGGTGG	0.462602	0.466302	-0.00370032	T-helper_17_cell	5	0
offtarget1600	chr19	39601142	39601164	Yes	TGGCGATGCCCTTGCCAGGTGGG	TGGCGGTGCCCTTGCCAGGTGGG	0.541003	0.544707	-0.00370401	MPP	5	0
offtarget1279	chr3	141405706	141405729	Yes	TGATGTAGCCCTGGGACTGTTGGC	TGATGTGGCCCTGGGACTGTTGGC	0.267783	0.271497	-0.00371408	GMP	4	0
offtarget1600	chr19	39601142	39601164	Yes	TGGCGATGCCCTTGCCAGGTGGG	TGGCGGTGCCCTTGCCAGGTGGG	0.496234	0.499987	-0.00375277	CMP	2	0
offtarget1639	chr19	1276372	1276395	Yes	GTAGGCAGCCCCTGGGCAGGAGGG	GTAGGCGGCCCCTGGGCAGGAGGG	0.536726	0.540531	-0.00380492	T-cell	5	0
offtarget2727	chr11	122376547	122376570	Yes	TCATCATCCCCTGGGCAGCTTGGA	TCATCGTCCCCTGGGCAGCTTGGA	0.959101	0.962923	-0.00382221	K562	6	0
offtarget2492	chr12	119417663	119417685	Yes	GGGTCAGGCCTGGGAAGGTTGGA	GGGTCGGGCCTGGGAAGGTTGGA	0.951102	0.954989	-0.00388646	T-helper_17_cell	5	0
offtarget1639	chr19	1276372	1276395	Yes	GTAGGCAGCCCCTGGGCAGGAGGG	GTAGGCGGCCCCTGGGCAGGAGGG	0.572663	0.576634	-0.00397086	T-helper_17_cell	5	0
offtarget1874	chr16	85674609	85674610	Yes	AG	GG	0.255592	0.259621	-0.0040288	T-helper_1_cell	5	0
offtarget1600	chr19	39601142	39601164	Yes	TGGCGATGCCCTTGCCAGGTGGG	TGGCGGTGCCCTTGCCAGGTGGG	0.448289	0.45232	-0.00403133	HSC	1	0
offtarget2621	chr11	64781845	64781867	Yes	TGGTGACGCCAGGGGCAGTTGGG	TGGTGGCGCCAGGGGCAGTTGGG	0.37272	0.376754	-0.00403416	GMP	4	0
offtarget739	chr8	132054711	132054712	Yes	GA	GG	0.301652	0.30573	-0.00407714	HL-60	6	0
offtarget2567	chr1	175857326	175857349	Yes	CTGTGCAGGCACCGGGCAGCTTGG	CTGTGCGGGCACCGGGCAGCTTGG	0.412047	0.416128	-0.00408071	GM12892	7	0
offtarget2621	chr11	64781845	64781867	Yes	TGGTGACGCCAGGGGCAGTTGGG	TGGTGGCGCCAGGGGCAGTTGGG	0.581437	0.585519	-0.00408173	CMP	2	0
offtarget1054	chr6	100841306	100841329	Yes	GCATTAGGCCCTGGGCAGGTTCAT	GCATTGGGCCCTGGGCAGGTTCAT	0.325248	0.329483	-0.0042347	Karpas-422	7	0
offtarget1279	chr3	141405706	141405729	Yes	TGATGTAGCCCTGGGACTGTTGGC	TGATGTGGCCCTGGGACTGTTGGC	0.940502	0.944746	-0.00424331	K562	6	0
offtarget2068	chr15	72668348	72668349	Yes	CA	CG	0.774535	0.778911	-0.00437641	CMP	2	0
offtarget2727	chr11	122376547	122376570	Yes	TCATCATCCCCTGGGCAGCTTGGA	TCATCGTCCCCTGGGCAGCTTGGA	0.934587	0.938969	-0.00438213	T-helper_17_cell	5	0
offtarget1623	chr19	17218987	17219009	Yes	TGCTGAGGCCCCAAGCAGGTTGG	TGCTGGGGCCCCAAGCAGGTTGG	0.627282	0.631688	-0.00440657	MM.1S	7	0
offtarget2727	chr11	122376547	122376570	Yes	TCATCATCCCCTGGGCAGCTTGGA	TCATCGTCCCCTGGGCAGCTTGGA	0.930708	0.935207	-0.00449932	K562	6	0
offtarget172	chr11	72414349	72414350	Yes	GA	GG	0.258127	0.262655	-0.00452784	GM12865	7	0
offtarget2567	chr1	175857326	175857349	Yes	CTGTGCAGGCACCGGGCAGCTTGG	CTGTGCGGGCACCGGGCAGCTTGG	0.47855	0.483081	-0.00453064	MPP	5	0
offtarget2339	chr1	31402490	31402512	Yes	GGGTGAGGCCCTGGGGAGTGAGG	GGGTGGGGCCCTGGGGAGTGAGG	0.926692	0.931271	-0.00457942	K562	6	0
offtarget2560	chr11	76849462	76849484	Yes	CGGTGAGGCCCGGGCCAGGAGGG	CGGTGGGGCCCGGGCCAGGAGGG	0.600823	0.605421	-0.00459826	Karpas-422	7	0
offtarget396	chr12	125251741	125251763	Yes	CTGGCAGGCCCTGGGCAGGTCTG	CTGGCGGGCCCTGGGCAGGTCTG	0.324021	0.328674	-0.00465298	Don001_ATAC_d7_rep1	3	0
offtarget1279	chr3	141405706	141405729	Yes	TGATGTAGCCCTGGGACTGTTGGC	TGATGTGGCCCTGGGACTGTTGGC	0.209356	0.21405	-0.00469339	CLP	5	0
offtarget2727	chr11	122376547	122376570	Yes	TCATCATCCCCTGGGCAGCTTGGA	TCATCGTCCCCTGGGCAGCTTGGA	0.422162	0.426896	-0.00473389	CMP	2	0
offtarget2068	chr15	72668348	72668349	Yes	CA	CG	0.724436	0.729315	-0.00487888	HSC	1	0
offtarget2727	chr11	122376547	122376570	Yes	TCATCATCCCCTGGGCAGCTTGGA	TCATCGTCCCCTGGGCAGCTTGGA	0.301328	0.306242	-0.00491443	OrthoE	3	0
offtarget1600	chr19	39601142	39601164	Yes	TGGCGATGCCCTTGCCAGGTGGG	TGGCGGTGCCCTTGCCAGGTGGG	0.501809	0.506781	-0.00497156	GM12892	7	0
offtarget2339	chr1	31402490	31402512	Yes	GGGTGAGGCCCTGGGGAGTGAGG	GGGTGGGGCCCTGGGGAGTGAGG	0.929615	0.934675	-0.00505996	T-helper_17_cell	5	0
offtarget2727	chr11	122376547	122376570	Yes	TCATCATCCCCTGGGCAGCTTGGA	TCATCGTCCCCTGGGCAGCTTGGA	0.877892	0.88299	-0.00509751	K562	6	0
offtarget704	chr8	145137189	145137190	Yes	GA	GG	0.244716	0.249834	-0.00511712	HSC	1	0
offtarget1522	chr2	11623507	11623529	Yes	ATGGTGAGCCCTCGGTAGGTGGG	ATGGTGGGCCCTCGGTAGGTGGG	0.633078	0.638213	-0.00513411	T-cell	5	0
offtarget2231	chr14	21979245	21979267	Yes	GGGTGAGGCACTGGGCTGTTGGG	GGGTGGGGCACTGGGCTGTTGGG	0.293263	0.29846	-0.00519732	MM.1S	7	0
offtarget704	chr8	145137189	145137190	Yes	GA	GG	0.214764	0.219963	-0.00519872	GM12878	7	0
offtarget2492	chr12	119417663	119417685	Yes	GGGTCAGGCCTGGGAAGGTTGGA	GGGTCGGGCCTGGGAAGGTTGGA	0.855732	0.861032	-0.00529957	K562	6	0
offtarget1590	chr19	51601433	51601456	Yes	CAGCAGAGGCCCTGGGCAGGAGGT	CAGCGGGGGCCCTGGGCAGGAGGT	0.239217	0.244552	-0.00533506	T-helper_1_cell	5	0
offtarget1600	chr19	39601142	39601164	Yes	TGGCGATGCCCTTGCCAGGTGGG	TGGCGGTGCCCTTGCCAGGTGGG	0.419993	0.425342	-0.00534898	CD4	5	0
offtarget1997	chr16	1505772	1505773	Yes	GA	GG	0.34503	0.350388	-0.00535864	Karpas-422	7	0
offtarget1600	chr19	39601142	39601164	Yes	TGGCGATGCCCTTGCCAGGTGGG	TGGCGGTGCCCTTGCCAGGTGGG	0.312	0.317428	-0.00542757	CD8	5	0
offtarget1600	chr19	39601142	39601164	Yes	TGGCGATGCCCTTGCCAGGTGGG	TGGCGGTGCCCTTGCCAGGTGGG	0.200001	0.205498	-0.00549701	NK	5	0
offtarget1600	chr19	39601142	39601164	Yes	TGGCGATGCCCTTGCCAGGTGGG	TGGCGGTGCCCTTGCCAGGTGGG	0.549019	0.554574	-0.00555509	ProE1	3	0
offtarget2492	chr12	119417663	119417685	Yes	GGGTCAGGCCTGGGAAGGTTGGA	GGGTCGGGCCTGGGAAGGTTGGA	0.914138	0.919774	-0.00563586	K562	6	0
offtarget2621	chr11	64781845	64781867	Yes	TGGTGACGCCAGGGGCAGTTGGG	TGGTGGCGCCAGGGGCAGTTGGG	0.641759	0.6474	-0.00564122	MPP	5	0
offtarget1408	chr22	43115685	43115708	Yes	GCTATGGGACCCTGGGCAGGGTGG	GCTGTGGGACCCTGGGCAGGGTGG	0.576693	0.582349	-0.00565583	Karpas-422	7	0
offtarget2727	chr11	122376547	122376570	Yes	TCATCATCCCCTGGGCAGCTTGGA	TCATCGTCCCCTGGGCAGCTTGGA	0.389012	0.394669	-0.00565657	CFUE	3	0
offtarget172	chr11	72414349	72414350	Yes	GA	GG	0.27564	0.28137	-0.00572997	K562	6	0
offtarget331	chr16	68002931	68002954	Yes	GTGGGAGGCCCTGGGCAGGTGGCT	GTGGGGGGCCCTGGGCAGGTGGCT	0.796448	0.802201	-0.0057528	Karpas-422	7	0
offtarget1580	chr19	660296	660319	Yes	GGCTGAGGCCCCGCGCAGCTGGGT	GGCTGGGGCCCCGCGCAGCTGGGT	0.319878	0.32564	-0.00576174	T-helper_17_cell	5	0
offtarget396	chr12	125251741	125251763	Yes	CTGGCAGGCCCTGGGCAGGTCTG	CTGGCGGGCCCTGGGCAGGTCTG	0.204055	0.209921	-0.00586626	Don001_ATAC_d10_rep1	3	0
offtarget396	chr12	125251741	125251763	Yes	CTGGCAGGCCCTGGGCAGGTCTG	CTGGCGGGCCCTGGGCAGGTCTG	0.577488	0.583416	-0.00592744	CD4	5	0
offtarget1600	chr19	39601142	39601164	Yes	TGGCGATGCCCTTGCCAGGTGGG	TGGCGGTGCCCTTGCCAGGTGGG	0.450988	0.456957	-0.00596854	BasoE	3	0
offtarget2567	chr1	175857326	175857349	Yes	CTGTGCAGGCACCGGGCAGCTTGG	CTGTGCGGGCACCGGGCAGCTTGG	0.373285	0.379305	-0.00602046	CD4	5	0
offtarget2567	chr1	175857326	175857349	Yes	CTGTGCAGGCACCGGGCAGCTTGG	CTGTGCGGGCACCGGGCAGCTTGG	0.243365	0.249387	-0.00602192	CD1c-positive_myeloid_dendritic_cell	4	0
offtarget1600	chr19	39601142	39601164	Yes	TGGCGATGCCCTTGCCAGGTGGG	TGGCGGTGCCCTTGCCAGGTGGG	0.315869	0.321905	-0.00603613	OrthoE	3	0
offtarget2068	chr15	72668348	72668349	Yes	CA	CG	0.622913	0.628969	-0.00605571	CLP	5	0
offtarget2727	chr11	122376547	122376570	Yes	TCATCATCCCCTGGGCAGCTTGGA	TCATCGTCCCCTGGGCAGCTTGGA	0.481779	0.488096	-0.00631702	ProE1	3	0
offtarget704	chr8	145137189	145137190	Yes	GA	GG	0.931402	0.937792	-0.00639009	T-helper_17_cell	5	0
offtarget2068	chr15	72668348	72668349	Yes	CA	CG	0.595952	0.602343	-0.00639051	GMP	4	0
offtarget396	chr12	125251741	125251763	Yes	CTGGCAGGCCCTGGGCAGGTCTG	CTGGCGGGCCCTGGGCAGGTCTG	0.352065	0.358684	-0.00661919	NK	5	0
offtarget2492	chr12	119417663	119417685	Yes	GGGTCAGGCCTGGGAAGGTTGGA	GGGTCGGGCCTGGGAAGGTTGGA	0.818131	0.824788	-0.00665653	K562	6	0
offtarget998	chr6	42738807	42738808	Yes	GA	GG	0.640207	0.646891	-0.00668359	T-helper_2_cell	5	0
offtarget2727	chr11	122376547	122376570	Yes	TCATCATCCCCTGGGCAGCTTGGA	TCATCGTCCCCTGGGCAGCTTGGA	0.427123	0.433871	-0.00674835	HSC	1	0
offtarget1279	chr3	141405706	141405729	Yes	TGATGTAGCCCTGGGACTGTTGGC	TGATGTGGCCCTGGGACTGTTGGC	0.422013	0.428767	-0.00675416	HSC	1	0
offtarget1600	chr19	39601142	39601164	Yes	TGGCGATGCCCTTGCCAGGTGGG	TGGCGGTGCCCTTGCCAGGTGGG	0.442902	0.449894	-0.00699225	CFUE	3	0
offtarget2727	chr11	122376547	122376570	Yes	TCATCATCCCCTGGGCAGCTTGGA	TCATCGTCCCCTGGGCAGCTTGGA	0.348592	0.355601	-0.00700912	MEP	3	0
offtarget1974	chr16	2280363	2280385	Yes	CAGCCAGGGCCTGGGCAGGTTGA	CAGCCGGGGCCTGGGCAGGTTGA	0.375406	0.382454	-0.00704762	T-helper_17_cell	5	0
offtarget1096	chr5	170060978	170060979	Yes	AT	GT	0.486686	0.493888	-0.00720203	K562	6	0
offtarget80	chr5	177942209	177942231	Yes	AGAGGAGGCCCTGGGCAGGGTGG	AGAGGGGGCCCTGGGCAGGGTGG	0.205373	0.212575	-0.0072023	K562	6	0
offtarget2621	chr11	64781845	64781867	Yes	TGGTGACGCCAGGGGCAGTTGGG	TGGTGGCGCCAGGGGCAGTTGGG	0.528632	0.535876	-0.00724447	HSC	1	0
offtarget1997	chr16	1505772	1505773	Yes	GA	GG	0.22646	0.233706	-0.00724608	HL-60	6	0
offtarget1408	chr22	43115685	43115708	Yes	GCTATGGGACCCTGGGCAGGGTGG	GCTGTGGGACCCTGGGCAGGGTGG	0.243436	0.250856	-0.00742006	T-cell	5	0
offtarget2567	chr1	175857326	175857349	Yes	CTGTGCAGGCACCGGGCAGCTTGG	CTGTGCGGGCACCGGGCAGCTTGG	0.216786	0.224215	-0.00742838	NK	5	0
offtarget1957	chr16	29810067	29810089	Yes	AGGTGAGGCCCCGTGCTGGTTGG	AGGTGGGGCCCCGTGCTGGTTGG	0.368674	0.376138	-0.00746381	T-helper_2_cell	5	0
offtarget2492	chr12	119417663	119417685	Yes	GGGTCAGGCCTGGGAAGGTTGGA	GGGTCGGGCCTGGGAAGGTTGGA	0.581732	0.589265	-0.00753319	MM.1S	7	0
offtarget246	chr5	172366636	172366659	Yes	CTGGCAAAGCCCTGGGCTTGTGGG	CTGGCGGAGCCCTGGGCTTGTGGG	0.238725	0.246262	-0.00753731	GM12865	7	0
offtarget752	chr8	11324605	11324628	Yes	GGGTGAGGCCCTGGGCGTGGGGTC	GGGTGGGGCCCTGGGCGTGGGGTC	0.569791	0.577459	-0.0076679	K562	6	0
offtarget1974	chr16	2280363	2280385	Yes	CAGCCAGGGCCTGGGCAGGTTGA	CAGCCGGGGCCTGGGCAGGTTGA	0.207005	0.21476	-0.00775528	K562	6	0
offtarget1279	chr3	141405706	141405729	Yes	TGATGTAGCCCTGGGACTGTTGGC	TGATGTGGCCCTGGGACTGTTGGC	0.489815	0.497723	-0.00790748	MPP	5	0
offtarget2231	chr14	21979245	21979267	Yes	GGGTGAGGCACTGGGCTGTTGGG	GGGTGGGGCACTGGGCTGTTGGG	0.523008	0.531	-0.00799251	CD8	5	0
offtarget652	chr8	48572989	48572990	Yes	GA	GG	0.242066	0.250071	-0.0080047	hematopoietic_multipotent_progenitor_cell	2	0
offtarget1942	chr16	49868305	49868306	Yes	CA	CG	0.242814	0.250864	-0.00804943	GM12891	7	0
offtarget2510	chr12	109197288	109197311	Yes	GTGGCAGGGCCCTGAGCAAGCTGG	GTGGCGGGGCCCTGAGCAAGCTGG	0.672142	0.6802	-0.00805867	K562	6	0
offtarget704	chr8	145137189	145137190	Yes	GA	GG	0.259633	0.267718	-0.00808534	MEP	3	0
offtarget2231	chr14	21979245	21979267	Yes	GGGTGAGGCACTGGGCTGTTGGG	GGGTGGGGCACTGGGCTGTTGGG	0.512906	0.521021	-0.00811464	CD4	5	0
offtarget2567	chr1	175857326	175857349	Yes	CTGTGCAGGCACCGGGCAGCTTGG	CTGTGCGGGCACCGGGCAGCTTGG	0.319333	0.327458	-0.00812504	CD8	5	0
offtarget1974	chr16	2280363	2280385	Yes	CAGCCAGGGCCTGGGCAGGTTGA	CAGCCGGGGCCTGGGCAGGTTGA	0.261971	0.270112	-0.00814056	K562	6	0
offtarget998	chr6	42738807	42738808	Yes	GA	GG	0.365442	0.373604	-0.00816193	HL-60	6	0
offtarget396	chr12	125251741	125251763	Yes	CTGGCAGGCCCTGGGCAGGTCTG	CTGGCGGGCCCTGGGCAGGTCTG	0.477181	0.485354	-0.00817379	CD8	5	0
offtarget752	chr8	11324605	11324628	Yes	GGGTGAGGCCCTGGGCGTGGGGTC	GGGTGGGGCCCTGGGCGTGGGGTC	0.240233	0.248448	-0.00821501	CD8	5	0
offtarget704	chr8	145137189	145137190	Yes	GA	GG	0.275512	0.28389	-0.00837761	CMP	2	0
offtarget258	chr3	9944905	9944927	Yes	TGCTGAGGGCCTGGACAGGGTGG	TGCTGGGGGCCTGGACAGGGTGG	0.270839	0.279349	-0.00850958	HL-60	6	0
offtarget1279	chr3	141405706	141405729	Yes	TGATGTAGCCCTGGGACTGTTGGC	TGATGTGGCCCTGGGACTGTTGGC	0.738828	0.747367	-0.00853819	MM.1S	7	0
offtarget1481	chr2	18741393	18741394	Yes	GA	GG	0.894478	0.90305	-0.0085721	T-cell	5	0
offtarget704	chr8	145137189	145137190	Yes	GA	GG	0.345721	0.354357	-0.008636	MPP	5	0
offtarget2339	chr1	31402490	31402512	Yes	GGGTGAGGCCCTGGGGAGTGAGG	GGGTGGGGCCCTGGGGAGTGAGG	0.808905	0.817562	-0.00865728	K562	6	0
offtarget704	chr8	145137189	145137190	Yes	GA	GG	0.296178	0.304876	-0.00869763	CFUE	3	0
offtarget704	chr8	145137189	145137190	Yes	GA	GG	0.468979	0.477812	-0.00883239	K562	6	0
offtarget344	chr16	1992537	1992559	Yes	TTTGGAGTCCCTGGGCAGGTGGG	TTTGGGGTCCCTGGGCAGGTGGG	0.647414	0.656333	-0.00891834	Karpas-422	7	0
offtarget2231	chr14	21979245	21979267	Yes	GGGTGAGGCACTGGGCTGTTGGG	GGGTGGGGCACTGGGCTGTTGGG	0.529328	0.538337	-0.00900865	GM12892	7	0
offtarget1522	chr2	11623507	11623529	Yes	ATGGTGAGCCCTCGGTAGGTGGG	ATGGTGGGCCCTCGGTAGGTGGG	0.870691	0.879849	-0.00915766	T-helper_2_cell	5	0
offtarget704	chr8	145137189	145137190	Yes	GA	GG	0.873259	0.882431	-0.00917155	K562	6	0
offtarget704	chr8	145137189	145137190	Yes	GA	GG	0.25383	0.263205	-0.00937441	hematopoietic_multipotent_progenitor_cell	2	0
offtarget2690	chr11	20384687	20384710	Yes	TAGGCCAGGACCTGGGCAGGTAGA	TAGGCCGGGACCTGGGCAGGTAGA	0.218022	0.227572	-0.00954965	Karpas-422	7	0
offtarget2727	chr11	122376547	122376570	Yes	TCATCATCCCCTGGGCAGCTTGGA	TCATCGTCCCCTGGGCAGCTTGGA	0.89184	0.90146	-0.00962061	GM12865	7	0
offtarget1279	chr3	141405706	141405729	Yes	TGATGTAGCCCTGGGACTGTTGGC	TGATGTGGCCCTGGGACTGTTGGC	0.882628	0.892293	-0.00966513	K562	6	0
offtarget2510	chr12	109197288	109197311	Yes	GTGGCAGGGCCCTGAGCAAGCTGG	GTGGCGGGGCCCTGAGCAAGCTGG	0.687529	0.697243	-0.00971401	GM12865	7	0
offtarget704	chr8	145137189	145137190	Yes	GA	GG	0.224552	0.234337	-0.00978479	Don001_ATAC_d7_rep1	3	0
offtarget752	chr8	11324605	11324628	Yes	GGGTGAGGCCCTGGGCGTGGGGTC	GGGTGGGGCCCTGGGCGTGGGGTC	0.240019	0.249836	-0.00981757	CD4	5	0
offtarget2727	chr11	122376547	122376570	Yes	TCATCATCCCCTGGGCAGCTTGGA	TCATCGTCCCCTGGGCAGCTTGGA	0.491243	0.501131	-0.00988814	MPP	5	0
offtarget704	chr8	145137189	145137190	Yes	GA	GG	0.360949	0.370923	-0.00997475	CD1c-positive_myeloid_dendritic_cell	4	0
offtarget1176	chr3	57064245	57064246	Yes	AC	GC	0.473121	0.483119	-0.0099979	GM12865	7	0
offtarget1623	chr19	17218987	17219009	Yes	TGCTGAGGCCCCAAGCAGGTTGG	TGCTGGGGCCCCAAGCAGGTTGG	0.296438	0.30656	-0.0101213	hematopoietic_multipotent_progenitor_cell	2	0
offtarget534	chrX	152820671	152820694	Yes	CCCTGAGGCCATGGGCAGGGGGGC	CCCTGGGGCCATGGGCAGGGGGGC	0.525655	0.535913	-0.0102576	K562	6	0
offtarget1176	chr3	57064245	57064246	Yes	AC	GC	0.418117	0.428375	-0.0102582	K562	6	0
offtarget1279	chr3	141405706	141405729	Yes	TGATGTAGCCCTGGGACTGTTGGC	TGATGTGGCCCTGGGACTGTTGGC	0.837146	0.847649	-0.0105033	T-helper_17_cell	5	0
offtarget2727	chr11	122376547	122376570	Yes	TCATCATCCCCTGGGCAGCTTGGA	TCATCGTCCCCTGGGCAGCTTGGA	0.381259	0.391891	-0.0106327	BasoE	3	0
offtarget1951	chr16	32649889	32649911	Yes	TTGTCAGGCCCTGGGCTGGTAAG	TTGTCGGGCCCTGGGCTGGTAAG	0.213432	0.224075	-0.010643	K562	6	0
offtarget704	chr8	145137189	145137190	Yes	GA	GG	0.291976	0.302664	-0.0106879	MM.1S	7	0
offtarget2492	chr12	119417663	119417685	Yes	GGGTCAGGCCTGGGAAGGTTGGA	GGGTCGGGCCTGGGAAGGTTGGA	0.446311	0.457109	-0.0107976	CMP	2	0
offtarget2231	chr14	21979245	21979267	Yes	GGGTGAGGCACTGGGCTGTTGGG	GGGTGGGGCACTGGGCTGTTGGG	0.503735	0.514629	-0.0108944	OrthoE	3	0
offtarget1298	chr3	134073044	134073066	Yes	TGGTGAGGCCTTGTGGAGGGAGG	TGGTGGGGCCTTGTGGAGGGAGG	0.381352	0.392407	-0.0110548	GM12892	7	0
offtarget2339	chr1	31402490	31402512	Yes	GGGTGAGGCCCTGGGGAGTGAGG	GGGTGGGGCCCTGGGGAGTGAGG	0.890861	0.902056	-0.0111952	K562	6	0
offtarget1279	chr3	141405706	141405729	Yes	TGATGTAGCCCTGGGACTGTTGGC	TGATGTGGCCCTGGGACTGTTGGC	0.393282	0.404529	-0.0112473	CMP	2	0
offtarget1408	chr22	43115685	43115708	Yes	GCTATGGGACCCTGGGCAGGGTGG	GCTGTGGGACCCTGGGCAGGGTGG	0.389804	0.401163	-0.0113586	T-helper_17_cell	5	0
offtarget704	chr8	145137189	145137190	Yes	GA	GG	0.389269	0.400665	-0.0113959	ProE1	3	0
offtarget2231	chr14	21979245	21979267	Yes	GGGTGAGGCACTGGGCTGTTGGG	GGGTGGGGCACTGGGCTGTTGGG	0.25885	0.270249	-0.0113993	MEP	3	0
offtarget704	chr8	145137189	145137190	Yes	GA	GG	0.2147	0.226158	-0.011458	Don001_ATAC_d11_rep1	3	0
offtarget2492	chr12	119417663	119417685	Yes	GGGTCAGGCCTGGGAAGGTTGGA	GGGTCGGGCCTGGGAAGGTTGGA	0.49612	0.507597	-0.0114773	ProE1	3	0
offtarget1623	chr19	17218987	17219009	Yes	TGCTGAGGCCCCAAGCAGGTTGG	TGCTGGGGCCCCAAGCAGGTTGG	0.636579	0.648111	-0.0115323	K562	6	0
offtarget1279	chr3	141405706	141405729	Yes	TGATGTAGCCCTGGGACTGTTGGC	TGATGTGGCCCTGGGACTGTTGGC	0.251351	0.262892	-0.0115405	hematopoietic_multipotent_progenitor_cell	2	0
offtarget2115	chr15	33603315	33603337	Yes	GGGCGAGGCCGTGGGCAGGTGGG	GGGCGGGGCCGTGGGCAGGTGGG	0.576728	0.588287	-0.0115596	T-cell	5	0
offtarget2727	chr11	122376547	122376570	Yes	TCATCATCCCCTGGGCAGCTTGGA	TCATCGTCCCCTGGGCAGCTTGGA	0.470076	0.48188	-0.0118041	GM12892	7	0
offtarget2231	chr14	21979245	21979267	Yes	GGGTGAGGCACTGGGCTGTTGGG	GGGTGGGGCACTGGGCTGTTGGG	0.541197	0.553117	-0.0119194	BasoE	3	0
offtarget749	chr8	119724785	119724786	Yes	GA	GG	0.208873	0.220818	-0.0119452	K562	6	0
offtarget1580	chr19	660296	660319	Yes	GGCTGAGGCCCCGCGCAGCTGGGT	GGCTGGGGCCCCGCGCAGCTGGGT	0.202184	0.214168	-0.0119832	hematopoietic_multipotent_progenitor_cell	2	0
offtarget1176	chr3	57064245	57064246	Yes	AC	GC	0.239933	0.252003	-0.0120707	K562	6	0
offtarget1958	chr16	29810066	29810067	Yes	AA	GG	0.422514	0.434602	-0.0120883	Karpas-422	7	0
offtarget1791	chr17	36574904	36574905	Yes	GA	GG	0.233651	0.245751	-0.0121	Karpas-422	7	0
offtarget1836	chr17	17644255	17644256	Yes	AC	GC	0.291994	0.304151	-0.0121572	T-helper_17_cell	5	0
offtarget2492	chr12	119417663	119417685	Yes	GGGTCAGGCCTGGGAAGGTTGGA	GGGTCGGGCCTGGGAAGGTTGGA	0.390269	0.402487	-0.0122176	MEP	3	0
offtarget2231	chr14	21979245	21979267	Yes	GGGTGAGGCACTGGGCTGTTGGG	GGGTGGGGCACTGGGCTGTTGGG	0.212578	0.224819	-0.0122414	Don001_ATAC_d13_rep1	3	0
offtarget2492	chr12	119417663	119417685	Yes	GGGTCAGGCCTGGGAAGGTTGGA	GGGTCGGGCCTGGGAAGGTTGGA	0.204898	0.217198	-0.0123	Don001_ATAC_d11_rep1	3	0
offtarget2231	chr14	21979245	21979267	Yes	GGGTGAGGCACTGGGCTGTTGGG	GGGTGGGGCACTGGGCTGTTGGG	0.435509	0.447907	-0.0123976	ProE1	3	0
offtarget2231	chr14	21979245	21979267	Yes	GGGTGAGGCACTGGGCTGTTGGG	GGGTGGGGCACTGGGCTGTTGGG	0.32968	0.342096	-0.0124161	MPP	5	0
offtarget2492	chr12	119417663	119417685	Yes	GGGTCAGGCCTGGGAAGGTTGGA	GGGTCGGGCCTGGGAAGGTTGGA	0.332485	0.344922	-0.0124369	OrthoE	3	0
offtarget2231	chr14	21979245	21979267	Yes	GGGTGAGGCACTGGGCTGTTGGG	GGGTGGGGCACTGGGCTGTTGGG	0.492444	0.504954	-0.0125102	K562	6	0
offtarget534	chrX	152820671	152820694	Yes	CCCTGAGGCCATGGGCAGGGGGGC	CCCTGGGGCCATGGGCAGGGGGGC	0.323986	0.336608	-0.0126213	GM12865	7	0
offtarget258	chr3	9944905	9944927	Yes	TGCTGAGGGCCTGGACAGGGTGG	TGCTGGGGGCCTGGACAGGGTGG	0.554704	0.567537	-0.0128326	T-helper_2_cell	5	0
offtarget2492	chr12	119417663	119417685	Yes	GGGTCAGGCCTGGGAAGGTTGGA	GGGTCGGGCCTGGGAAGGTTGGA	0.830072	0.842938	-0.0128666	GM12865	7	0
offtarget2727	chr11	122376547	122376570	Yes	TCATCATCCCCTGGGCAGCTTGGA	TCATCGTCCCCTGGGCAGCTTGGA	0.256783	0.269803	-0.0130196	CD8	5	0
offtarget2231	chr14	21979245	21979267	Yes	GGGTGAGGCACTGGGCTGTTGGG	GGGTGGGGCACTGGGCTGTTGGG	0.381861	0.39493	-0.0130689	NK	5	0
offtarget2727	chr11	122376547	122376570	Yes	TCATCATCCCCTGGGCAGCTTGGA	TCATCGTCCCCTGGGCAGCTTGGA	0.337077	0.350168	-0.0130908	CD4	5	0
offtarget21	chr3	192069311	192069333	Yes	TCTTCAGGCCCTAGGCAGGTAGG	TCTTCGGGCCCTAGGCAGGTAGG	0.227023	0.24015	-0.0131271	K562	6	0
offtarget1957	chr16	29810067	29810089	Yes	AGGTGAGGCCCCGTGCTGGTTGG	AGGTGGGGCCCCGTGCTGGTTGG	0.249864	0.263051	-0.0131874	GM19240	7	0
offtarget1290	chr3	135912569	135912592	Yes	AAACTGAGGCCCAGGGCAGTTAGG	AAACTGGGGCCCAGGGCAGTTAGG	0.217921	0.231111	-0.0131906	K562	6	0
offtarget2231	chr14	21979245	21979267	Yes	GGGTGAGGCACTGGGCTGTTGGG	GGGTGGGGCACTGGGCTGTTGGG	0.264209	0.277433	-0.0132238	CMP	2	0
offtarget1279	chr3	141405706	141405729	Yes	TGATGTAGCCCTGGGACTGTTGGC	TGATGTGGCCCTGGGACTGTTGGC	0.309505	0.322883	-0.013378	NK	5	0
offtarget2492	chr12	119417663	119417685	Yes	GGGTCAGGCCTGGGAAGGTTGGA	GGGTCGGGCCTGGGAAGGTTGGA	0.411882	0.425302	-0.0134203	CFUE	3	0
offtarget534	chrX	152820671	152820694	Yes	CCCTGAGGCCATGGGCAGGGGGGC	CCCTGGGGCCATGGGCAGGGGGGC	0.63798	0.651619	-0.0136389	T-helper_17_cell	5	0
offtarget1958	chr16	29810066	29810067	Yes	AA	GG	0.236335	0.250051	-0.0137154	HL-60	6	0
offtarget2231	chr14	21979245	21979267	Yes	GGGTGAGGCACTGGGCTGTTGGG	GGGTGGGGCACTGGGCTGTTGGG	0.321123	0.334874	-0.0137504	Don001_ATAC_d11_rep1	3	0
offtarget2231	chr14	21979245	21979267	Yes	GGGTGAGGCACTGGGCTGTTGGG	GGGTGGGGCACTGGGCTGTTGGG	0.284437	0.298206	-0.0137688	CFUE	3	0
offtarget2361	chr12	95490682	95490683	Yes	GA	GG	0.299668	0.313472	-0.0138048	K562	6	0
offtarget704	chr8	145137189	145137190	Yes	GA	GG	0.818414	0.832241	-0.013827	GM12865	7	0
offtarget704	chr8	145137189	145137190	Yes	GA	GG	0.29443	0.308409	-0.0139784	NK	5	0
offtarget1298	chr3	134073044	134073066	Yes	TGGTGAGGCCTTGTGGAGGGAGG	TGGTGGGGCCTTGTGGAGGGAGG	0.236921	0.250974	-0.0140533	K562	6	0
offtarget1096	chr5	170060978	170060979	Yes	AT	GT	0.403094	0.41717	-0.0140761	T-helper_17_cell	5	0
offtarget1279	chr3	141405706	141405729	Yes	TGATGTAGCCCTGGGACTGTTGGC	TGATGTGGCCCTGGGACTGTTGGC	0.32367	0.338043	-0.0143729	MEP	3	0
offtarget1957	chr16	29810067	29810089	Yes	AGGTGAGGCCCCGTGCTGGTTGG	AGGTGGGGCCCCGTGCTGGTTGG	0.502445	0.51691	-0.0144649	Karpas-422	7	0
offtarget998	chr6	42738807	42738808	Yes	GA	GG	0.41378	0.428252	-0.0144716	T-cell	5	0
offtarget1196	chr3	50308909	50308910	Yes	AT	GT	0.336962	0.351452	-0.0144899	GM12892	7	0
offtarget2231	chr14	21979245	21979267	Yes	GGGTGAGGCACTGGGCTGTTGGG	GGGTGGGGCACTGGGCTGTTGGG	0.296126	0.310778	-0.0146524	Don001_ATAC_d7_rep1	3	0
offtarget704	chr8	145137189	145137190	Yes	GA	GG	0.400513	0.415324	-0.0148105	BasoE	3	0
offtarget704	chr8	145137189	145137190	Yes	GA	GG	0.548231	0.563369	-0.0151376	K562	6	0
offtarget652	chr8	48572989	48572990	Yes	GA	GG	0.365048	0.380307	-0.015259	GM12892	7	0
offtarget1522	chr2	11623507	11623529	Yes	ATGGTGAGCCCTCGGTAGGTGGG	ATGGTGGGCCCTCGGTAGGTGGG	0.647028	0.662362	-0.0153342	HL-60	6	0
offtarget1623	chr19	17218987	17219009	Yes	TGCTGAGGCCCCAAGCAGGTTGG	TGCTGGGGCCCCAAGCAGGTTGG	0.392644	0.40801	-0.015366	GM12892	7	0
offtarget704	chr8	145137189	145137190	Yes	GA	GG	0.508482	0.524176	-0.0156938	GM12892	7	0
offtarget2492	chr12	119417663	119417685	Yes	GGGTCAGGCCTGGGAAGGTTGGA	GGGTCGGGCCTGGGAAGGTTGGA	0.451802	0.467552	-0.0157505	GM12892	7	0
offtarget1836	chr17	17644255	17644256	Yes	AC	GC	0.254994	0.270874	-0.0158794	K562	6	0
offtarget2492	chr12	119417663	119417685	Yes	GGGTCAGGCCTGGGAAGGTTGGA	GGGTCGGGCCTGGGAAGGTTGGA	0.445708	0.461657	-0.0159495	BasoE	3	0
offtarget704	chr8	145137189	145137190	Yes	GA	GG	0.406783	0.422941	-0.0161572	CD4	5	0
offtarget534	chrX	152820671	152820694	Yes	CCCTGAGGCCATGGGCAGGGGGGC	CCCTGGGGCCATGGGCAGGGGGGC	0.256205	0.272579	-0.0163738	K562	6	0
offtarget2492	chr12	119417663	119417685	Yes	GGGTCAGGCCTGGGAAGGTTGGA	GGGTCGGGCCTGGGAAGGTTGGA	0.437119	0.453548	-0.0164291	HSC	1	0
offtarget704	chr8	145137189	145137190	Yes	GA	GG	0.344887	0.361319	-0.0164323	OrthoE	3	0
offtarget2492	chr12	119417663	119417685	Yes	GGGTCAGGCCTGGGAAGGTTGGA	GGGTCGGGCCTGGGAAGGTTGGA	0.252695	0.269188	-0.0164932	Don001_ATAC_d7_rep1	3	0
offtarget1096	chr5	170060978	170060979	Yes	AT	GT	0.706489	0.723171	-0.0166821	K562	6	0
offtarget2231	chr14	21979245	21979267	Yes	GGGTGAGGCACTGGGCTGTTGGG	GGGTGGGGCACTGGGCTGTTGGG	0.534512	0.551293	-0.0167811	Don001_ATAC_d10_rep1	3	0
offtarget2492	chr12	119417663	119417685	Yes	GGGTCAGGCCTGGGAAGGTTGGA	GGGTCGGGCCTGGGAAGGTTGGA	0.23166	0.248496	-0.0168352	CD1c-positive_myeloid_dendritic_cell	4	0
offtarget752	chr8	11324605	11324628	Yes	GGGTGAGGCCCTGGGCGTGGGGTC	GGGTGGGGCCCTGGGCGTGGGGTC	0.222881	0.239813	-0.0169318	BasoE	3	0
offtarget1176	chr3	57064245	57064246	Yes	AC	GC	0.23834	0.255415	-0.0170745	K562	6	0
offtarget2339	chr1	31402490	31402512	Yes	GGGTGAGGCCCTGGGGAGTGAGG	GGGTGGGGCCCTGGGGAGTGAGG	0.416818	0.433899	-0.0170806	GM12892	7	0
offtarget704	chr8	145137189	145137190	Yes	GA	GG	0.791176	0.808303	-0.0171274	K562	6	0
offtarget704	chr8	145137189	145137190	Yes	GA	GG	0.404078	0.421548	-0.01747	CD8	5	0
offtarget36	chr16	4303749	4303771	Yes	CGGGAAGGCCCTGGGCAGGCAGG	CGGGGGGGCCCTGGGCAGGCAGG	0.704476	0.72201	-0.0175335	T-cell	5	0
offtarget1988	chr16	1831294	1831316	Yes	TGGAGATGCCCTAGGCAGGCAGG	TGGGGGTGCCCTAGGCAGGCAGG	0.25133	0.2694	-0.0180696	hematopoietic_multipotent_progenitor_cell	2	0
offtarget1623	chr19	17218987	17219009	Yes	TGCTGAGGCCCCAAGCAGGTTGG	TGCTGGGGCCCCAAGCAGGTTGG	0.261935	0.280031	-0.0180962	CD1c-positive_myeloid_dendritic_cell	4	0
offtarget1623	chr19	17218987	17219009	Yes	TGCTGAGGCCCCAAGCAGGTTGG	TGCTGGGGCCCCAAGCAGGTTGG	0.658453	0.676661	-0.0182078	K562	6	0
offtarget1157	chr4	11185101	11185124	Yes	GTGTCAGGCCCTGTGCTGGTTGGC	GTGTCGGGCCCTGTGCTGGTTGGC	0.279673	0.29838	-0.0187071	K562	6	0
offtarget1504	chr21	35320280	35320302	Yes	TGGTGAGGGCCGGGGCTGGAAGG	TGGTGGGGGCCGGGGCTGGAAGG	0.363812	0.382621	-0.0188087	T-helper_2_cell	5	0
offtarget1279	chr3	141405706	141405729	Yes	TGATGTAGCCCTGGGACTGTTGGC	TGATGTGGCCCTGGGACTGTTGGC	0.382372	0.401199	-0.0188266	CD8	5	0
offtarget2492	chr12	119417663	119417685	Yes	GGGTCAGGCCTGGGAAGGTTGGA	GGGTCGGGCCTGGGAAGGTTGGA	0.515032	0.534052	-0.0190208	MPP	5	0
offtarget1279	chr3	141405706	141405729	Yes	TGATGTAGCCCTGGGACTGTTGGC	TGATGTGGCCCTGGGACTGTTGGC	0.410589	0.429716	-0.0191276	CD4	5	0
offtarget258	chr3	9944905	9944927	Yes	TGCTGAGGGCCTGGACAGGGTGG	TGCTGGGGGCCTGGACAGGGTGG	0.47383	0.493019	-0.0191899	Karpas-422	7	0
offtarget1279	chr3	141405706	141405729	Yes	TGATGTAGCCCTGGGACTGTTGGC	TGATGTGGCCCTGGGACTGTTGGC	0.704799	0.724072	-0.019273	GM12891	7	0
offtarget2339	chr1	31402490	31402512	Yes	GGGTGAGGCCCTGGGGAGTGAGG	GGGTGGGGCCCTGGGGAGTGAGG	0.825102	0.844832	-0.0197296	K562	6	0
offtarget1836	chr17	17644255	17644256	Yes	AC	GC	0.211913	0.231698	-0.0197848	GM12865	7	0
offtarget742	chr8	130090310	130090311	Yes	GA	GG	0.23258	0.252583	-0.0200034	K562	6	0
offtarget704	chr8	145137189	145137190	Yes	GA	GG	0.319547	0.339659	-0.0201114	Don001_ATAC_d10_rep1	3	0
offtarget80	chr5	177942209	177942231	Yes	AGAGGAGGCCCTGGGCAGGGTGG	AGAGGGGGCCCTGGGCAGGGTGG	0.231694	0.252173	-0.0204788	K562	6	0
offtarget2339	chr1	31402490	31402512	Yes	GGGTGAGGCCCTGGGGAGTGAGG	GGGTGGGGCCCTGGGGAGTGAGG	0.779067	0.799618	-0.0205508	GM12865	7	0
offtarget1522	chr2	11623507	11623529	Yes	ATGGTGAGCCCTCGGTAGGTGGG	ATGGTGGGCCCTCGGTAGGTGGG	0.839492	0.860458	-0.0209659	Karpas-422	7	0
offtarget749	chr8	119724785	119724786	Yes	GA	GG	0.280014	0.301088	-0.0210734	T-helper_17_cell	5	0
offtarget752	chr8	11324605	11324628	Yes	GGGTGAGGCCCTGGGCGTGGGGTC	GGGTGGGGCCCTGGGCGTGGGGTC	0.226655	0.247864	-0.0212096	K562	6	0
offtarget1279	chr3	141405706	141405729	Yes	TGATGTAGCCCTGGGACTGTTGGC	TGATGTGGCCCTGGGACTGTTGGC	0.42742	0.448768	-0.0213478	Karpas-422	7	0
offtarget1957	chr16	29810067	29810089	Yes	AGGTGAGGCCCCGTGCTGGTTGG	AGGTGGGGCCCCGTGCTGGTTGG	0.357406	0.379289	-0.0218823	hematopoietic_multipotent_progenitor_cell	2	0
offtarget361	chr14	75925755	75925777	Yes	GAATAAGGCCCTGTGCAGGATGG	GAATGGGGCCCTGTGCAGGATGG	0.270884	0.292828	-0.0219433	T-helper_17_cell	5	0
offtarget1279	chr3	141405706	141405729	Yes	TGATGTAGCCCTGGGACTGTTGGC	TGATGTGGCCCTGGGACTGTTGGC	0.689085	0.711243	-0.0221575	K562	6	0
offtarget1580	chr19	660296	660319	Yes	GGCTGAGGCCCCGCGCAGCTGGGT	GGCTGGGGCCCCGCGCAGCTGGGT	0.290086	0.312377	-0.0222913	Karpas-422	7	0
offtarget1623	chr19	17218987	17219009	Yes	TGCTGAGGCCCCAAGCAGGTTGG	TGCTGGGGCCCCAAGCAGGTTGG	0.567642	0.590057	-0.0224156	K562	6	0
offtarget1279	chr3	141405706	141405729	Yes	TGATGTAGCCCTGGGACTGTTGGC	TGATGTGGCCCTGGGACTGTTGGC	0.251213	0.27401	-0.022797	T-cell	5	0
offtarget1097	chr5	169077974	169077996	Yes	TGGACAGGCACTGGGCAGGGTGG	TGGGCGGGCACTGGGCAGGGTGG	0.212995	0.235918	-0.0229234	GM10248	7	0
offtarget1097	chr5	169077974	169077996	Yes	TGGACAGGCACTGGGCAGGGTGG	TGGGCGGGCACTGGGCAGGGTGG	0.56816	0.591187	-0.0230275	T-helper_17_cell	5	0
offtarget2492	chr12	119417663	119417685	Yes	GGGTCAGGCCTGGGAAGGTTGGA	GGGTCGGGCCTGGGAAGGTTGGA	0.23674	0.259987	-0.0232475	NK	5	0
offtarget443	chr10	134562959	134562982	Yes	GTGACGCTGCCATGGGCAGGTGGG	GTGGCGCTGCCATGGGCAGGTGGG	0.242566	0.265885	-0.0233193	T-helper_17_cell	5	0
offtarget2309	chr13	45794303	45794304	Yes	GA	GG	0.200499	0.224029	-0.02353	K562	6	0
offtarget704	chr8	145137189	145137190	Yes	GA	GG	0.802918	0.826721	-0.0238028	Karpas-422	7	0
offtarget1623	chr19	17218987	17219009	Yes	TGCTGAGGCCCCAAGCAGGTTGG	TGCTGGGGCCCCAAGCAGGTTGG	0.326728	0.351274	-0.0245461	T-helper_17_cell	5	0
offtarget1590	chr19	51601433	51601456	Yes	CAGCAGAGGCCCTGGGCAGGAGGT	CAGCGGGGGCCCTGGGCAGGAGGT	0.236063	0.2607	-0.0246369	Karpas-422	7	0
offtarget1504	chr21	35320280	35320302	Yes	TGGTGAGGGCCGGGGCTGGAAGG	TGGTGGGGGCCGGGGCTGGAAGG	0.255831	0.280479	-0.024648	Karpas-422	7	0
offtarget1623	chr19	17218987	17219009	Yes	TGCTGAGGCCCCAAGCAGGTTGG	TGCTGGGGCCCCAAGCAGGTTGG	0.209595	0.234305	-0.0247092	ProE1	3	0
offtarget704	chr8	145137189	145137190	Yes	GA	GG	0.806732	0.831658	-0.0249255	T-helper_2_cell	5	0
offtarget1988	chr16	1831294	1831316	Yes	TGGAGATGCCCTAGGCAGGCAGG	TGGGGGTGCCCTAGGCAGGCAGG	0.303663	0.328792	-0.0251291	Karpas-422	7	0
offtarget910	chr7	150643054	150643055	Yes	AG	GG	0.463056	0.488244	-0.0251883	K562	6	0
offtarget704	chr8	145137189	145137190	Yes	GA	GG	0.727276	0.752559	-0.0252826	GM12891	7	0
offtarget749	chr8	119724785	119724786	Yes	GA	GG	0.32666	0.351961	-0.0253018	K562	6	0
offtarget1809	chr17	30393503	30393525	Yes	AGGTGAGGCCAAGGGGAGGTAGG	AGGTGGGGCCAAGGGGAGGTAGG	0.260021	0.285813	-0.0257924	K562	6	0
offtarget2339	chr1	31402490	31402512	Yes	GGGTGAGGCCCTGGGGAGTGAGG	GGGTGGGGCCCTGGGGAGTGAGG	0.258073	0.283898	-0.0258255	CD8	5	0
offtarget80	chr5	177942209	177942231	Yes	AGAGGAGGCCCTGGGCAGGGTGG	AGAGGGGGCCCTGGGCAGGGTGG	0.226334	0.252272	-0.0259376	GM12865	7	0
offtarget2339	chr1	31402490	31402512	Yes	GGGTGAGGCCCTGGGGAGTGAGG	GGGTGGGGCCCTGGGGAGTGAGG	0.371262	0.397691	-0.0264291	HSC	1	0
offtarget1279	chr3	141405706	141405729	Yes	TGATGTAGCCCTGGGACTGTTGGC	TGATGTGGCCCTGGGACTGTTGGC	0.330626	0.357331	-0.0267044	CFUE	3	0
offtarget2309	chr13	45794303	45794304	Yes	GA	GG	0.346449	0.373442	-0.026993	MM.1S	7	0
offtarget1279	chr3	141405706	141405729	Yes	TGATGTAGCCCTGGGACTGTTGGC	TGATGTGGCCCTGGGACTGTTGGC	0.283423	0.310461	-0.027038	CD1c-positive_myeloid_dendritic_cell	4	0
offtarget704	chr8	145137189	145137190	Yes	GA	GG	0.591746	0.618799	-0.0270529	HL-60	6	0
offtarget2339	chr1	31402490	31402512	Yes	GGGTGAGGCCCTGGGGAGTGAGG	GGGTGGGGCCCTGGGGAGTGAGG	0.573152	0.600561	-0.0274088	MM.1S	7	0
offtarget2339	chr1	31402490	31402512	Yes	GGGTGAGGCCCTGGGGAGTGAGG	GGGTGGGGCCCTGGGGAGTGAGG	0.340263	0.367722	-0.0274587	CD4	5	0
offtarget348	chr15	90206399	90206421	Yes	GGGTGAGGCCCAGGACAGGCAGG	GGGTGGGGCCCAGGACAGGCAGG	0.447895	0.475428	-0.0275337	K562	6	0
offtarget1279	chr3	141405706	141405729	Yes	TGATGTAGCCCTGGGACTGTTGGC	TGATGTGGCCCTGGGACTGTTGGC	0.52018	0.548059	-0.0278787	T-helper_2_cell	5	0
offtarget165	chr12	125453059	125453081	Yes	AGGTGAGGCCCTGGCCAGGTCAG	AGGTGGGGCCCTGGCCAGGTCAG	0.21659	0.244572	-0.0279823	T-helper_17_cell	5	0
offtarget1097	chr5	169077974	169077996	Yes	TGGACAGGCACTGGGCAGGGTGG	TGGGCGGGCACTGGGCAGGGTGG	0.252362	0.280354	-0.0279924	GM12878	7	0
offtarget2361	chr12	95490682	95490683	Yes	GA	GG	0.527067	0.555355	-0.0282878	K562	6	0
offtarget1958	chr16	29810066	29810067	Yes	AA	GG	0.259897	0.288702	-0.0288057	T-helper_2_cell	5	0
offtarget2492	chr12	119417663	119417685	Yes	GGGTCAGGCCTGGGAAGGTTGGA	GGGTCGGGCCTGGGAAGGTTGGA	0.440244	0.46915	-0.0289056	CD4	5	0
offtarget2428	chr12	3246481	3246503	Yes	TGGTGAGGCCTGGGGCAGCCAGG	TGGTGGGGCCTGGGGCAGCCAGG	0.264308	0.293296	-0.0289887	K562	6	0
offtarget2339	chr1	31402490	31402512	Yes	GGGTGAGGCCCTGGGGAGTGAGG	GGGTGGGGCCCTGGGGAGTGAGG	0.413746	0.442887	-0.0291415	CMP	2	0
offtarget2339	chr1	31402490	31402512	Yes	GGGTGAGGCCCTGGGGAGTGAGG	GGGTGGGGCCCTGGGGAGTGAGG	0.430268	0.459679	-0.0294103	MPP	5	0
offtarget910	chr7	150643054	150643055	Yes	AG	GG	0.356056	0.385682	-0.0296257	K562	6	0
offtarget1279	chr3	141405706	141405729	Yes	TGATGTAGCCCTGGGACTGTTGGC	TGATGTGGCCCTGGGACTGTTGGC	0.354829	0.384547	-0.0297174	BasoE	3	0
offtarget1809	chr17	30393503	30393525	Yes	AGGTGAGGCCAAGGGGAGGTAGG	AGGTGGGGCCAAGGGGAGGTAGG	0.217687	0.247557	-0.0298701	T-helper_17_cell	5	0
offtarget348	chr15	90206399	90206421	Yes	GGGTGAGGCCCAGGACAGGCAGG	GGGTGGGGCCCAGGACAGGCAGG	0.43017	0.460452	-0.030282	K562	6	0
offtarget2361	chr12	95490682	95490683	Yes	GA	GG	0.4041	0.434725	-0.0306251	GM12865	7	0
offtarget2339	chr1	31402490	31402512	Yes	GGGTGAGGCCCTGGGGAGTGAGG	GGGTGGGGCCCTGGGGAGTGAGG	0.345497	0.376383	-0.0308867	MEP	3	0
offtarget1279	chr3	141405706	141405729	Yes	TGATGTAGCCCTGGGACTGTTGGC	TGATGTGGCCCTGGGACTGTTGGC	0.375078	0.406063	-0.0309856	ProE1	3	0
offtarget1504	chr21	35320280	35320302	Yes	TGGTGAGGGCCGGGGCTGGAAGG	TGGTGGGGGCCGGGGCTGGAAGG	0.2101	0.241183	-0.0310834	hematopoietic_multipotent_progenitor_cell	2	0
offtarget704	chr8	145137189	145137190	Yes	GA	GG	0.684098	0.715486	-0.0313873	T-cell	5	0
offtarget1279	chr3	141405706	141405729	Yes	TGATGTAGCCCTGGGACTGTTGGC	TGATGTGGCCCTGGGACTGTTGGC	0.30671	0.338361	-0.0316513	OrthoE	3	0
offtarget2492	chr12	119417663	119417685	Yes	GGGTCAGGCCTGGGAAGGTTGGA	GGGTCGGGCCTGGGAAGGTTGGA	0.363922	0.396175	-0.0322537	CD8	5	0
offtarget1097	chr5	169077974	169077996	Yes	TGGACAGGCACTGGGCAGGGTGG	TGGGCGGGCACTGGGCAGGGTGG	0.242069	0.275987	-0.0339183	MM.1S	7	0
offtarget914	chr7	150067272	150067295	Yes	TGGGGCAGCCCCTGGCGAGGTTGG	TGGGGCGGCCCCTGGCGAGGTTGG	0.201636	0.235759	-0.0341226	T-helper_17_cell	5	0
offtarget1097	chr5	169077974	169077996	Yes	TGGACAGGCACTGGGCAGGGTGG	TGGGCGGGCACTGGGCAGGGTGG	0.211318	0.245575	-0.0342578	GM19238	7	0
offtarget1158	chr4	11185098	11185099	Yes	GA	GG	0.210678	0.245032	-0.0343535	GM12865	7	0
offtarget1097	chr5	169077974	169077996	Yes	TGGACAGGCACTGGGCAGGGTGG	TGGGCGGGCACTGGGCAGGGTGG	0.200913	0.235593	-0.0346794	MPP	5	0
offtarget2339	chr1	31402490	31402512	Yes	GGGTGAGGCCCTGGGGAGTGAGG	GGGTGGGGCCCTGGGGAGTGAGG	0.314473	0.349849	-0.0353757	OrthoE	3	0
offtarget1158	chr4	11185098	11185099	Yes	GA	GG	0.30188	0.337347	-0.0354674	K562	6	0
offtarget910	chr7	150643054	150643055	Yes	AG	GG	0.575038	0.610546	-0.0355078	GM12865	7	0
offtarget348	chr15	90206399	90206421	Yes	GGGTGAGGCCCAGGACAGGCAGG	GGGTGGGGCCCAGGACAGGCAGG	0.495592	0.531288	-0.0356963	GM12865	7	0
offtarget1096	chr5	170060978	170060979	Yes	AT	GT	0.663038	0.700084	-0.0370454	GM12865	7	0
offtarget1097	chr5	169077974	169077996	Yes	TGGACAGGCACTGGGCAGGGTGG	TGGGCGGGCACTGGGCAGGGTGG	0.246313	0.283698	-0.0373852	CMP	2	0
offtarget914	chr7	150067272	150067295	Yes	TGGGGCAGCCCCTGGCGAGGTTGG	TGGGGCGGCCCCTGGCGAGGTTGG	0.393951	0.43156	-0.0376094	Karpas-422	7	0
offtarget70	chr7	149513120	149513142	Yes	CGGGCAGGCCCTGGGCAGGGAGG	CGGGCGGGCCCTGGGCAGGGAGG	0.354716	0.394904	-0.0401877	GM12892	7	0
offtarget348	chr15	90206399	90206421	Yes	GGGTGAGGCCCAGGACAGGCAGG	GGGTGGGGCCCAGGACAGGCAGG	0.465973	0.507233	-0.0412596	MM.1S	7	0
offtarget348	chr15	90206399	90206421	Yes	GGGTGAGGCCCAGGACAGGCAGG	GGGTGGGGCCCAGGACAGGCAGG	0.392676	0.434058	-0.0413812	K562	6	0
offtarget914	chr7	150067272	150067295	Yes	TGGGGCAGCCCCTGGCGAGGTTGG	TGGGGCGGCCCCTGGCGAGGTTGG	0.239575	0.281033	-0.0414585	GM12891	7	0
offtarget914	chr7	150067272	150067295	Yes	TGGGGCAGCCCCTGGCGAGGTTGG	TGGGGCGGCCCCTGGCGAGGTTGG	0.245434	0.288631	-0.0431975	HL-60	6	0
offtarget2339	chr1	31402490	31402512	Yes	GGGTGAGGCCCTGGGGAGTGAGG	GGGTGGGGCCCTGGGGAGTGAGG	0.408528	0.45198	-0.0434518	BasoE	3	0
offtarget2339	chr1	31402490	31402512	Yes	GGGTGAGGCCCTGGGGAGTGAGG	GGGTGGGGCCCTGGGGAGTGAGG	0.474209	0.517688	-0.0434796	ProE1	3	0
offtarget1097	chr5	169077974	169077996	Yes	TGGACAGGCACTGGGCAGGGTGG	TGGGCGGGCACTGGGCAGGGTGG	0.227886	0.272101	-0.0442152	ProE1	3	0
offtarget348	chr15	90206399	90206421	Yes	GGGTGAGGCCCAGGACAGGCAGG	GGGTGGGGCCCAGGACAGGCAGG	0.306466	0.351607	-0.0451412	K562	6	0
offtarget45	chr11	72414350	72414372	Yes	GGGTGAGGCCCCGGGCAGCTGGG	GGGTGGGGCCCCGGGCAGCTGGG	0.224132	0.269642	-0.0455098	K562	6	0
offtarget2339	chr1	31402490	31402512	Yes	GGGTGAGGCCCTGGGGAGTGAGG	GGGTGGGGCCCTGGGGAGTGAGG	0.387742	0.433363	-0.0456208	CFUE	3	0
offtarget2428	chr12	3246481	3246503	Yes	TGGTGAGGCCTGGGGCAGCCAGG	TGGTGGGGCCTGGGGCAGCCAGG	0.289574	0.33569	-0.046116	GM12865	7	0
offtarget522	chrX	19765831	19765832	Yes	GA	GG	0.359687	0.407583	-0.0478969	T-helper_17_cell	5	0
offtarget1097	chr5	169077974	169077996	Yes	TGGACAGGCACTGGGCAGGGTGG	TGGGCGGGCACTGGGCAGGGTGG	0.227953	0.276897	-0.0489437	CFUE	3	0
offtarget1279	chr3	141405706	141405729	Yes	TGATGTAGCCCTGGGACTGTTGGC	TGATGTGGCCCTGGGACTGTTGGC	0.352022	0.401624	-0.0496019	GM12892	7	0
offtarget348	chr15	90206399	90206421	Yes	GGGTGAGGCCCAGGACAGGCAGG	GGGTGGGGCCCAGGACAGGCAGG	0.294907	0.345416	-0.0505088	T-helper_17_cell	5	0
offtarget45	chr11	72414350	72414372	Yes	GGGTGAGGCCCCGGGCAGCTGGG	GGGTGGGGCCCCGGGCAGCTGGG	0.256383	0.309289	-0.0529053	K562	6	0
offtarget914	chr7	150067272	150067295	Yes	TGGGGCAGCCCCTGGCGAGGTTGG	TGGGGCGGCCCCTGGCGAGGTTGG	0.242698	0.296445	-0.0537464	K562	6	0
offtarget45	chr11	72414350	72414372	Yes	GGGTGAGGCCCCGGGCAGCTGGG	GGGTGGGGCCCCGGGCAGCTGGG	0.397719	0.451833	-0.0541135	K562	6	0
offtarget1096	chr5	170060978	170060979	Yes	AT	GT	0.257334	0.314293	-0.0569599	MM.1S	7	0
offtarget1096	chr5	170060978	170060979	Yes	AT	GT	0.490304	0.5474	-0.0570956	K562	6	0
offtarget45	chr11	72414350	72414372	Yes	GGGTGAGGCCCCGGGCAGCTGGG	GGGTGGGGCCCCGGGCAGCTGGG	0.307325	0.365807	-0.0584822	K562	6	0
offtarget526	chrX	153641747	153641748	Yes	AT	GT	0.367774	0.430851	-0.0630773	T-helper_17_cell	5	0
offtarget887	chr7	158498105	158498128	Yes	CAGGTGAGGCCCCCGGCAGGTCAG	CAGGTGGGGCCCCCGGCAGGTCAG	0.81566	0.881576	-0.0659162	T-helper_17_cell	5	0
offtarget45	chr11	72414350	72414372	Yes	GGGTGAGGCCCCGGGCAGCTGGG	GGGTGGGGCCCCGGGCAGCTGGG	0.402558	0.474886	-0.072328	GM12865	7	0
offtarget1096	chr5	170060978	170060979	Yes	AT	GT	0.239341	0.314257	-0.0749155	GM12892	7	0
offtarget1096	chr5	170060978	170060979	Yes	AT	GT	0.337024	0.413107	-0.0760821	K562	6	0
offtarget2115	chr15	33603315	33603337	Yes	GGGCGAGGCCGTGGGCAGGTGGG	GGGCGGGGCCGTGGGCAGGTGGG	0.224986	0.310269	-0.0852831	GM12892	7	0
offtarget914	chr7	150067272	150067295	Yes	TGGGGCAGCCCCTGGCGAGGTTGG	TGGGGCGGCCCCTGGCGAGGTTGG	0.389612	0.482568	-0.0929559	T-helper_2_cell	5	0
offtarget1387	chr22	51095005	51095028	Yes	GAGGCAAAGCCCTTGGCAGGATGG	GAGGCGGAGCCCTTGGCAGGATGG	0.251322	0.344752	-0.0934299	K562	6	0
offtarget1387	chr22	51095005	51095028	Yes	GAGGCAAAGCCCTTGGCAGGATGG	GAGGCGGAGCCCTTGGCAGGATGG	0.225493	0.320951	-0.0954572	K562	6	0
offtarget2269	chr14	103230916	103230938	Yes	GGGTAAGGCCCTGCCAGGTTGGG	GGGTGGGGCCCTGCCAGGTTGGG	0.368459	0.464676	-0.0962165	T-helper_17_cell	5	0
offtarget2115	chr15	33603315	33603337	Yes	GGGCGAGGCCGTGGGCAGGTGGG	GGGCGGGGCCGTGGGCAGGTGGG	0.447764	0.554589	-0.106824	K562	6	1
offtarget1387	chr22	51095005	51095028	Yes	GAGGCAAAGCCCTTGGCAGGATGG	GAGGCGGAGCCCTTGGCAGGATGG	0.222122	0.334041	-0.111918	GM12865	7	1
offtarget2115	chr15	33603315	33603337	Yes	GGGCGAGGCCGTGGGCAGGTGGG	GGGCGGGGCCGTGGGCAGGTGGG	0.580096	0.698496	-0.1184	T-helper_17_cell	5	1
offtarget1387	chr22	51095005	51095028	Yes	GAGGCAAAGCCCTTGGCAGGATGG	GAGGCGGAGCCCTTGGCAGGATGG	0.251886	0.371553	-0.119667	K562	6	1
offtarget1387	chr22	51095005	51095028	Yes	GAGGCAAAGCCCTTGGCAGGATGG	GAGGCGGAGCCCTTGGCAGGATGG	0.33718	0.468305	-0.131125	MM.1S	7	1
offtarget887	chr7	158498105	158498128	Yes	CAGGTGAGGCCCCCGGCAGGTCAG	CAGGTGGGGCCCCCGGCAGGTCAG	0.62462	0.760376	-0.135757	K562	6	1
offtarget2115	chr15	33603315	33603337	Yes	GGGCGAGGCCGTGGGCAGGTGGG	GGGCGGGGCCGTGGGCAGGTGGG	0.39916	0.543554	-0.144394	GM12865	7	1
offtarget887	chr7	158498105	158498128	Yes	CAGGTGAGGCCCCCGGCAGGTCAG	CAGGTGGGGCCCCCGGCAGGTCAG	0.347664	0.49723	-0.149566	GM12865	7	1
offtarget2115	chr15	33603315	33603337	Yes	GGGCGAGGCCGTGGGCAGGTGGG	GGGCGGGGCCGTGGGCAGGTGGG	0.223503	0.397891	-0.174388	K562	6	1
offtarget2115	chr15	33603315	33603337	Yes	GGGCGAGGCCGTGGGCAGGTGGG	GGGCGGGGCCGTGGGCAGGTGGG	0.382756	0.564695	-0.181939	K562	6	1
offtarget887	chr7	158498105	158498128	Yes	CAGGTGAGGCCCCCGGCAGGTCAG	CAGGTGGGGCCCCCGGCAGGTCAG	0.328211	0.526968	-0.198757	K562	6	1
