# Supplementary material for: Direct correction of haemoglobin E β-thalassaemia using base editors
Source: Nat Commun. 2023 Apr 19;14:2238. doi: 10.1038/s41467-023-37604-8 (PMC10115876; doi:10.1038/s41467-023-37604-8)
Supplement: Supplementary file 9 — Supplementary Data 6 [file 41467_2023_37604_MOESM9_ESM.xlsx]

## Sheet: Table 6 Patient genotypes
Genotype	HGVS ID	HbVar ID	Type of thalassemia	Location (hg38)	PAM disrupting	Age	Sex
IVS1-5 G>C	HBB:c.92+5G>C	824	Beta + (severe)	chr11 5,226,925	Yes	27	F
-41/42 (-TCTT)	HBB:c.126_129delCTTT	849	Beta 0	chr11:5,226,763-5,226,766	No	29	M
IVS2-654 C>T	HBB:c.316-197C>T	889	Beta +	chr11:5,225,923	No	42	M
IVS1-5 G>C	HBB:c.92+5G>C	824	Beta + (severe)	chr11 5,226,925	Yes	32	M
Codon 16 (-C)	HBB:c.51delC	799	Beta 0	chr11 5,226,971	No	24	M
IVS1-5 G>C	HBB:c.92+5G>C	824	Beta + (severe)	chr11 5,226,925	Yes	21	F
Genotypes of the patients involved in the study
