# Supplementary material for: Direct correction of haemoglobin E β-thalassaemia using base editors
Source: Nat Commun. 2023 Apr 19;14:2238. doi: 10.1038/s41467-023-37604-8 (PMC10115876; doi:10.1038/s41467-023-37604-8)
Supplement: Supplementary file 11 — Source Data [file 41467_2023_37604_MOESM11_ESM.xlsx]

## Sheet: Fig 1b editing efficiencies
	Editing efficiencies
	Corrected	Unedited
	98.8651	1.13493
	97.9532	2.04432
	96.5869	3.39622
	84.2916	15.3891
	83.1432	16.4284
	86.3968	13.3792
Mean	91.2061	8.6287

## Sheet: Fig 1c editing outcomes
	HbE (AAG)	WT (GAG)	HbAubenas (GGG)	HbVar (AGG)	Indel	Thal allele (GGG)	IVS I-V (GGG)
	1.13493	4.14697	94.7181	0.17	0.19	98.3017	0.213965
	2.04432	0.524907	97.3092	0.12	0.19	97.8028	0
	3.39622	1.59602	94.5131	0.23	0.22	26.9501	0
	15.3891	8.47851	74.0999	1.07	0.11
	16.4284	11.0279	70.0023	1.25	0.16
	13.3792	47.3511	37.6235	1.57	0.05
Mean	8.6287	12.1876	78.0443	0.735	0.153333	74.3515	0.0713217

## Sheet: Fig 1d qPCR
Fold change beta globin transcripts
1.47059
1.36986
1.51515
1.96078

## Sheet: Fig 1e HPLC absolute values
	Control			Edited
	Replicate 1	Replicate 2		Replicate 1	Replicate 2	Replicate 3
HbF	46.06	21.87		28.06	30.4	17.22
HbE/A2	49.76	68.41		16.42	22.87	12.19
HbA	4.19	9.72		55.52	46.73	70.59

## Sheet: Fig 1f HPLC fold change
HPLC fold change
HbE	HbA
-3.03	13.26
-2.18	11.16
-4.08	16.86

## Sheet: Fig 2a Xeno engraftment
Primary
%mCD45	%hCD45
15	24.6	0.621212
39.9	13.3	0.25
7.08	34.6	0.830134
Secondary
%mCD45	%hCD45
42.9	0.16	0.00371575
50.5	0.64	0.0125147
47.1	0.32	0.00674821

## Sheet: Fig 2b Xeno editing efficiency
Input	Primary transplant	Secondary transplant
54.8	68.19	58.35
44.46	71.63	84.6
46.91	23.25	26.25

## Sheet: Fig 2c Location of off-targets
Exon	96
Promoter	95
5' UTR	4
3' UTR	55
Non-coding	32
TTS	59
Intron	1394
Intergenic	1093

## Sheet: Fig 2d off-target capture
	ABE813	ABE813	V106W	V106W	NGABE8e	NGABE8e	NGABE8e	Control
chr1	0.0500688	0.0751033	0.0130174	0.0250219	0.0130531	0	0.0125298	0
chr1	0.0375516	0.0125188	0.0375234	0.0125031	0.0250063	0.025025	0.0250344	0.0125063
chr1	0.0626252	0.0250532	0.0250344	0.0250501	0	0.0501316	0	0.012525
chr2	0.0250344	0.0250438	0.0250219	0.0250219	0.0626017	0.0375469	0.0751503	0
chr2	0.0127178	0	0.288293	0.0505242	0.0252143	0.0253485	0	0
chr2	0	0	0.339409	0.0880392	0	0.0252111	0.0377644	0
chr2	0.0756334	0.0126695	0.34005	0.0631233	0.0251509	0.0125423	0.0252813	0.0378358
chr2	0.0250407	0.188111	0.112627	0.0875985	0.0751127	0.200577	0.175219	0.0500876
chr3	0.0375469	0.0250784	0	0.0501567	0.014043	0.0250689	0.0250532	0.0125329
chr3	0.0125376	0	0.0125266	0	0.0125219	0.0376364	0.0627431	0.0125597
chr3	0.0126502	0	0.0503651	0	0.0251604	0.0506521	0.0126119	0.0125945
chr4	0.0250407	0.037561	0.0125172	0.0250344	0.0500751	0.0250815	0.0626096	0.0125188
chr4	0.0250094	0.0250438	0.038018	0.0375141	0.0250973	0.0875438	0.0125047	0.0125188
chr4	0	0.0125141	0.0375188	0.0250125	0.0375282	0.05005	0.0125031	0.0125156
chr4	0.2115	0.0527705	0.281402	0.194401	0.242069	0.142969	0.2246	0.0788643
chr4	0.0893997	0.0127714	0.0507421	0.0636213	0.0381582	0.0255167	0.0385753	0.0125929
chr5	0.0375563	0.0250344	0	0.0376932	0.0250847	0.200526	0.025091	0.0125219
chr5	0.0125533	0	0	0	0.0755763	0.277253	0.0126135	0
chr5	0.0502639	0.0630279	0.050226	0.0377406	0.0251636	0.0125945	0.0125913	0
chr5	0.0252589	0.0125723	0.0753864	0.0126088	0.0251572	0.0502639	0.0125976	0
chr5	0.0125172	0.0375234	0	0	0.0250282	0.0125156	0.0500626	0.012525
chr5	0.169801	0.0798297	0.231839	0.233554	0.334836	0.143641	0.0793336	0
chr5	0.0507421	0.0884732	0.0502828	0.0757959	0.0126056	0.075643	0.0634276	0.0251984
chr5	0	0.0760264	0.0380662	0	0.0127796	0	0.0127714	0.01288
chr5	0.0750094	0.0250188	0.0125	0.0500375	0.0375141	0.0375141	0.0500125	0.0125141
chr6	0.0125282	0.0250376	0.0250344	0.0250721	0.137776	0.0752068	0.112923	0.0125329
chr6	0.0125219	0.0500876	0.0500313	0.0501253	0.0250125	0.0250376	0.0375799	0
chr6	0.0970739	0.0390218	0.0413793	0.0279486	0.0418644	0.0821918	0.0525003	0.0250094
chr6	0	0.0629644	0.0376979	0.0378215	0	0.0377169	0.0126135	0.0126215
chr6	0.0750375	0.0751691	0.0750375	0.0250282	0.0125031	0.0125188	0.0375328	0.0125439
chr7	0.0250438	0.112754	0.025047	0	0.0125219	0.0626566	0.0125471	0
chr7	0.0251826	0.0377359	0.0752445	0.0376742	0.0500876	0.0251225	0.0377216	0
chr7	0	0.0250156	0.0250188	0.0125141	0.0125031	0.100175	0.0125078	0
chr7	0.0125078	0.0375047	0.0125063	0.0125172	0.0250188	0.0375282	0	0.0125203
chr7	0.0504223	0.0253518	0.062822	0.0501756	0.037874	0.0757576	0.0631233	0.0252175
chr8	0.037594	0.112796	0.0126759	0.0625861	0.0126072	0.0125094	0.0625626	0.0125094
chr8	0.037679	0.0626488	0.0125439	0.0125549	0.0376553	0.0125565	0.0125219	0.0125408
chr8	0	0.0375282	0.0763359	0.025371	0.0127502	0.0500063	0.050025	0.0250094
chr9	0.0375987	0.0626331	0.0500688	0.0250376	0.0250815	0.025113	0	0
chr11	0.0394841	0.0654279	0.0259168	0.0130753	0.0257334	0.0518336	0	0.0133726
chr11	0	0.0251067	0.225423	1.45345	0.463253	0.462963	0.301091	0.0250376
chr11	0.0250784	0.187805	0.451297	2.15176	1.14092	1.11501	0.652119	0
chr11	0.0125094	0.0250219	0.0750187	0	0.0625626	0.0250595	0.0125141	0.0125235
chr11	0.0875985	0.0750939	0.0625391	0.0375328	0.0625626	0.0625782	0.0750657	0.0375893
chr11	0.025025	0.0250188	0	0.0625861	0	0.0376175	0	0.0125266
chr11	0.025113	0.0626409	0.125219	0.0501002	0.162826	0.651466	0.438377	0.0501819
chr11	0.0273748	0.0135465	0.100215	0.228571	0.0427716	0.055788	0	0.0134192
chr11	0.0500063	0.0250063	0.0381777	0.0375141	0.050665	0.0125125	0.050025	0.0250282
chr11	0.0125455	0.0250501	0.0125313	0.0375657	0.0626881	0.0250627	0.0125266	0
chr12	0.0125282	0.0125392	0	0.0125392	0.188111	0.0125581	0.0250973	0.0125628
chr12	0.0378453	0.139047	0	0.0127828	0.0260722	0.101639	0.0254453	0
chr12	0.0375563	0.0250282	0.0304507	0.0631074	0.0269542	0.0633232	0.0503208	0.0250094
chr14	0	0.0250501	0.0251288	0.0125392	0.0125094	0.0125203	0.0629406	0
chr14	0.0256772	0.0511117	0.0757767	0.11506	0.10054	0.0127698	0.0512295	0.025355
chr14	0.0250094	0.0375328	0.0250125	0.0375846	0.037594	0	0.025047	0
chr15	0.0500188	0.025047	0.0129132	0.0129032	0.0385356	0.0256608	0.0250188	0.0125141
chr15	0	0	0.0127665	0.0500563	0.0512426	0.0375516	0.0125329	0.0125329
chr15	0	0.0250878	0.0250376	0.325529	0.0250407	0.0125471	0.0250501	0.0502197
chr15	0	0	0.0500563	0.150056	0.0125031	0.0500375	0	0.0125094
chr16	0	0.0250282	0.0375188	0.0125063	0.0500375	0.025	0.0375188	0
chr16	0	0.0250501	0.0125063	0.200326	0.0125031	0.0125345	0.0125109	0.0125078
chr17	0.362817	0.137689	7.25948	4.93997	1.90248	2.35088	1.63791	0.0375563
chr17	0.0750094	0	1.48446	0.662583	0.837814	0.900338	0.825206	0.0125078
chr17	0.0250438	0.0500688	0.0375469	0.0125423	0.0625313	0.0501065	0.0500939	0.0125235
chr18	0.0500563	0	0.0875766	0.0877633	0.0625939	0.0250784	0.0375846	0.0376459
chr18	0.0125125	0.0125125	0.0125078	0.0250282	0.0250344	0.0375799	0.0125125	0.0125125
chr18	0.0149009	0.0375657	0.0207254	0.0553097	0	0.0454959	0.0294942	0
chr19	0.0753769	0.025227	0.0375704	0.0503588	0.037627	0.0125597	0	0.0125612
chr19	0.0125376	0.0250658	0.025025	0.0250501	0.0625156	0.0500688	0	0.0125156
HbD	10.178	5.38809	59.9473	52.6534	14.164	15.0967	4.56172	0.0376648
HbAubenas	7.87322	6.01155	23.2179	25.2231	11.3226	11.3077	4.50145	0.125423
Corrction	68.1101	53.2769	81.389	84.2975	51.5459	50.5918	55.6147	0

## Sheet: Fig 2e DeepHaem
Rank	DeepHaem score	Cell type
1	0.374483	7
2	0.351864	6
3	0.282858	6
4	0.277438	6
5	0.269472	5
6	0.248988	7
7	0.245484	6
8	0.241265	5
9	0.234159	5
10	0.18699	6
11	0.181637	5
12	0.176664	5
13	0.166376	7
14	0.161756	7
15	0.161404	2
16	0.160414	7
17	0.159377	5
18	0.156698	7
19	0.156428	3
20	0.15568	7
21	0.152822	6
22	0.149049	1
23	0.141169	6
24	0.140687	3
25	0.139882	6
26	0.139844	6
27	0.139425	7
28	0.137785	3
29	0.135742	7
30	0.131688	6
31	0.131633	6
32	0.12992	6
33	0.129371	7
34	0.128214	6
35	0.127888	6
36	0.126707	7
37	0.120465	6
38	0.11933	6
39	0.117619	7
40	0.116441	3
41	0.11617	6
42	0.114509	6
43	0.114004	7
44	0.110985	7
45	0.110961	5
46	0.108811	6
47	0.10592	2
48	0.104232	7
49	0.10405	6
50	0.102174	5
51	0.102005	6
52	0.101379	3
53	0.101357	3
54	0.10077	5
55	0.100761	7
56	0.100737	6
57	0.100362	7
58	0.0976783	3
59	0.0969742	7
60	0.0961848	6
61	0.0961015	7
62	0.0955101	7
63	0.0918192	3
64	0.0917489	6
65	0.091546	5
66	0.0915435	6
67	0.0911087	3
68	0.0909565	6
69	0.0906308	5
70	0.0905839	3
71	0.0902801	7
72	0.0887695	5
73	0.0887447	3
74	0.0883451	6
75	0.0883107	6
76	0.0877135	3
77	0.0864077	6
78	0.0860449	3
79	0.0858181	7
80	0.0850542	6
81	0.0845268	6
82	0.0838478	5
83	0.0835822	5
84	0.0830037	5
85	0.0827655	6
86	0.0827229	5
87	0.0826084	7
88	0.0825629	6
89	0.082536	6
90	0.0823695	6
91	0.0822372	6
92	0.0822335	7
93	0.0820503	5
94	0.081626	6
95	0.0811307	6
96	0.0807775	7
97	0.0805148	6
98	0.0801138	6
99	0.0793533	3
100	0.0792617	6
101	0.0791792	6
102	0.0790968	6
103	0.0788932	6
104	0.0787693	1
105	0.0783163	7
106	0.0779504	7
107	0.0773892	5
108	0.0768002	7
109	0.0765515	5
110	0.0763959	6
111	0.0762567	5
112	0.075959	6
113	0.0755923	7
114	0.075403	3
115	0.0745238	6
116	0.0745034	5
117	0.0744236	3
118	0.074159	2
119	0.0741206	5
120	0.0735444	6
121	0.0735057	3
122	0.0734032	5
123	0.0733766	2
124	0.0732831	6
125	0.07253	3
126	0.0724895	7
127	0.0722323	7
128	0.0720363	3
129	0.0718721	3
130	0.0712203	6
131	0.0710952	7
132	0.0709349	3
133	0.0707619	6
134	0.0705798	6
135	0.0702794	6
136	0.0697643	3
137	0.0695776	6
138	0.0695562	6
139	0.0694316	5
140	0.0690074	5
141	0.068975	6
142	0.0688618	5
143	0.0684791	5
144	0.0684682	6
145	0.0684536	7
146	0.068361	5
147	0.0680975	7
148	0.0680201	3
149	0.0679392	7
150	0.067842	7
151	0.0677663	5
152	0.0677433	2
153	0.067601	7
154	0.0673445	5
155	0.067103	7
156	0.0669416	6
157	0.0668589	3
158	0.066758	6
159	0.0657226	3
160	0.0656436	6
161	0.0651814	5
162	0.0651536	7
163	0.0650131	7
164	0.0649953	3
165	0.0649723	5
166	0.0647764	6
167	0.0645238	3
168	0.0642353	7
169	0.0641693	6
170	0.0640461	5
171	0.0640428	5
172	0.063848	1
173	0.0637552	6
174	0.0632245	5
175	0.0629633	3
176	0.0629143	3
177	0.0628156	6
178	0.0626674	5
179	0.0626352	5
180	0.062125	5
181	0.061789	5
182	0.061767	5
183	0.0613471	3
184	0.0611967	5
185	0.061123	7
186	0.0605692	2
187	0.0604711	7
188	0.0602873	7
189	0.0600443	7
190	0.0599104	7
191	0.0598356	7
192	0.0596043	6
193	0.0595949	4
194	0.0589554	2
195	0.0589187	5
196	0.0588854	6
197	0.0588325	6
198	0.0585985	5
199	0.0582082	5
200	0.0581872	3
201	0.0580536	7
202	0.058033	6
203	0.057911	5
204	0.0578664	7
205	0.0578524	3
206	0.0571856	6
207	0.0571775	5
208	0.0566326	7
209	0.0565128	5
210	0.0564448	6
211	0.0560801	6
212	0.0559797	5
213	0.055887	7
214	0.0557467	6
215	0.0556983	3
216	0.0552385	7
217	0.0551356	7
218	0.0550473	7
219	0.0547377	6
220	0.0547108	6
221	0.0541428	5
222	0.0540822	7
223	0.0539867	4
224	0.0539424	6
225	0.053753	6
226	0.0536349	5
227	0.0535397	7
228	0.0534174	3
229	0.0533779	7
230	0.0533125	6
231	0.0532489	3
232	0.0532352	7
233	0.0531176	3
234	0.0529991	7
235	0.0527868	7
236	0.0527616	7
237	0.0527415	3
238	0.0527375	7
239	0.0525588	7
240	0.0523947	7
241	0.0523504	7
242	0.0522717	3
243	0.0519595	1
244	0.0519148	6
245	0.0518281	5
246	0.051492	6
247	0.051406	2
248	0.0511594	7
249	0.0509626	3
250	0.0508893	5
251	0.050299	5
252	0.0501842	7
253	0.0500556	7
254	0.0499172	2
255	0.049847	2
256	0.049461	7
257	0.0493472	3
258	0.0492936	5
259	0.0492684	6
260	0.0492583	5
261	0.0492029	2
262	0.049154	4
263	0.0490054	6
264	0.0489438	7
265	0.0487921	6
266	0.0486043	5
267	0.0484949	2
268	0.0484734	2
269	0.0483848	5
270	0.0483466	5
271	0.0482406	7
272	0.0481135	5
273	0.047986	6
274	0.0478576	6
275	0.0478306	7
276	0.0477684	4
277	0.0477359	3
278	0.0475031	6
279	0.0473494	5
280	0.047218	5
281	0.0472154	7
282	0.0471753	6
283	0.04698	7
284	0.046909	5
285	0.0467729	7
286	0.0467625	6
287	0.0465298	3
288	0.0465108	6
289	0.0460402	3
290	0.04584	6
291	0.0458235	7
292	0.0456986	6
293	0.045679	7
294	0.0455583	3
295	0.0453373	7
296	0.0452366	5
297	0.0449319	6
298	0.0448611	5
299	0.044655	1
300	0.044639	3
301	0.0446178	7
302	0.0446176	7
303	0.0445864	4
304	0.0444455	6
305	0.0443807	6
306	0.0442503	5
307	0.0442044	6
308	0.0441217	6
309	0.044112	5
310	0.0439133	5
311	0.0438724	3
312	0.0437487	6
313	0.0436463	7
314	0.0435474	5
315	0.043474	3
316	0.04317	3
317	0.0431287	3
318	0.0431225	7
319	0.0430958	7
320	0.0429237	5
321	0.0426895	6
322	0.0426035	3
323	0.0425773	6
324	0.0420671	7
325	0.0420128	5
326	0.0417679	6
327	0.0416936	7
328	0.0415378	6
329	0.0414606	3
330	0.0412351	2
331	0.0411104	5
332	0.0410359	5
333	0.0409287	3
334	0.0409213	3
335	0.0407695	3
336	0.0405962	6
337	0.0405807	5
338	0.0403343	5
339	0.0401661	6
340	0.0399359	7
341	0.0398689	7
342	0.0397306	4
343	0.0396408	3
344	0.0396356	7
345	0.0395875	7
346	0.0395689	2
347	0.0395154	5
348	0.0393925	5
349	0.0393911	7
350	0.0391117	3
351	0.0389782	5
352	0.0389339	3
353	0.0388518	6
354	0.0386506	6
355	0.0386058	5
356	0.0385988	7
357	0.0385464	3
358	0.0384609	4
359	0.0384192	5
360	0.0383768	3
361	0.0382516	7
362	0.0381248	3
363	0.0380018	6
364	0.0378278	2
365	0.0376573	7
366	0.0376562	2
367	0.0375401	3
368	0.0373763	5
369	0.0372169	5
370	0.0370907	5
371	0.0370492	5
372	0.0369307	6
373	0.0368965	3
374	0.0368117	3
375	0.0366045	5
376	0.0364584	1
377	0.0364348	7
378	0.0363919	3
379	0.0363605	6
380	0.0360806	3
381	0.0359745	7
382	0.0358813	7
383	0.0358151	3
384	0.0357125	2
385	0.0356409	7
386	0.0355832	5
387	0.0355358	2
388	0.0355143	7
389	0.0352273	3
390	0.0350806	5
391	0.0350524	2
392	0.0348776	7
393	0.0346942	7
394	0.0346698	4
395	0.0346286	7
396	0.0343485	1
397	0.0342849	6
398	0.0341628	4
399	0.0341297	5
400	0.0341027	6
401	0.0340223	1
402	0.0339377	5
403	0.0338754	5
404	0.0338353	2
405	0.0337913	7
406	0.0337662	3
407	0.033647	7
408	0.0336354	6
409	0.0336191	7
410	0.0336185	3
411	0.0334569	5
412	0.0333829	2
413	0.0333778	3
414	0.033277	7
415	0.0331179	3
416	0.033019	7
417	0.0327936	3
418	0.0327388	5
419	0.0326522	6
420	0.0326421	5
421	0.0325016	7
422	0.0324276	1
423	0.0322869	3
424	0.0322546	3
425	0.0322375	5
426	0.0321622	7
427	0.0320871	6
428	0.0319436	7
429	0.0319293	3
430	0.0315381	3
431	0.0314986	3
432	0.0314618	7
433	0.0313115	7
434	0.031299	6
435	0.0310104	7
436	0.030895	5
437	0.030691	7
438	0.0306309	3
439	0.0306178	1
440	0.0305583	3
441	0.0305032	2
442	0.0304759	6
443	0.0300889	6
444	0.0300822	5
445	0.0295764	7
446	0.0295262	5
447	0.0295008	7
448	0.0294052	3
449	0.0292314	5
450	0.0291142	5
451	0.0289681	5
452	0.028344	3
453	0.0282653	5
454	0.0282387	4
455	0.0282252	5
456	0.0281473	5
457	0.0281157	5
458	0.0280523	2
459	0.0278994	3
460	0.0278895	3
461	0.0277043	6
462	0.027528	5
463	0.027331	6
464	0.0273044	6
465	0.0272309	2
466	0.0271887	5
467	0.0271321	5
468	0.0268702	6
469	0.0267368	7
470	0.0266443	5
471	0.0266201	3
472	0.0265966	5
473	0.0265766	5
474	0.0264646	5
475	0.0263323	6
476	0.0262172	7
477	0.0259973	5
478	0.0258981	3
479	0.0257802	3
480	0.025748	7
481	0.0257393	6
482	0.0253303	7
483	0.0253256	1
484	0.0251967	5
485	0.0251755	4
486	0.0251148	3
487	0.0249438	3
488	0.0248846	7
489	0.0248293	7
490	0.0248105	3
491	0.0247878	5
492	0.0247873	7
493	0.0247574	1
494	0.0247488	6
495	0.0245173	7
496	0.0244108	5
497	0.0243531	7
498	0.0242819	4
499	0.024127	6
500	0.0239716	4
501	0.0239032	5
502	0.0238703	7
503	0.023711	5
504	0.0236754	5
505	0.023623	5
506	0.023587	5
507	0.0235828	7
508	0.0232746	5
509	0.0232049	3
510	0.0231925	5
511	0.0231436	7
512	0.023043	6
513	0.022958	7
514	0.0228051	5
515	0.0227907	6
516	0.0227794	7
517	0.022678	5
518	0.0226088	7
519	0.0224718	6
520	0.0224538	3
521	0.0222827	2
522	0.022151	5
523	0.0221024	3
524	0.0219121	3
525	0.0219083	5
526	0.0218336	6
527	0.0217293	2
528	0.0215854	7
529	0.0215634	7
530	0.0215368	5
531	0.0213899	4
532	0.0210031	5
533	0.0209551	4
534	0.0209268	7
535	0.0209239	7
536	0.0208038	5
537	0.0207275	5
538	0.0207254	7
539	0.0205162	6
540	0.0204919	2
541	0.0203888	3
542	0.0203717	5
543	0.0203541	6
544	0.0203515	7
545	0.0203018	3
546	0.0202637	2
547	0.0201612	5
548	0.0201366	6
549	0.0200129	6
550	0.0199379	3
551	0.0199044	7
552	0.0197797	5
553	0.0197472	2
554	0.0197126	7
555	0.0196865	5
556	0.0196324	7
557	0.0195063	6
558	0.0194439	6
559	0.0194121	6
560	0.0192928	7
561	0.0191899	3
562	0.019101	7
563	0.0189819	1
564	0.0189563	7
565	0.0189449	7
566	0.0188282	6
567	0.0188068	2
568	0.0187991	6
569	0.0186786	5
570	0.0185603	6
571	0.0184337	6
572	0.0183681	5
573	0.018317	3
574	0.0182891	7
575	0.0182149	2
576	0.0182037	6
577	0.0181403	3
578	0.0180929	7
579	0.0179591	2
580	0.0178324	5
581	0.017793	5
582	0.0177851	6
583	0.0176231	7
584	0.017617	3
585	0.0175202	5
586	0.0173902	7
587	0.0173294	5
588	0.0172978	5
589	0.0172725	5
590	0.0171666	5
591	0.0171081	5
592	0.0169195	7
593	0.0168728	7
594	0.0168231	5
595	0.0167556	2
596	0.0167541	6
597	0.0167477	2
598	0.0166576	5
599	0.0166328	7
600	0.0165952	6
601	0.0164229	6
602	0.0163845	5
603	0.0163745	2
604	0.0162765	5
605	0.0161393	7
606	0.0160555	7
607	0.0160293	7
608	0.0159364	1
609	0.0159162	6
610	0.0157288	5
611	0.0157069	6
612	0.0157014	3
613	0.0156866	7
614	0.0156776	7
615	0.0156579	7
616	0.0156041	7
617	0.0155563	5
618	0.0154483	3
619	0.0154228	6
620	0.0153942	5
621	0.0153473	5
622	0.0153328	7
623	0.0152595	6
624	0.0152552	6
625	0.0151515	3
626	0.0149074	7
627	0.014901	7
628	0.0148604	5
629	0.0147986	6
630	0.0146405	3
631	0.0146105	3
632	0.014581	6
633	0.0142993	3
634	0.0142802	5
635	0.0141357	3
636	0.0141219	5
637	0.0140934	7
638	0.0140916	2
639	0.0140184	6
640	0.0139891	7
641	0.0138573	6
642	0.0137895	5
643	0.0137366	4
644	0.0137076	6
645	0.0136483	5
646	0.0136073	3
647	0.0135849	3
648	0.0135466	4
649	0.0133865	2
650	0.0133123	7
651	0.0132919	5
652	0.0131565	2
653	0.0131101	6
654	0.0130522	7
655	0.0129924	7
656	0.0128949	7
657	0.0128181	5
658	0.0128013	5
659	0.0127875	3
660	0.0126874	4
661	0.012543	6
662	0.0122965	7
663	0.012288	6
664	0.0122706	1
665	0.0121699	6
666	0.0120658	3
667	0.0120637	6
668	0.0120633	6
669	0.0120518	3
670	0.0120044	7
671	0.0119953	4
672	0.0119531	3
673	0.0119272	7
674	0.0118747	6
675	0.0118017	5
676	0.0117704	6
677	0.011678	6
678	0.0115848	2
679	0.011554	2
680	0.0115367	6
681	0.0114523	6
682	0.0113921	2
683	0.0113918	6
684	0.0113788	4
685	0.0112789	2
686	0.0112315	6
687	0.0112207	7
688	0.0111337	2
689	0.0110454	2
690	0.0109404	6
691	0.0109022	7
692	0.0107929	3
693	0.0107725	6
694	0.0105325	7
695	0.010516	7
696	0.0103891	7
697	0.0103824	6
698	0.0102998	6
699	0.0102456	3
700	0.0102278	7
701	0.0102214	6
702	0.0101855	4
703	0.0101663	3
704	0.0101627	7
705	0.0101252	2
706	0.0101203	3
707	0.0101183	7
708	0.0100234	6
709	0.00997767	2
710	0.00986636	3
711	0.00985739	7
712	0.0098027	6
713	0.00964534	6
714	0.00964272	5
715	0.00955093	5
716	0.00954962	7
717	0.00946629	1
718	0.00945705	2
719	0.0094361	2
720	0.00931209	5
721	0.00923181	7
722	0.00898874	3
723	0.00895995	5
724	0.00893098	3
725	0.00886244	3
726	0.00883287	6
727	0.00867927	3
728	0.00867403	6
729	0.00865596	5
730	0.00863299	7
731	0.00861061	6
732	0.0084123	3
733	0.00829744	6
734	0.0082168	2
735	0.00819314	3
736	0.00817665	2
737	0.00808299	5
738	0.00806728	4
739	0.00805032	3
740	0.00803652	5
741	0.00794351	7
742	0.00789726	5
743	0.00785765	2
744	0.00781781	5
745	0.00766677	5
746	0.00760466	3
747	0.00755632	3
748	0.00754786	6
749	0.00753182	5
750	0.00749815	5
751	0.00743371	7
752	0.0074099	3
753	0.00738344	4
754	0.00736851	5
755	0.00736335	5
756	0.00730813	6
757	0.00712991	2
758	0.00712156	3
759	0.00712088	7
760	0.00709546	7
761	0.0070757	6
762	0.00707075	5
763	0.00687438	3
764	0.00686097	2
765	0.00686097	3
766	0.00685707	7
767	0.00681084	3
768	0.00677902	3
769	0.00674581	7
770	0.00663206	5
771	0.00653821	5
772	0.00651419	5
773	0.00649095	5
774	0.00644159	7
775	0.00642526	7
776	0.00635391	3
777	0.00631899	7
778	0.0062924	6
779	0.00625867	5
780	0.00625193	6
781	0.00624454	3
782	0.00602224	3
783	0.00598192	7
784	0.00597149	7
785	0.00596082	7
786	0.00595158	1
787	0.00593954	7
788	0.00591081	6
789	0.00590316	7
790	0.00589597	5
791	0.00589198	6
792	0.00582141	5
793	0.00574106	3
794	0.00561726	7
795	0.00547886	5
796	0.0054419	6
797	0.0053592	5
798	0.0053162	3
799	0.00529912	6
800	0.00528848	7
801	0.00528669	5
802	0.0052743	5
803	0.00523555	5
804	0.00512898	7
805	0.00499472	7
806	0.00490987	6
807	0.00489971	5
808	0.00489706	6
809	0.00489307	5
810	0.00486481	3
811	0.0048503	6
812	0.00481463	6
813	0.00470543	7
814	0.00469392	6
815	0.00465697	6
816	0.00452763	3
817	0.00445279	6
818	0.00438735	7
819	0.00438517	6
820	0.00436747	6
821	0.00436661	5
822	0.00436503	7
823	0.00432652	3
824	0.00429594	5
825	0.00428066	7
826	0.00422025	5
827	0.00421178	7
828	0.00416458	3
829	0.00415719	2
830	0.00403708	5
831	0.00402454	2
832	0.00398123	5
833	0.00396675	5
834	0.00391537	6
835	0.00385135	7
836	0.00364751	7
837	0.00358057	5
838	0.00353661	6
839	0.00352871	5
840	0.00344122	7
841	0.0034405	7
842	0.00340319	6
843	0.00335389	5
844	0.0032469	5
845	0.00321102	5
846	0.0031482	6
847	0.00314516	3
848	0.00311965	5
849	0.00311673	6
850	0.00296277	6
851	0.00295144	3
852	0.0028736	2
853	0.00286233	6
854	0.00285274	7
855	0.00284177	7
856	0.00282264	6
857	0.00280997	6
858	0.00274265	5
859	0.00267378	7
860	0.00262559	5
861	0.00258154	5
862	0.00254473	7
863	0.00252572	7
864	0.0025242	4
865	0.00251818	6
866	0.00251788	6
867	0.00250521	7
868	0.00248569	6
869	0.00240049	6
870	0.00239158	5
871	0.00238296	3
872	0.00235814	6
873	0.00231898	7
874	0.00229561	6
875	0.00224769	7
876	0.00224221	5
877	0.00222862	7
878	0.00220883	5
879	0.00211969	2
880	0.00208843	7
881	0.00207597	6
882	0.00206691	7
883	0.0020529	5
884	0.00203586	6
885	0.00201994	3
886	0.00201178	6
887	0.00197303	7
888	0.00196156	2
889	0.00193441	7
890	0.00193209	6
891	0.00190598	7
892	0.00190461	7
893	0.00185624	2
894	0.00185311	6
895	0.00182998	7
896	0.00179571	5
897	0.0017502	3
898	0.00167316	2
899	0.00167137	5
900	0.00166297	7
901	0.00164521	5
902	0.00160319	6
903	0.0016003	4
904	0.00157464	4
905	0.00153357	6
906	0.00150096	5
907	0.0014956	6
908	0.00149232	3
909	0.00149065	3
910	0.00148237	5
911	0.00148147	2
912	0.00144568	5
913	0.00144243	5
914	0.00143498	6
915	0.00139368	6
916	0.00138485	5
917	0.00136489	6
918	0.00134289	7
919	0.00133711	7
920	0.0012821	5
921	0.00126433	7
922	0.00121021	2
923	0.00119159	6
924	0.00118643	7
925	0.0011639	7
926	0.00114632	3
927	0.00113499	7
928	0.00113094	6
929	0.00107807	3
930	0.00104135	3
931	0.00103903	5
932	0.000994742	6
933	0.000941574	3
934	0.000873148	5
935	0.000848055	5
936	0.000831962	7
937	0.000805974	7
938	0.000799358	5
939	0.000755787	6
940	0.00075233	5
941	0.000731826	6
942	0.000721514	5
943	0.000718802	3
944	0.000714064	6
945	0.00067842	6
946	0.000668168	3
947	0.000660092	2
948	0.000641882	2
949	0.000630975	6
950	0.000622511	1
951	0.00061363	7
952	0.000605702	3
953	0.000573456	7
954	0.000552058	3
955	0.000490069	5
956	0.000473022	6
957	0.00045824	3
958	0.000342131	6
959	0.000334084	7
960	0.000308394	6
961	0.000300765	6
962	0.00030005	6
963	0.000297129	2
964	0.000294775	6
965	0.000217318	7
966	0.000184297	3
967	0.000183999	5
968	0.000177562	7
969	0.000148773	3
970	0.000131607	7
971	0.000111938	5
972	0.000100315	5
973	5.37e-05	3
974	3.28e-05	5
975	3.27e-05	7
976	2.41e-05	5
977	2.22e-05	7
978	1.67e-06	6
979	-1.79e-07	6
980	-6.08e-06	5
981	-8.2e-06	3
982	-1.76e-05	6
983	-2.25e-05	6
984	-2.57e-05	7
985	-4.34e-05	6
986	-5.85e-05	3
987	-5.96e-05	6
988	-6.54e-05	3
989	-7.75e-05	5
990	-8.89e-05	1
991	-9.02e-05	5
992	-0.000173092	6
993	-0.000174642	2
994	-0.000182599	3
995	-0.000186115	6
996	-0.00020647	5
997	-0.000230134	3
998	-0.00023213	3
999	-0.00023222	5
1000	-0.000236094	3
1001	-0.000236183	4
1002	-0.000251353	7
1003	-0.000325441	6
1004	-0.000329077	5
1005	-0.000429869	2
1006	-0.000442684	5
1007	-0.000478506	2
1008	-0.000485778	3
1009	-0.000495791	3
1010	-0.000524819	5
1011	-0.000553816	5
1012	-0.000603914	3
1013	-0.00061518	5
1014	-0.000642598	3
1015	-0.000646621	2
1016	-0.000711977	3
1017	-0.000744939	3
1018	-0.000811577	6
1019	-0.000855446	5
1020	-0.000863135	5
1021	-0.000917286	5
1022	-0.000923276	5
1023	-0.00101563	2
1024	-0.00108433	3
1025	-0.00109869	2
1026	-0.00110325	2
1027	-0.00117165	4
1028	-0.00118432	3
1029	-0.00121424	5
1030	-0.0012576	7
1031	-0.00127208	3
1032	-0.00127482	3
1033	-0.00129759	3
1034	-0.00132656	7
1035	-0.00135511	7
1036	-0.00137746	3
1037	-0.00147277	3
1038	-0.00148481	7
1039	-0.00148797	5
1040	-0.00149608	5
1041	-0.00151458	5
1042	-0.00151998	3
1043	-0.00156692	3
1044	-0.00171319	7
1045	-0.0017367	5
1046	-0.00178364	6
1047	-0.00181484	6
1048	-0.00182897	5
1049	-0.00184631	6
1050	-0.00187618	2
1051	-0.00190884	7
1052	-0.00194973	1
1053	-0.00196123	3
1054	-0.00198042	6
1055	-0.00198525	7
1056	-0.00198811	5
1057	-0.00200802	7
1058	-0.00204659	6
1059	-0.00214308	3
1060	-0.00214934	2
1061	-0.00216353	3
1062	-0.00217688	7
1063	-0.00220913	6
1064	-0.00225198	7
1065	-0.00225985	5
1066	-0.00232655	7
1067	-0.00237071	5
1068	-0.0023959	4
1069	-0.00246108	6
1070	-0.00249958	7
1071	-0.00252545	3
1072	-0.00254774	2
1073	-0.00257587	5
1074	-0.00268602	6
1075	-0.00268763	5
1076	-0.00279432	7
1077	-0.00279501	6
1078	-0.00280309	7
1079	-0.00287116	2
1080	-0.00287285	2
1081	-0.00294825	1
1082	-0.00297186	7
1083	-0.00310051	7
1084	-0.00318664	5
1085	-0.00320798	6
1086	-0.00323656	2
1087	-0.00325027	4
1088	-0.00325418	3
1089	-0.00333437	5
1090	-0.00334451	2
1091	-0.00342107	5
1092	-0.00345334	3
1093	-0.00348222	7
1094	-0.00349611	5
1095	-0.00352287	7
1096	-0.00353312	3
1097	-0.00370032	5
1098	-0.00370401	5
1099	-0.00371409	4
1100	-0.00375277	2
1101	-0.00380492	5
1102	-0.00382221	6
1103	-0.00388646	5
1104	-0.00397086	5
1105	-0.0040288	5
1106	-0.00403133	1
1107	-0.00403416	4
1108	-0.00407714	6
1109	-0.00408071	7
1110	-0.00408173	2
1111	-0.0042347	7
1112	-0.00424331	6
1113	-0.00437641	2
1114	-0.00438213	5
1115	-0.00440657	7
1116	-0.00449932	6
1117	-0.00452784	7
1118	-0.00453064	5
1119	-0.00457942	6
1120	-0.00459826	7
1121	-0.00465298	3
1122	-0.00469339	5
1123	-0.00473389	2
1124	-0.00487888	1
1125	-0.00491443	3
1126	-0.00497156	7
1127	-0.00505996	5
1128	-0.00509751	6
1129	-0.00511712	1
1130	-0.00513411	5
1131	-0.00519732	7
1132	-0.00519872	7
1133	-0.00529957	6
1134	-0.00533506	5
1135	-0.00534898	5
1136	-0.00535864	7
1137	-0.00542757	5
1138	-0.00549701	5
1139	-0.00555509	3
1140	-0.00563586	6
1141	-0.00564122	5
1142	-0.00565582	7
1143	-0.00565657	3
1144	-0.00572997	6
1145	-0.0057528	7
1146	-0.00576174	5
1147	-0.00586626	3
1148	-0.00592744	5
1149	-0.00596854	3
1150	-0.00602046	5
1151	-0.00602192	4
1152	-0.00603613	3
1153	-0.00605571	5
1154	-0.00631702	3
1155	-0.0063901	5
1156	-0.00639051	4
1157	-0.00661918	5
1158	-0.00665653	6
1159	-0.00668359	5
1160	-0.00674835	1
1161	-0.00675416	1
1162	-0.00699225	3
1163	-0.00700912	3
1164	-0.00704762	5
1165	-0.00720203	6
1166	-0.0072023	6
1167	-0.00724447	1
1168	-0.00724608	6
1169	-0.00742006	5
1170	-0.00742838	5
1171	-0.00746381	5
1172	-0.00753319	7
1173	-0.00753731	7
1174	-0.0076679	6
1175	-0.00775528	6
1176	-0.00790748	5
1177	-0.00799251	5
1178	-0.00800469	2
1179	-0.00804943	7
1180	-0.00805867	6
1181	-0.00808534	3
1182	-0.00811464	5
1183	-0.00812504	5
1184	-0.00814056	6
1185	-0.00816193	6
1186	-0.00817379	5
1187	-0.00821501	5
1188	-0.00837761	2
1189	-0.00850958	6
1190	-0.00853819	7
1191	-0.0085721	5
1192	-0.008636	5
1193	-0.00865728	6
1194	-0.00869763	3
1195	-0.00883239	6
1196	-0.00891834	7
1197	-0.00900865	7
1198	-0.00915766	5
1199	-0.00917154	6
1200	-0.00937441	2
1201	-0.00954965	7
1202	-0.00962061	7
1203	-0.00966513	6
1204	-0.00971401	7
1205	-0.00978479	3
1206	-0.00981757	5
1207	-0.00988814	5
1208	-0.00997475	4
1209	-0.0099979	7
1210	-0.0101213	2
1211	-0.0102576	6
1212	-0.0102582	6
1213	-0.0105033	5
1214	-0.0106327	3
1215	-0.010643	6
1216	-0.0106879	7
1217	-0.0107976	2
1218	-0.0108944	3
1219	-0.0110548	7
1220	-0.0111952	6
1221	-0.0112473	2
1222	-0.0113586	5
1223	-0.0113959	3
1224	-0.0113993	3
1225	-0.011458	3
1226	-0.0114773	3
1227	-0.0115323	6
1228	-0.0115405	2
1229	-0.0115596	5
1230	-0.0118041	7
1231	-0.0119194	3
1232	-0.0119452	6
1233	-0.0119832	2
1234	-0.0120707	6
1235	-0.0120883	7
1236	-0.0121	7
1237	-0.0121572	5
1238	-0.0122176	3
1239	-0.0122414	3
1240	-0.0123	3
1241	-0.0123976	3
1242	-0.0124161	5
1243	-0.0124369	3
1244	-0.0125102	6
1245	-0.0126213	7
1246	-0.0128326	5
1247	-0.0128666	7
1248	-0.0130196	5
1249	-0.0130689	5
1250	-0.0130908	5
1251	-0.0131271	6
1252	-0.0131874	7
1253	-0.0131906	6
1254	-0.0132238	2
1255	-0.013378	5
1256	-0.0134203	3
1257	-0.0136389	5
1258	-0.0137154	6
1259	-0.0137504	3
1260	-0.0137688	3
1261	-0.0138048	6
1262	-0.013827	7
1263	-0.0139784	5
1264	-0.0140533	6
1265	-0.0140761	5
1266	-0.0143729	3
1267	-0.0144649	7
1268	-0.0144716	5
1269	-0.0144899	7
1270	-0.0146524	3
1271	-0.0148105	3
1272	-0.0151376	6
1273	-0.015259	7
1274	-0.0153342	6
1275	-0.015366	7
1276	-0.0156938	7
1277	-0.0157505	7
1278	-0.0158794	6
1279	-0.0159495	3
1280	-0.0161572	5
1281	-0.0163738	6
1282	-0.0164291	1
1283	-0.0164323	3
1284	-0.0164932	3
1285	-0.0166821	6
1286	-0.0167811	3
1287	-0.0168352	4
1288	-0.0169318	3
1289	-0.0170745	6
1290	-0.0170806	7
1291	-0.0171274	6
1292	-0.01747	5
1293	-0.0175335	5
1294	-0.0180696	2
1295	-0.0180962	4
1296	-0.0182078	6
1297	-0.0187071	6
1298	-0.0188087	5
1299	-0.0188266	5
1300	-0.0190208	5
1301	-0.0191276	5
1302	-0.0191899	7
1303	-0.019273	7
1304	-0.0197296	6
1305	-0.0197848	7
1306	-0.0200034	6
1307	-0.0201114	3
1308	-0.0204788	6
1309	-0.0205508	7
1310	-0.0209659	7
1311	-0.0210734	5
1312	-0.0212096	6
1313	-0.0213478	7
1314	-0.0218823	2
1315	-0.0219433	5
1316	-0.0221576	6
1317	-0.0222913	7
1318	-0.0224156	6
1319	-0.022797	5
1320	-0.0229234	7
1321	-0.0230275	5
1322	-0.0232475	5
1323	-0.0233193	5
1324	-0.02353	6
1325	-0.0238028	7
1326	-0.0245461	5
1327	-0.0246369	7
1328	-0.024648	7
1329	-0.0247092	3
1330	-0.0249255	5
1331	-0.0251291	7
1332	-0.0251883	6
1333	-0.0252826	7
1334	-0.0253018	6
1335	-0.0257924	6
1336	-0.0258255	5
1337	-0.0259376	7
1338	-0.0264291	1
1339	-0.0267044	3
1340	-0.026993	7
1341	-0.027038	4
1342	-0.0270529	6
1343	-0.0274088	7
1344	-0.0274587	5
1345	-0.0275337	6
1346	-0.0278787	5
1347	-0.0279823	5
1348	-0.0279924	7
1349	-0.0282878	6
1350	-0.0288057	5
1351	-0.0289056	5
1352	-0.0289887	6
1353	-0.0291415	2
1354	-0.0294103	5
1355	-0.0296257	6
1356	-0.0297174	3
1357	-0.0298701	5
1358	-0.030282	6
1359	-0.0306251	7
1360	-0.0308867	3
1361	-0.0309856	3
1362	-0.0310834	2
1363	-0.0313873	5
1364	-0.0316513	3
1365	-0.0322537	5
1366	-0.0339183	7
1367	-0.0341226	5
1368	-0.0342578	7
1369	-0.0343535	7
1370	-0.0346794	5
1371	-0.0353757	3
1372	-0.0354674	6
1373	-0.0355078	7
1374	-0.0356963	7
1375	-0.0370454	7
1376	-0.0373852	2
1377	-0.0376094	7
1378	-0.0401877	7
1379	-0.0412596	7
1380	-0.0413812	6
1381	-0.0414585	7
1382	-0.0431975	6
1383	-0.0434518	3
1384	-0.0434796	3
1385	-0.0442152	3
1386	-0.0451412	6
1387	-0.0455098	6
1388	-0.0456208	3
1389	-0.046116	7
1390	-0.0478969	5
1391	-0.0489437	3
1392	-0.0496019	7
1393	-0.0505088	5
1394	-0.0529053	6
1395	-0.0537464	6
1396	-0.0541135	6
1397	-0.0569599	7
1398	-0.0570956	6
1399	-0.0584822	6
1400	-0.0630773	5
1401	-0.0659162	5
1402	-0.072328	7
1403	-0.0749155	7
1404	-0.0760821	6
1405	-0.0852831	7
1406	-0.0929559	5
1407	-0.0934299	6
1408	-0.0954572	6
1409	-0.0962165	5
1410	-0.106824	6
1411	-0.111918	7
1412	-0.1184	5
1413	-0.119667	6
1414	-0.131125	7
1415	-0.135757	6
1416	-0.144394	7
1417	-0.149566	7
1418	-0.174388	6
1419	-0.181939	6
1420	-0.198757	6
